# Supplementary material for: Integrated analysis of lncRNA, miRNA and mRNA profiles reveals potential lncRNA functions during early HIV infection
Source: J Transl Med. 2021 Apr 1;19:135. doi: 10.1186/s12967-021-02802-9 (PMC8015739; doi:10.1186/s12967-021-02802-9)
Supplement: Supplementary file 1 — Additional file 1: Table S1. Clinical characteristics of participants [file 12967_2021_2802_MOESM1_ESM.xlsx]

## Sheet: 3v3
Table S1 Clinical characteristics of participants for RNA-seq and miRNA-seq.
Characteristic	EHIs	HCs
RNA-Seq and miRNA-Seq cohort
n	3	3
Male, no. (%)	3(100)	3(100)
Subtype CRF01AE, no. (%)	3(100)	NA
Age, mean (SD), years	41(3)	40(4)
Estimated days, mean (SD)	142(5)	NA
CD4, cells/µL, mean (SD)	235(32)	827(320)
Viral load, log copies/mL, mean (SD)	4.49(0.17)	NA
Syphilis, no.(%)	0(0)	0(0)
HSV-2, no.(%)	0(0)	0(0)
HBV, no.(%)	0(0)	0(0)
HCV, no.(%)	0(0)	0(0)
Alcohol intake,no.(%)*	0(0)	0(0)
Current smoker,no.(%)	0(0)	0(0)
Recreational drugs user,no.(%)	0(0)	0(0)
NA, not applicable
*All subjects had been sober for at least five days before sampling.

## Sheet: 7v10
Table S1 Clinical characteristics of participants for RT-qPCR.
Characteristic	EHIs	HCs
DE RNA transcripyions validation cohort
n	10	7
Male, no. (%)	10(100)	7(100)
Subtype CRF01AE, no. (%)	8(80)	NA
Age, mean (SD), years	35(17)	32(9)
Estimated days, mean (SD)	129(31)	NA
CD4, cells/µL, mean (SD)	423(198)	764±216
Viral load, log copies/mL, mean (SD)	4.79(0.69)	NA
Syphilis, no.(%)	1(10)	0(0)
HSV-2, no.(%)	3(30)	0(0)
HBV, no.(%)	0(0)	0(0)
HCV, no.(%)	0(0)	0(0)
Alcohol intake,no.(%)*	2(20)	1(14)
Current smoker,no.(%)	2(20)	2(29)
Recreational drugs user,no.(%)	0(0)	0(0)
NA, not applicable
*All subjects had been sober for at least five days before sampling.
