# Supplementary material for: Integrated analysis of lncRNA, miRNA and mRNA profiles reveals potential lncRNA functions during early HIV infection
Source: J Transl Med. 2021 Apr 1;19:135. doi: 10.1186/s12967-021-02802-9 (PMC8015739; doi:10.1186/s12967-021-02802-9)
Supplement: Supplementary file 2 — Additional file 2: Table S2. LncRNA expression profiling. [file 12967_2021_2802_MOESM2_ESM.xlsx]

## Sheet: sheet1
Table S2 lncRNA expression profiling.
transcript_id	biotype	strand	gene_id	locus	EXP_FPKM	CTRL_FPKM	log2(fold change)	p_value	q_value	LncRNA_Source	LncRNA_length
AB447886	long_noncoding	+	AB447886	chr17:74553845-74583038	3.33531e-07	0.0349517	-16.6772	1	1	lncRNAdisease	2186
AB458446	long_noncoding	+	AB458446	chr8:128084938-128104843	0.127831	0.62591	-2.29171	0.0001	0.0230853	Genbank	12756
AF070541	long_noncoding	+	AF070541	chr18:31158578-31331157	0	0.0161726	-inf	1	1	NRED	1576
AF080092	long_noncoding	+	AF080092	chr11:65184125-65213011	286.156	277.436	0.0446456	0.9775	0.9939	lncRNAdb	481
AF086048	long_noncoding	-	AF086048	chr22:44882179-44882793	0	0.0817078	-inf	1	1	RNAdb	623
AF088045	long_noncoding	+	AF088045	chr12:68074919-68075474	0.520447	3.60659	-2.79281	0.0021	0.214353	NRED	569
AJ001873	long_noncoding	+	AJ001873	chr21:38737778-38889753	6.59869e-123	2.58213e-17	-350.771	1	1	NRED	1962
AK021432	long_noncoding	+	AK021432	chr10:131585646-131587554	0.177767	0.470784	-1.40508	1	1	NRED	1909
AK021458	long_noncoding	+	AK021458	chr9:139011794-139013252	0.106535	0.248217	-1.22027	1	1	NRED	1459
AK021609	long_noncoding	+	AK021609	chr20:42097797-42100648	0.743741	0.318562	1.22323	0.0319	0.9939	NRED	1935
AK021689	long_noncoding	+	AK021689	chr13:88346626-88348526	0	0.0118906	-inf	1	1	NRED	1803
AK021960	long_noncoding	+	AK021960	chr1:111219522-111221142	1.10336	1.34455	-0.285226	0.5447	0.9939	NRED	1815
AK022061	long_noncoding	-	AK022061	chr9:19228914-19230325	0.0266805	0.100203	-1.90907	1	1	NRED	1427
AK022294	long_noncoding	+	AK022294	chr17:75965806-75967948	2.20388	4.22003	-0.937208	0.0136	0.684711	NRED	2143
AK022848	long_noncoding	-	AK022848	chr11:89926781-89931287	5.99307	12.9818	-1.11512	5e-05	0.0133627	RNAdb	3614
AK023948	long_noncoding	+	AK023948	chr8:133879202-134147147	0.0613412	0	inf	1	1	lncRNAdisease	2807
AK025194	long_noncoding	-	AK025194	chr18:2517267-2519258	0.124615	0.403209	-1.69405	1	1	NRED	1957
AK025564	long_noncoding	-	AK025564	chr19:12490002-12750912	0.378993	0.587374	-0.63211	0.73135	0.9939	NRED	2233
AK026867	long_noncoding	+	AK026867	chr19:36618668-36620007	0.0283533	0.0876875	-1.62886	1	1	NRED	1388
AK055244	long_noncoding	+	AK055244	chr18:31158578-31331157	0	2.6204e-07	-inf	1	1	NRED	2542
AK055324	long_noncoding	-	AK055324	chr19:47140066-47142412	0.0226286	0.0863902	-1.93272	1	1	NRED	2347
AK055628	long_noncoding	-	AK055628	chr10:127700949-128077024	0.00251377	0.0986377	-5.29421	1	1	lncRNAdb	2375
AK091357	long_noncoding	-	AK091357	chr8:17082472-17084785	1.3133	1.89408	-0.528298	0.214	0.9939	RNAdb	2311
AK091435	long_noncoding	+	AK091435	chrX:118827530-118830021	0.0557754	0.0180329	1.629	1	1	RNAdb	2491
AK091892	long_noncoding	+	AK091892	chr2:301724-303804	0.0714216	0.184192	-1.36678	1	1	RNAdb	2081
AK093187	long_noncoding	-	AK093187	chr2:231275414-231277243	0.140762	0.0676096	1.05796	1	1	RNAdb	1830
AK094613	long_noncoding	+	AK094613	chr10:79793517-79816570	3.95531	5.10491	-0.368094	0.84065	0.9939	lncRNAdb	2146
AK123196	long_noncoding	+	AK123196	chr2:46896008-46897916	0.157879	0.329314	-1.06064	1	1	RNAdb	1909
AK123455	long_noncoding	-	AK123455	chr14:75477971-75479553	0.67388	1.40479	-1.05979	0.03995	0.9939	RNAdb	1583
AK124192	long_noncoding	+	AK124192	chr2:10076488-10079719	2.79071e-06	5.76389e-06	-1.04641	1	1	RNAdb	2254
AK124533	long_noncoding	-	AK124533	chr9:32954488-32958867	0.453446	0.689723	-0.605086	0.20185	0.9939	NRED	4378
AK126698	long_noncoding	+	AK126698	chr3:195384932-195467994	0.444199	0.890266	-1.00303	0.49815	0.9939	lncRNAdb	3826
AK128082	long_noncoding	+	AK128082	chr20:62571181-62680994	0.85186	1.88844	-1.14851	0.58565	0.9939	literatures	3369
AL049275	long_noncoding	-	AL049275	chr17:34842472-34900673	0.473136	0.777883	-0.717298	0.72595	0.9939	RNAdb	1386
AL117546	long_noncoding	-	AL117546	chr5:176903631-176906656	0.105228	0.182439	-0.793892	1	1	NRED	3037
AL137474	long_noncoding	+	AL137474	chr7:50518333-50521015	0.275109	0.395968	-0.52538	1	1	NRED	2600
AL832168	long_noncoding	+	AL832168	chr2:118771749-118773246	0.305377	0.243309	0.3278	1	1	NRED	1520
AY010115	long_noncoding	+	AY010115	chr11:89926781-89931287	0.00802968	0.00858845	-0.0970543	1	1	RNAdb	4240
AY726569	long_noncoding	-	AY726569	chr13:98084325-98086083	0.733347	0.674733	0.120179	0.808	0.9939	RNAdb	1774
AY927553	long_noncoding	+	AY927553	chr14:90655773-90656414	0.145493	0.263812	-0.85856	1	1	RNAdb	643
AY927582	long_noncoding	-	AY927582	chr7:116270181-116271061	0.0234084	0	inf	1	1	RNAdb	883
AY927632	long_noncoding	+	AY927632	chr13:92011845-92013007	0.349957	0.420418	-0.264648	1	1	RNAdb	1164
BC028623	long_noncoding	-	BC028623	chr20:30940477-30945984	0.143058	0.0967007	0.565001	1	1	RNAdb	5008
BC030084	long_noncoding	+	BC030084	chr3:40503866-40510078	1.11491	1.73701	-0.639685	0.58795	0.9939	RNAdb	629
BC042589	long_noncoding	+	BC042589	chr6:26172304-26175511	1.73818	1.59504	0.123993	0.74065	0.9939	RNAdb	3223
BC042735	long_noncoding	+	BC042735	chr13:25497105-25498564	1.23414	0.295736	2.06112	0.0048	0.363716	RNAdb	1499
BC043260	long_noncoding	-	BC043260	chr7:12723720-12726369	0.355834	0.0919424	1.9524	1	1	RNAdb	2673
BC064139	long_noncoding	-	BC064139	chr1:85618177-85619885	0.0384893	0.269038	-2.80528	1	1	NRED	1750
DHFR_upstream_transcripts_dna	long_noncoding	+	DHFR_upstream_transcripts_dna	chr5:79922046-80172279	1.20516e-118	6.65223e-273	512.434	1	1	lncRNAdb	587
ENST00000221169	processed_transcript	-	ENSG00000104725	chr8:24808467-24814624	0.0766061	0.847496	-3.46768	0.0002	0.0389172	Ensembl
ENST00000225973	lincRNA	+	ENSG00000267267	chr17:41177257-41184057	0	0.0146524	-inf	1	1	Ensembl	2778
ENST00000233139	processed_transcript	-	ENSG00000049319	chr2:31747549-31806136	0.00742566	0.0158933	-1.09783	1	1	Ensembl
ENST00000235290	processed_transcript	-	ENSG00000231607	chr13:50556687-51423190	1.86205	0.917256	1.0215	0.6375	0.9939	Ensembl	1294
ENST00000237177	processed_transcript	+	ENSG00000118412	chr6:90539612-90584155	8.79542	17.3982	-0.984112	0.00025	0.0460057	Ensembl	6719
ENST00000244820	antisense	-	ENSG00000124835	chr2:237957241-237964810	0.0103111	0.0744206	-2.8515	1	1	Ensembl	2231
ENST00000246027	processed_transcript	+	ENSG00000088970	chr20:21106623-21227260	7.14459	7.61319	-0.0916487	0.84425	0.9939	Ensembl
ENST00000253803	antisense	+	ENSG00000131484	chr17:43578684-43676338	0.273763	0.127527	1.10213	1	1	Ensembl	333
ENST00000255183	antisense	-	ENSG00000132832	chr20:43285091-43379675	0.608151	0.374058	0.701168	0.57875	0.9939	Ensembl	1001
ENST00000258817	lincRNA	+	ENSG00000136315	chr14:21366143-21404414	1.7745	0.85745	1.04929	0.12765	0.9939	Ensembl
ENST00000262089	processed_transcript	+	ENSG00000197558	chr7:149473130-149531068	0.0196107	0.0029797	2.7184	1	1	Ensembl	7315
ENST00000262952	processed_transcript	+	ENSG00000034063	chr19:4903091-4962165	1.07979	0.369205	1.54826	0.1057	0.9939	Ensembl
ENST00000265616	processed_transcript	+	ENSG00000104691	chr8:30589763-30624522	1.33427	1.99832	-0.582739	0.6745	0.9939	Ensembl
ENST00000279067	processed_transcript	+	ENSG00000149656	chr20:62887093-62944485	0.0727699	0.140941	-0.953674	1	1	Ensembl
ENST00000281228	processed_transcript	-	ENSG00000253917	chr4:3916909-3957148	2.46322e-11	1.71253e-18	23.7779	1	1	Ensembl	899
ENST00000285718	processed_transcript	+	ENSG00000270726	chrX:155227245-155257848	2.43028e-13	0.0270005	-36.6931	1	1	Ensembl	1604
ENST00000294715	lincRNA	+	ENSG00000232527	chr1:147574322-149130302	0.760591	5.19571e-38	123.461	1	1	Ensembl	268
ENST00000297163	antisense	-	ENSG00000164621	chr5:135465195-135524435	0.0300001	0.0381626	-0.347193	1	1	Ensembl
ENST00000297801	processed_transcript	-	ENSG00000135253	chr7:128470430-128550773	2.13895e-58	5.7008e-76	58.3804	1	1	Ensembl	4249
ENST00000299997	lincRNA	+	ENSG00000166770	chr19:56950693-57012035	4.87568e-18	9.63122e-38	65.4564	1	1	Ensembl	660
ENST00000301683	lincRNA	-	ENSG00000213373	chr17:41026686-41050751	0.167429	0.0872978	0.939534	1	1	Ensembl	1958
ENST00000304233	lincRNA	+	ENSG00000170983	chr8:11433821-11438851	0	0.0113733	-inf	1	1	Ensembl
ENST00000304751	lincRNA	+	ENSG00000215241	chr12:8385107-8395544	0.214405	0.601861	-1.48909	0.09705	0.9939	Ensembl
ENST00000305709	lincRNA	+	ENSG00000170161	chr9:66513031-66555928	0.295529	0.372782	-0.335033	1	1	Ensembl	2541
ENST00000307533	lincRNA	+	ENSG00000170846	chr4:6672451-6677774	2.39402	5.0627	-1.08047	0.13625	0.9939	Ensembl
ENST00000308604	lincRNA	-	ENSG00000172965	chr2:111953539-112268567	1.46364e-10	3.90222e-05	-18.0244	1	1	Ensembl	552
ENST00000309331	antisense	+	ENSG00000174680	chr21:30565800-31312351	1.25639e-11	0.172451	-33.6762	1	1	Ensembl	813
ENST00000309874	antisense	+	ENSG00000174171	chr15:42120282-42190773	0.469854	2.27731	-2.27704	0.1389	0.9939	Ensembl	2900
ENST00000310358	processed_transcript	+	ENSG00000152268	chr11:13983913-14295237	0.0755718	0.198447	-1.39283	1	1	Ensembl
ENST00000310771	processed_transcript	+	ENSG00000272752	chr7:99905324-99997719	2.70814	4.34437	-0.681846	0.4239	0.9939	Ensembl
ENST00000310916	processed_transcript	-	ENSG00000175147	chr1:14925199-15478960	2.44262e-05	1.80915e-05	0.433118	1	1	Ensembl	2962
ENST00000311990	processed_transcript	-	ENSG00000241014	chr1:35439956-35497569	0.192495	0.270197	-0.489186	1	1	Ensembl
ENST00000313064	processed_transcript	-	ENSG00000181798	chr2:232373136-232379050	0.133973	0.21326	-0.670675	1	1	Ensembl
ENST00000313156	lincRNA	+	ENSG00000175873	chr7:2477397-2487485	1.4892	1.88522	-0.340199	0.4439	0.9939	Ensembl
ENST00000313807	lincRNA	-	ENSG00000179523	chr15:44719431-44829121	1.11791	2.02814	-0.85935	0.6865	0.9939	Ensembl
ENST00000315707	lincRNA	-	ENSG00000178977	chr17:8123959-8127361	7.88096	6.67699	0.239173	0.44045	0.9939	Ensembl
ENST00000316045	processed_transcript	+	ENSG00000177853	chr10:97889471-98031344	1.85761	3.66331	-0.979704	0.33025	0.9939	Ensembl
ENST00000316148	antisense	+	ENSG00000177699	chr15:79252288-79383115	0.028617	0.0372237	-0.379351	1	1	Ensembl	1900
ENST00000316347	processed_transcript	+	ENSG00000012171	chr3:50304989-50314977	3.53483e-11	5.21565e-11	-0.561208	1	1	Ensembl
ENST00000316786	processed_transcript	+	ENSG00000179082	chr9:132083294-132087184	0.311736	0.350284	-0.168197	1	1	Ensembl
ENST00000316807	antisense	-	ENSG00000180458	chr19:37988062-38210691	0	0.0112833	-inf	1	1	Ensembl	3267
ENST00000317008	lincRNA	-	ENSG00000178412	chr18:77398927-77439745	0	0.016689	-inf	1	1	Ensembl	1111
ENST00000317114	antisense	+	ENSG00000177337	chr18:3496029-4455335	0.984394	1.38542	-0.493021	0.46415	0.9939	Ensembl
ENST00000317122	antisense	-	ENSG00000179743	chr1:16160559-16266955	0.365101	0.4644	-0.347072	1	1	Ensembl
ENST00000317596	lincRNA	-	ENSG00000180712	chr4:185261908-185275130	0.141538	0.200872	-0.505086	1	1	Ensembl
ENST00000317726	lincRNA	-	ENSG00000175898	chr19:10244020-10341962	1.43843	0.652518	1.14041	0.61955	0.9939	Ensembl	1760
ENST00000318186	processed_transcript	+	ENSG00000180769	chr4:85590703-85932430	0.0116623	0.0587921	-2.33377	1	1	Ensembl
ENST00000318291	antisense	+	ENSG00000177406	chr12:673461-772945	3.54272	4.29719	-0.278538	0.5552	0.9939	Ensembl	2194
ENST00000320202	lincRNA	+	ENSG00000181995	chr11:60383208-60454622	0	5.16736e-75	-inf	1	1	Ensembl
ENST00000321214	lincRNA	+	ENSG00000180422	chr16:89225553-89230653	0.0877401	0.122503	-0.481514	1	1	Ensembl
ENST00000321517	processed_transcript	-	ENSG00000175611	chr9:98521512-98776842	4.35178	10.6919	-1.29684	0.344	0.9939	Ensembl
ENST00000321800	lincRNA	-	ENSG00000177338	chr17:71733992-71824659	1.38558e-07	0.0377071	-18.054	1	1	Ensembl	708
ENST00000322227	processed_transcript	+	ENSG00000177369	chr17:47325600-47336024	0.0753852	0.0477876	0.657645	1	1	Ensembl	2317
ENST00000322353	antisense	-	ENSG00000214184	chr2:109065016-109150652	0	0.13728	-inf	1	1	Ensembl	558
ENST00000322982	processed_transcript	-	ENSG00000176734	chr7:28992973-28998961	0.0255142	0.0367631	-0.526959	1	1	Ensembl	4961
ENST00000323380	antisense	-	ENSG00000179141	chr13:29598747-30077892	0.00899634	0	inf	1	1	Ensembl	1992
ENST00000323689	lincRNA	+	ENSG00000242791	chr3:149478891-149942977	0.115413	0.0546931	1.07738	1	1	Ensembl	331
ENST00000324348	antisense	-	ENSG00000179859	chr17:7816641-7819271	0.764454	1.58921	-1.05581	0.02495	0.939205	Ensembl
ENST00000324446	lincRNA	-	ENSG00000176728	chrY:21034386-21239432	0.16503	0.31875	-0.9497	1	1	Ensembl
ENST00000325042	antisense	-	ENSG00000179428	chr7:22765013-22771621	0.104192	0.065591	0.667682	1	1	Ensembl
ENST00000325660	antisense	-	ENSG00000177993	chr22:29279579-29453475	0.0106318	0.0112604	-0.0828745	1	1	Ensembl
ENST00000325845	processed_transcript	-	ENSG00000196696	chr16:70010199-70099851	4.3652e-06	1.88794e-14	27.7847	1	1	Ensembl	2820
ENST00000325963	lincRNA	+	ENSG00000223779	chr1:149239530-149265510	0.18493	0.247163	-0.418483	1	1	Ensembl	5057
ENST00000326677	antisense	+	ENSG00000177410	chr20:47835883-47905797	12.1659	20.95	-0.784106	0.72625	0.9939	Ensembl
ENST00000326734	lincRNA	+	ENSG00000177757	chr1:714149-755214	0.073361	0.0215353	1.76831	1	1	Ensembl
ENST00000326989	lincRNA	+	ENSG00000180279	chr19:51320936-51322134	0	1.44864e-07	-inf	1	1	Ensembl
ENST00000328344	lincRNA	+	ENSG00000182586	chr21:46654254-46678645	0.0944214	0	inf	1	1	Ensembl
ENST00000329244	antisense	+	ENSG00000231439	chr16:61552-88321	0.000194239	0.000148237	0.389928	1	1	Ensembl	1080
ENST00000329536	lincRNA	-	ENSG00000185044	chr1:143347957-143467650	1.98545e-06	3.7005e-19	42.2868	1	1	Ensembl	300
ENST00000329743	antisense	+	ENSG00000185837	chr22:17618400-17646335	0	0.123376	-inf	1	1	Ensembl
ENST00000330825	antisense	+	ENSG00000170919	chr13:45911007-45965872	0.894686	1.8075	-1.01455	0.5146	0.9939	Ensembl	2869
ENST00000331787	lincRNA	-	ENSG00000176728	chrY:21034386-21239432	8.21428e-69	0.092793	-222.745	1	1	Ensembl
ENST00000331856	antisense	-	ENSG00000182109	chr1:39957317-40024379	0.146665	0.213781	-0.543609	1	1	Ensembl
ENST00000331944	lincRNA	+	ENSG00000222041	chr2:87754886-87906324	60.6101	45.106	0.426237	0.22895	0.9939	Ensembl
ENST00000332012	lincRNA	-	ENSG00000185168	chr17:79277570-79283048	0.364924	0.317063	0.202823	1	1	Ensembl
ENST00000332468	antisense	-	ENSG00000241528	chr22:30727976-30825045	0.0945914	0.180473	-0.932006	1	1	Ensembl
ENST00000332587	lincRNA	-	ENSG00000185433	chr21:26758132-26804013	0.019769	0.0229963	-0.21816	1	1	Ensembl
ENST00000332935	antisense	+	ENSG00000183308	chr2:201773695-201950473	0.0816524	4.89431e-30	93.7524	1	1	Ensembl	820
ENST00000332965	lincRNA	+	ENSG00000182057	chr22:42556018-42739622	0.050947	0.0975366	-0.936945	1	1	Ensembl
ENST00000333145	processed_transcript	+	ENSG00000189223	chr2:113969098-114036527	1.23392	0.508119	1.28001	0.38505	0.9939	Ensembl	2319
ENST00000333487	antisense	-	ENSG00000184068	chr22:42227218-42303312	0.604033	0.176555	1.77451	0.347	0.9939	Ensembl	2989
ENST00000333666	antisense	+	ENSG00000182376	chr16:88772870-88851619	6.6965e-41	4.02707e-10	-102.246	1	1	Ensembl
ENST00000333854	antisense	-	ENSG00000182873	chr1:1981908-2152177	0.030837	0.0206664	0.577373	1	1	Ensembl	1253
ENST00000334095	processed_transcript	+	ENSG00000160336	chr19:53935226-53961515	2.82187	3.10677	-0.138764	0.8539	0.9939	Ensembl	3681
ENST00000334146	lincRNA	-	ENSG00000186594	chr17:1614804-1641893	0.900761	0.66294	0.442266	0.85365	0.9939	Ensembl
ENST00000334389	lincRNA	+	ENSG00000186369	chr14:62570095-62596352	0.0257414	0.0521595	-1.01884	1	1	Ensembl
ENST00000335142	antisense	-	ENSG00000186615	chr14:55965995-56168244	8.45237e-24	0.0173213	-70.7956	1	1	Ensembl
ENST00000335577	lincRNA	-	ENSG00000228463	chr1:227614-267253	0.0501205	0.092378	-0.882148	1	1	Ensembl	510
ENST00000338573	lincRNA	+	ENSG00000189149	chr16:21244985-21329912	0.307275	0.131015	1.2298	1	1	Ensembl
ENST00000339092	lincRNA	-	ENSG00000188971	chr2:69685128-70053596	3.7173	3.23556	0.200242	0.87075	0.9939	Ensembl	3657
ENST00000340301	processed_transcript	-	ENSG00000270580	chr16:15068447-15248421	0.7721	0.999616	-0.372587	0.8396	0.9939	Ensembl	547
ENST00000340510	lincRNA	+	ENSG00000188185	chr7:39773230-39832691	0.643899	0.551937	0.22233	0.6464	0.9939	Ensembl
ENST00000340644	lincRNA	-	ENSG00000189419	chr15:100882801-100892898	0.0273225	0.099349	-1.86242	1	1	Ensembl
ENST00000340779	antisense	-	ENSG00000189316	chr7:64330549-64391344	0.0185458	0.0471834	-1.34719	1	1	Ensembl	1062
ENST00000341011	lincRNA	-	ENSG00000188825	chr17:41418151-41466577	0.0250132	0.052538	-1.07067	1	1	Ensembl
ENST00000341403	processed_transcript	+	ENSG00000104691	chr8:30589763-30624522	1.87561e-05	1.10626e-11	20.6932	1	1	Ensembl
ENST00000343987	lincRNA	-	ENSG00000244567	chr2:208686013-208687493	2.41569	2.55967	-0.0835235	0.84745	0.9939	Ensembl	1262
ENST00000344686	processed_transcript	-	ENSG00000006062	chr17:43268297-43394414	0.636523	1.24728	-0.970496	0.61395	0.9939	Ensembl	4465
ENST00000344893	lincRNA	+	ENSG00000197332	chr19:11750590-11797383	0.0152556	0.0102665	0.571393	1	1	Ensembl	3381
ENST00000352271	antisense	+	ENSG00000224220	chr2:25600066-25896503	0.385602	0.0643168	2.58385	1	1	Ensembl	414
ENST00000352367	processed_transcript	+	ENSG00000187621	chr14:96116834-96158980	0.037079	0.221274	-2.57716	1	1	Ensembl	3398
ENST00000354921	processed_transcript	-	ENSG00000254154	chr1:177893090-178007142	0.0210286	0.00736014	1.51455	1	1	Ensembl	4998
ENST00000355358	lincRNA	-	ENSG00000197308	chr10:8092412-8095447	0	0.0192409	-inf	1	1	Ensembl
ENST00000355500	lincRNA	-	ENSG00000196559	chr11:36290833-36294909	2.29306	1.24397	0.882327	0.032	0.9939	Ensembl	2738
ENST00000355837	processed_transcript	-	ENSG00000196295	chr7:30536236-30673649	2.42042	4.44327	-0.876363	0.05575	0.9939	Ensembl	14667
ENST00000356328	lincRNA	+	ENSG00000198106	chr16:29262828-30215631	1.35968e-05	0.301862	-14.4383	1	1	Ensembl	1209
ENST00000356684	lincRNA	-	ENSG00000198468	chr1:213025449-213031430	0.0738873	0.142799	-0.950584	1	1	Ensembl	2525
ENST00000357046	processed_transcript	+	ENSG00000243967	chr1:108803817-109013624	1.73823e-18	0	inf	1	1	Ensembl	1606
ENST00000357168	processed_transcript	+	ENSG00000187621	chr14:96116834-96158980	0.100497	0.0765969	0.391796	1	1	Ensembl
ENST00000357591	antisense	+	ENSG00000196810	chr4:1203907-1282079	4.57615e-08	3.40221e-07	-2.89427	1	1	Ensembl	911
ENST00000357671	sense_intronic	-	ENSG00000232686	chr1:235294497-235507847	3.31955	2.07016	0.681246	0.65185	0.9939	Ensembl	463
ENST00000358073	antisense	-	ENSG00000243155	chr1:180882289-180992047	0.349005	0.575728	-0.72214	0.73695	0.9939	Ensembl	2424
ENST00000358234	lincRNA	-	ENSG00000197813	chr19:49834873-49891338	1.26489	0.878365	0.526124	0.74765	0.9939	Ensembl	573
ENST00000358393	lincRNA	+	ENSG00000196421	chr20:62571181-62680994	3.32576e-32	0.0150732	-98.5161	1	1	Ensembl	1466
ENST00000358481	processed_transcript	+	ENSG00000256049	chr1:17698690-17728195	0.338675	0.0171717	4.30179	1	1	Ensembl
ENST00000358533	lincRNA	+	ENSG00000237491	chr1:714149-755214	0.412302	0.329519	0.32334	1	1	Ensembl	1194
ENST00000359074	processed_transcript	+	ENSG00000174365	chr20:37075220-37079564	0.0972688	0.508498	-2.38619	1	1	Ensembl
ENST00000359491	antisense	-	ENSG00000214770	chr14:64319682-64805317	0.0426635	0.121799	-1.51343	1	1	Ensembl	1717
ENST00000359906	processed_transcript	+	ENSG00000172250	chr22:42896584-42915808	8.18632e-10	0.0381025	-25.4721	1	1	Ensembl
ENST00000359941	lincRNA	-	ENSG00000182165	chr7:86954540-86974831	3.68542	4.47067	-0.278661	0.592	0.9939	Ensembl
ENST00000360083	lincRNA	-	ENSG00000196096	chr2:214141275-214148929	0.0242765	0	inf	1	1	Ensembl
ENST00000360485	lincRNA	-	ENSG00000251301	chr12:68726667-68845443	3.43599	3.3051	0.0560298	0.9697	0.9939	Ensembl
ENST00000360785	lincRNA	-	ENSG00000198547	chr20:31219427-31261743	0.0176613	0.0233674	-0.403909	1	1	Ensembl
ENST00000360902	antisense	+	ENSG00000242687	chr7:98475555-98741723	1.72361	2.36889	-0.458774	0.6808	0.9939	Ensembl
ENST00000362058	lincRNA	-	ENSG00000215908	chr1:16944750-16971178	0.814568	1.88775	-1.21256	0.1511	0.9939	Ensembl
ENST00000362348	misc_RNA	+	ENSG00000199218	chr20:51588945-52120859	0.328921	3.00785	-3.19292	0.3499	0.9939	Ensembl
ENST00000362421	misc_RNA	-	ENSG00000199291	chr14:31717833-31926716	0	22.2391	-inf	1	1	Ensembl
ENST00000362428	lincRNA	-	ENSG00000264940	chr17:19092977-19093558	7078.49	6609.56	0.0988866	0.71315	0.9939	Ensembl
ENST00000362449	misc_RNA	+	ENSG00000199319	chr3:142315228-142432506	0.284332	0.148287	0.939185	1	1	Ensembl	308
ENST00000362461	misc_RNA	-	ENSG00000199331	chr9:111777431-111882225	27.9616	0	inf	1	1	Ensembl
ENST00000362496	misc_RNA	-	ENSG00000199366	chr18:21083433-21166862	20.7322	0	inf	1	1	Ensembl
ENST00000362512	lincRNA	+	ENSG00000270022	chr22:43011249-43011913	3366.93	3262.1	0.0456295	0.94675	0.9939	Ensembl
ENST00000362550	misc_RNA	-	ENSG00000199420	chr4:15004297-15447790	0.170581	0	inf	1	1	Ensembl	328
ENST00000362567	antisense	-	ENSG00000233016	chr9:139607021-139622636	4478.7	4126.27	0.118243	0.79385	0.9939	Ensembl
ENST00000362591	misc_RNA	+	ENSG00000199461	chr14:21147569-21147671	27.9616	0	inf	1	1	Ensembl
ENST00000362793	lincRNA	-	ENSG00000262202	chr17:19015312-19015949	405.587	481.88	-0.248664	0.6645	0.9939	Ensembl
ENST00000362797	misc_RNA	+	ENSG00000199667	chr8:101170133-101348446	139.528	0	inf	0.22345	0.9939	Ensembl
ENST00000362807	misc_RNA	-	ENSG00000199677	chr5:132328790-132328892	468.927	172.55	1.44235	0.1423	0.9939	Ensembl
ENST00000362808	misc_RNA	+	ENSG00000199678	chr8:124014799-124164393	8446.46	4987.39	0.76006	0.75025	0.9939	Ensembl
ENST00000362813	misc_RNA	-	ENSG00000199683	chr20:36603557-36603883	0.896652	1.62335	-0.856353	0.2977	0.9939	Ensembl	326
ENST00000362821	misc_RNA	+	ENSG00000199691	chr20:37377084-37400834	2.93096	1.53904	0.929343	0.69455	0.9939	Ensembl	315
ENST00000362860	misc_RNA	-	ENSG00000199730	chr15:58887402-59042177	2.5588	2.0704	0.305556	0.86635	0.9939	Ensembl	303
ENST00000362885	misc_RNA	+	ENSG00000199755	chr14:67707825-67853233	16.8657	0	inf	1	1	Ensembl
ENST00000363046	lincRNA	-	ENSG00000269900	chr9:35657747-35658015	123277	59802.5	1.04363	0.0316	0.9939	Ensembl	264
ENST00000363063	misc_RNA	+	ENSG00000199933	chr12:102089779-102137918	0	11.3173	-inf	1	1	Ensembl
ENST00000363120	misc_RNA	+	ENSG00000199990	chr5:140088280-140091096	2576.76	2201.73	0.226919	0.69275	0.9939	Ensembl
ENST00000363146	processed_transcript	-	ENSG00000234741	chr1:173832385-173872687	5706.1	4330.07	0.398117	0.85495	0.9939	Ensembl
ENST00000363177	misc_RNA	+	ENSG00000200047	chr11:100554892-100862668	0	0.246313	-inf	1	1	Ensembl	317
ENST00000363187	misc_RNA	+	ENSG00000200057	chr22:21743479-21743780	0.216043	0	inf	1	1	Ensembl
ENST00000363220	misc_RNA	-	ENSG00000200090	chr11:47738071-47788995	0	28.4777	-inf	1	1	Ensembl
ENST00000363221	misc_RNA	-	ENSG00000200091	chr6:76311224-76427997	4.41827	2.89951	0.60767	0.70605	0.9939	Ensembl	330
ENST00000363251	misc_RNA	-	ENSG00000200121	chr2:176040985-176049335	2.60426e-24	0	inf	1	1	Ensembl
ENST00000363300	misc_RNA	+	ENSG00000200170	chr10:73621146-73995618	0	24.1242	-inf	1	1	Ensembl
ENST00000363312	lincRNA	-	ENSG00000270141	chr3:169482307-169482848	0.000675796	40.3794	-15.8667	0.36335	0.9939	Ensembl	438
ENST00000363315	processed_transcript	+	ENSG00000163597	chr17:74553845-74583038	0.0441827	1.49185e-18	54.7172	1	1	Ensembl
ENST00000363328	misc_RNA	+	ENSG00000200198	chr6:106352247-106352562	0.661369	0.107668	2.61886	1	1	Ensembl	315
ENST00000363359	lincRNA	+	ENSG00000265185	chr17:18965224-18965807	4441.13	2272.98	0.966343	0.0815	0.9939	Ensembl
ENST00000363373	misc_RNA	-	ENSG00000200243	chr5:6848239-6848575	4.06687	3.36372	0.273861	0.62585	0.9939	Ensembl	336
ENST00000363421	misc_RNA	-	ENSG00000200291	chrX:117031775-117251303	55.9233	394.941	-2.82012	0.22095	0.9939	Ensembl
ENST00000363442	misc_RNA	+	ENSG00000200312	chr14:89591214-90421121	64.0025	70.1625	-0.132571	0.93205	0.9939	Ensembl	313
ENST00000363444	misc_RNA	+	ENSG00000200314	chr6:106902702-106902804	27.9616	22.2391	0.330349	1	1	Ensembl
ENST00000363549	misc_RNA	+	ENSG00000200419	chr15:45879320-45983492	93.0185	22.2391	2.06442	1	1	Ensembl
ENST00000363558	misc_RNA	+	ENSG00000200428	chr12:50898767-51142450	0	20.9611	-inf	1	1	Ensembl
ENST00000363618	misc_RNA	-	ENSG00000200488	chr2:76672204-76672536	3191.59	3196.43	-0.00218802	0.99195	0.995784	Ensembl	332
ENST00000363624	misc_RNA	-	ENSG00000200494	chr20:16651285-16651387	1738.77	709.364	1.29347	0.0724	0.9939	Ensembl
ENST00000363640	misc_RNA	-	ENSG00000200510	chr17:41084864-41084959	147.377	123.601	0.253819	0.7637	0.9939	Ensembl
ENST00000363651	misc_RNA	-	ENSG00000200521	chr4:158689164-158689265	30.2584	24.1242	0.326855	1	1	Ensembl
ENST00000363673	lincRNA	+	ENSG00000260682	chr16:81993523-81996298	55.7522	19.4801	1.51703	0.07115	0.9939	Ensembl
ENST00000363803	misc_RNA	-	ENSG00000200673	chr7:144546847-144547177	0.119808	0	inf	1	1	Ensembl	330
ENST00000363804	misc_RNA	+	ENSG00000200674	chr1:173760685-173761025	0.379381	0.82843	-1.12673	0.1545	0.9939	Ensembl	340
ENST00000363913	misc_RNA	-	ENSG00000200783	chr17:70642087-71088851	6.67951	5.13514	0.379339	0.84645	0.9939	Ensembl	330
ENST00000363924	misc_RNA	-	ENSG00000200794	chr12:110100667-110100988	0.92568	0.824015	0.167843	0.88045	0.9939	Ensembl	321
ENST00000363960	misc_RNA	-	ENSG00000200830	chr12:14656594-14910897	0.895495	1.75808	-0.973242	0.6463	0.9939	Ensembl	269
ENST00000363977	misc_RNA	-	ENSG00000200847	chr7:23531410-23531512	27.9616	0	inf	1	1	Ensembl
ENST00000363981	processed_transcript	-	ENSG00000255717	chr11:62619459-62623386	7051.03	5376.48	0.391172	0.8814	0.9939	Ensembl
ENST00000363985	misc_RNA	+	ENSG00000200855	chr11:107879458-108018503	0	22.2391	-inf	1	1	Ensembl
ENST00000363997	misc_RNA	-	ENSG00000200867	chr4:7113814-7114126	0.392221	0.426038	-0.119315	1	1	Ensembl	312
ENST00000364025	misc_RNA	+	ENSG00000200895	chr6:132129155-132216295	1.8532	0.700041	1.4045	0.345	0.9939	Ensembl
ENST00000364083	misc_RNA	-	ENSG00000200953	chr12:51487445-51566926	0	12.1493	-inf	1	1	Ensembl
ENST00000364084	processed_transcript	-	ENSG00000234741	chr1:173832385-173872687	0	505.744	-inf	0.20255	0.9939	Ensembl
ENST00000364157	misc_RNA	+	ENSG00000201027	chr14:89591214-90421121	0.167507	0.509442	-1.6047	1	1	Ensembl
ENST00000364161	misc_RNA	-	ENSG00000201031	chr3:148747913-148820610	0	12.1493	-inf	1	1	Ensembl
ENST00000364228	misc_RNA	-	ENSG00000201098	chr7:148684227-148684340	64203.8	36084.4	0.831282	0.0042	0.331106	Ensembl	113
ENST00000364291	misc_RNA	+	ENSG00000201161	chr13:110567442-110567767	0	0.154096	-inf	1	1	Ensembl	325
ENST00000364331	misc_RNA	-	ENSG00000201201	chr16:67311412-67360666	0.16794	0	inf	1	1	Ensembl	330
ENST00000364347	misc_RNA	+	ENSG00000201217	chr3:151961616-152214602	12.8964	67.4995	-2.3879	0.39855	0.9939	Ensembl
ENST00000364419	misc_RNA	-	ENSG00000201289	chr16:61681145-62070939	0	0.102134	-inf	1	1	Ensembl	323
ENST00000364439	misc_RNA	+	ENSG00000201309	chr6:134490383-134639250	0	22.2391	-inf	1	1	Ensembl
ENST00000364445	misc_RNA	+	ENSG00000201315	chr3:36726530-36726860	0.855027	1.41517	-0.726929	0.4114	0.9939	Ensembl	330
ENST00000364473	misc_RNA	-	ENSG00000201343	chr3:176737142-176915261	0	31.6776	-inf	0.2008	0.9939	Ensembl
ENST00000364488	misc_RNA	+	ENSG00000201358	chr14:50448429-50571760	0.278094	0.229292	0.278386	1	1	Ensembl	306
ENST00000364494	misc_RNA	+	ENSG00000201364	chr10:22045465-22292698	0.385264	0	inf	1	1	Ensembl
ENST00000364546	lincRNA	-	ENSG00000235408	chr20:37049234-37064017	181.7	21.274	3.0944	0.2909	0.9939	Ensembl
ENST00000364558	misc_RNA	+	ENSG00000201428	chr12:112597991-112819896	690.885	242.544	1.5102	0.01495	0.715379	Ensembl	318
ENST00000364628	misc_RNA	-	ENSG00000201498	chr20:32951040-33099198	110.18	24.1242	2.19131	0.4691	0.9939	Ensembl
ENST00000364663	misc_RNA	-	ENSG00000201533	chr4:140586921-141075338	0.290141	0.118922	1.28674	1	1	Ensembl	301
ENST00000364694	misc_RNA	+	ENSG00000201564	chr11:9685623-9774538	1.0412	0.915722	0.18526	0.9124	0.9939	Ensembl	315
ENST00000364711	misc_RNA	+	ENSG00000201581	chr10:6186880-6277506	3.63871	3.88203	-0.0933868	0.9474	0.9939	Ensembl	318
ENST00000364730	misc_RNA	-	ENSG00000201600	chr3:139108644-139396859	0.15472	0	inf	1	1	Ensembl	341
ENST00000364742	misc_RNA	-	ENSG00000201612	chr12:27959014-27959323	0.271324	0	inf	1	1	Ensembl	309
ENST00000364765	misc_RNA	+	ENSG00000201635	chr3:45864807-45957534	0	16.764	-inf	1	1	Ensembl
ENST00000364774	misc_RNA	-	ENSG00000201644	chr4:76567965-76735382	85.0723	0	inf	1	1	Ensembl
ENST00000364795	misc_RNA	-	ENSG00000201665	chr13:57459417-57459736	0.130057	0.104829	0.311105	1	1	Ensembl
ENST00000364808	misc_RNA	-	ENSG00000201678	chr12:49297200-49351334	49.1258	0	inf	1	1	Ensembl
ENST00000364814	misc_RNA	+	ENSG00000201684	chr11:67085309-67159157	0	0.286457	-inf	1	1	Ensembl
ENST00000364822	processed_transcript	-	ENSG00000234741	chr1:173832385-173872687	2.3895e-31	1.23045e-48	57.4303	1	1	Ensembl
ENST00000364845	misc_RNA	+	ENSG00000201715	chr5:17345724-17346064	0.260605	0	inf	1	1	Ensembl
ENST00000364849	processed_transcript	-	ENSG00000245910	chr8:67782983-67838633	9.24695e-16	7.57421e-39	76.6922	1	1	Ensembl
ENST00000364880	lincRNA	-	ENSG00000262074	chr17:18966761-18967449	415.037	34.7942	3.57632	0.03555	0.9939	Ensembl
ENST00000364888	misc_RNA	+	ENSG00000201758	chr1:245107211-245107518	0.551603	0.455309	0.276785	1	1	Ensembl	307
ENST00000364923	misc_RNA	+	ENSG00000201793	chr13:99848630-100038752	10.0251	9.72232	0.0442434	0.9785	0.9939	Ensembl
ENST00000364924	misc_RNA	+	ENSG00000201794	chr7:2945774-3083579	0	0.118922	-inf	1	1	Ensembl	301
ENST00000364938	sense_intronic	+	ENSG00000242125	chr1:28832454-28865812	16987.9	11465.7	0.567183	0.11995	0.9939	Ensembl	206
ENST00000365005	misc_RNA	+	ENSG00000201875	chr2:206765353-206765682	0	0.0983389	-inf	1	1	Ensembl	329
ENST00000365031	misc_RNA	+	ENSG00000201901	chr4:86021648-86021976	0.413685	0.150538	1.4584	1	1	Ensembl	328
ENST00000365032	processed_transcript	+	ENSG00000174365	chr20:37075220-37079564	0	8.15161	-inf	0.1838	0.9939	Ensembl
ENST00000365042	misc_RNA	+	ENSG00000201912	chrX:144138627-144138957	0	0.148254	-inf	1	1	Ensembl	330
ENST00000365085	misc_RNA	-	ENSG00000201955	chr5:78293437-78531861	130.394	150.311	-0.205068	0.8778	0.9939	Ensembl	102
ENST00000365149	misc_RNA	-	ENSG00000202019	chr22:31608224-31676066	0	52.9162	-inf	1	1	Ensembl
ENST00000365188	misc_RNA	-	ENSG00000202058	chr22:42949622-42978044	1028.02	331.597	1.63236	5e-05	0.0133627	Ensembl	283
ENST00000365241	misc_RNA	+	ENSG00000202111	chr5:140098509-140098598	109.831	104.019	0.0784408	1	1	Ensembl
ENST00000365270	misc_RNA	-	ENSG00000202140	chr1:50905149-51425935	0	26.1938	-inf	1	1	Ensembl
ENST00000365328	misc_RNA	+	ENSG00000202198	chr6:52860417-52860748	127274	182815	-0.522444	0.52025	0.9939	Ensembl	331
ENST00000365371	misc_RNA	+	ENSG00000202241	chr6:30832026-30832329	0.273557	0.504793	-0.883853	1	1	Ensembl	303
ENST00000365385	misc_RNA	-	ENSG00000202255	chr20:35280168-35374540	0	10.5193	-inf	1	1	Ensembl
ENST00000365436	misc_RNA	-	ENSG00000202306	chr14:93799564-94174222	0	35.8786	-inf	1	1	Ensembl
ENST00000365481	misc_RNA	+	ENSG00000202351	chr6:13547935-13548245	0.269139	0.174655	0.623839	1	1	Ensembl	310
ENST00000365484	misc_RNA	+	ENSG00000202354	chr7:148680846-148680948	3812.57	3483.85	0.130082	0.79565	0.9939	Ensembl	102
ENST00000365487	misc_RNA	+	ENSG00000202357	chr19:11488235-11530018	88.0372	0	inf	0.15055	0.9939	Ensembl
ENST00000365490	misc_RNA	+	ENSG00000202360	chr8:102150186-102150541	0.2362	0	inf	1	1	Ensembl
ENST00000365494	lincRNA	+	ENSG00000263934	chr17:19091328-19092027	191574	169344	0.177943	0.69995	0.9939	Ensembl
ENST00000365522	misc_RNA	+	ENSG00000202392	chr4:6910968-7059679	2.39783	3.48428	-0.53913	0.7183	0.9939	Ensembl	317
ENST00000365525	misc_RNA	-	ENSG00000202395	chr13:37740488-37740795	0	0.179421	-inf	1	1	Ensembl	307
ENST00000365536	misc_RNA	+	ENSG00000202406	chr7:111846642-112049678	1.22229	0.717108	0.769319	0.6925	0.9939	Ensembl	330
ENST00000365545	misc_RNA	+	ENSG00000202415	chr1:9982172-10045559	0.487917	0.681698	-0.482497	0.81645	0.9939	Ensembl	319
ENST00000365642	misc_RNA	-	ENSG00000202512	chr5:109025066-109205326	31.3286	21.1751	0.565107	0.8269	0.9939	Ensembl
ENST00000366109	lincRNA	-	ENSG00000203279	chr9:99918851-100140806	0	0.427286	-inf	1	1	Ensembl	578
ENST00000366134	antisense	-	ENSG00000233785	chrX:23791108-23801073	0.190239	0.0312854	2.60426	1	1	Ensembl	672
ENST00000366140	antisense	-	ENSG00000225964	chr2:6968644-6980595	2.91755	1.29784	1.16864	0.05765	0.9939	Ensembl	799
ENST00000366152	antisense	-	ENSG00000203325	chr1:32479429-32568467	0	0.0452342	-inf	1	1	Ensembl	624
ENST00000366153	antisense	-	ENSG00000203327	chr2:55401926-55462989	0.259013	0.454551	-0.811416	1	1	Ensembl	916
ENST00000366167	antisense	+	ENSG00000228010	chr7:6703604-6748532	0	0.283335	-inf	1	1	Ensembl	564
ENST00000366181	lincRNA	-	ENSG00000203356	chr1:51660766-51700768	0.014906	0.0364761	-1.29106	1	1	Ensembl	2366
ENST00000366185	lincRNA	+	ENSG00000232593	chrX:53122891-53200364	1.78308	2.66801	-0.581394	0.4596	0.9939	Ensembl
ENST00000366187	antisense	+	ENSG00000231312	chr2:39476406-39945103	0.0662679	0.472032	-2.8325	1	1	Ensembl	523
ENST00000366189	antisense	+	ENSG00000249684	chr5:177236175-177410055	0.0516576	0.572898	-3.47123	0.34195	0.9939	Ensembl	511
ENST00000366209	lincRNA	+	ENSG00000203386	chr2:33931952-34522820	0	1.03191e-05	-inf	1	1	Ensembl
ENST00000366218	antisense	-	ENSG00000203395	chr2:68588345-68624585	0.0172699	0	inf	1	1	Ensembl	1416
ENST00000366234	antisense	-	ENSG00000179818	chr2:70187225-70316332	0.173352	0.122654	0.499107	1	1	Ensembl	884
ENST00000366259	antisense	-	ENSG00000203441	chr13:100151980-100153306	0	0.23817	-inf	1	1	Ensembl	872
ENST00000366278	antisense	+	ENSG00000229498	chr2:86042252-86052514	0.0107621	0.0228148	-1.08401	1	1	Ensembl
ENST00000366287	antisense	+	ENSG00000240401	chr2:55514977-55647057	0.105996	0.136854	-0.368631	1	1	Ensembl	1110
ENST00000366293	processed_transcript	+	ENSG00000160336	chr19:53935226-53961515	3.18482e-13	0.123974	-38.502	1	1	Ensembl	647
ENST00000366360	sense_intronic	-	ENSG00000270072	chr11:47487495-47606114	4.02366	4.38795	-0.12504	0.9369	0.9939	Ensembl	430
ENST00000366365	processed_transcript	+	ENSG00000234912	chr17:75082797-75213179	6.45051	5.8347	0.144753	0.8896	0.9939	Ensembl	1028
ENST00000366405	lincRNA	-	ENSG00000231611	chr11:116645825-116646592	1.19822	1.77905	-0.570222	0.34495	0.9939	Ensembl	598
ENST00000366441	processed_transcript	-	ENSG00000235257	chr3:37493605-37903271	0.487333	0.140674	1.79256	1	1	Ensembl	895
ENST00000366446	antisense	-	ENSG00000223482	chr10:88963631-89130452	1.59998	1.59816	0.0016453	0.5392	0.9939	Ensembl	819
ENST00000366527	antisense	-	ENSG00000188206	chr1:244998623-245027844	10.0756	22.2259	-1.14138	0.173	0.9939	Ensembl
ENST00000367355	lincRNA	-	ENSG00000203721	chr1:200311671-200343482	0.0304537	0.0282753	0.107077	1	1	Ensembl
ENST00000367356	lincRNA	-	ENSG00000203721	chr1:200311671-200343482	0.142925	0.323934	-1.18044	1	1	Ensembl	759
ENST00000367477	antisense	-	ENSG00000233452	chr6:147162524-147706866	0.23251	0.316772	-0.446152	1	1	Ensembl
ENST00000367716	antisense	-	ENSG00000203739	chr1:173204198-173446293	0.473774	0.851854	-0.846407	0.54285	0.9939	Ensembl
ENST00000368974	lincRNA	+	ENSG00000203801	chr6:109072856-109091145	0.0174498	0.0208294	-0.255412	1	1	Ensembl	1117
ENST00000369381	lincRNA	-	ENSG00000203849	chr1:142618768-143257762	2.53462e-75	0.00559435	-240.321	1	1	Ensembl	5786
ENST00000369391	antisense	-	ENSG00000233547	chr10:114710008-114927437	0.120826	0.297015	-1.29761	1	1	Ensembl	460
ENST00000369491	processed_transcript	-	ENSG00000203865	chr1:116915289-116961244	5.11552e-128	3.91769e-104	-79.3414	1	1	Ensembl
ENST00000369492	processed_transcript	-	ENSG00000203865	chr1:116915289-116961244	0.0691431	0.458318	-2.72869	1	1	Ensembl
ENST00000369605	processed_transcript	-	ENSG00000203875	chr6:86370709-86388451	13.1338	19.8544	-0.596179	0.37105	0.9939	Ensembl	981
ENST00000369884	antisense	+	ENSG00000203886	chr10:104503726-104597290	0.31102	0.494765	-0.669738	1	1	Ensembl	491
ENST00000370438	lincRNA	-	ENSG00000238039	chrX:148558520-148632055	0.88203	1.20885	-0.454735	0.79715	0.9939	Ensembl	655
ENST00000371162	lincRNA	-	ENSG00000172965	chr2:111953539-112268567	1.81728	2.19579	-0.27296	0.7615	0.9939	Ensembl	2044
ENST00000371192	processed_transcript	+	ENSG00000177853	chr10:97889471-98031344	6.23784	9.17469	-0.556611	0.1288	0.9939	Ensembl	8269
ENST00000371487	processed_transcript	-	ENSG00000240535	chr5:54273691-54338672	0.240877	0.361961	-0.587535	1	1	Ensembl
ENST00000371639	lincRNA	+	ENSG00000203999	chr20:48909256-48937879	0.0712712	0.157588	-1.14477	1	1	Ensembl
ENST00000371743	antisense	+	ENSG00000177410	chr20:47835883-47905797	10.1103	16.1291	-0.673848	0.65	0.9939	Ensembl
ENST00000371970	antisense	+	ENSG00000204025	chrX:111017542-111326004	0.00624819	0	inf	1	1	Ensembl
ENST00000372173	antisense	+	ENSG00000226711	chr12:8276227-8371507	3.51159e-135	0.0595064	-442.577	1	1	Ensembl	678
ENST00000372490	antisense	+	ENSG00000204055	chr9:131937834-131972827	0.017461	0.102355	-2.55137	1	1	Ensembl	2047
ENST00000373171	lincRNA	-	ENSG00000204092	chr6:40302692-40347624	0.044135	0.202533	-2.19816	1	1	Ensembl	554
ENST00000373226	antisense	+	ENSG00000232335	chr1:36185818-36235568	0.0474539	0	inf	1	1	Ensembl	539
ENST00000373604	antisense	-	ENSG00000224066	chr1:32665986-32674288	0.216425	0.419608	-0.955179	1	1	Ensembl	642
ENST00000374922	processed_transcript	+	ENSG00000204272	chrX:56755691-56844813	3.71331	2.90907	0.352149	0.45665	0.9939	Ensembl
ENST00000374945	lincRNA	-	ENSG00000204277	chr17:76257429-76274573	0.00595617	0	inf	1	1	Ensembl
ENST00000374976	processed_transcript	-	ENSG00000204282	chr17:76000248-76139049	0.782664	1.46627	-0.905689	0.73845	0.9939	Ensembl
ENST00000375204	processed_transcript	+	ENSG00000254876	chr9:99918851-100140806	0.750416	2.00067	-1.41472	0.05575	0.9939	Ensembl
ENST00000375206	processed_transcript	+	ENSG00000255036	chr9:99918851-100140806	0.0448679	0.212458	-2.24343	1	1	Ensembl
ENST00000376025	processed_transcript	-	ENSG00000204466	chrX:50108407-50213737	0.277772	0.383679	-0.466	1	1	Ensembl
ENST00000376398	processed_transcript	+	ENSG00000125804	chr20:26035290-26073683	0.00332681	0.00391108	-0.233428	1	1	Ensembl
ENST00000376445	antisense	+	ENSG00000226465	chr20:25730058-25733397	0	0.412635	-inf	1	1	Ensembl	320
ENST00000376482	antisense	+	ENSG00000235077	chr7:99728586-99738305	0	0.0910024	-inf	1	1	Ensembl	342
ENST00000376609	antisense	+	ENSG00000204584	chr17:47915670-47926199	0.550638	0.955877	-0.795721	0.11345	0.9939	Ensembl
ENST00000376620	antisense	-	ENSG00000177553	chr1:11821843-11908402	0.00965951	0	inf	1	1	Ensembl
ENST00000376678	lincRNA	+	ENSG00000204603	chr12:131649555-131697476	0	0.00978836	-inf	1	1	Ensembl
ENST00000376797	antisense	-	ENSG00000204623	chr6:29968787-30032686	0.0553323	0.252191	-2.18832	1	1	Ensembl	3270
ENST00000376926	processed_transcript	-	ENSG00000006062	chr17:43268297-43394414	4.76856e-116	1.07961e-140	81.8693	1	1	Ensembl	1476
ENST00000377178	antisense	-	ENSG00000204706	chr9:72658496-72873789	0.0494452	0.0724914	-0.55198	1	1	Ensembl
ENST00000377469	lincRNA	+	ENSG00000204792	chr2:75136257-75165545	0.00524022	0.00449702	0.220656	1	1	Ensembl
ENST00000377518	lincRNA	-	ENSG00000204802	chr9:46685428-46746819	0.226153	0.125797	0.846204	1	1	Ensembl
ENST00000377540	processed_transcript	+	ENSG00000204815	chr17:40086875-40117667	0.0178291	0.0313932	-0.816223	1	1	Ensembl	1551
ENST00000377597	antisense	+	ENSG00000204832	chr10:17360381-17496329	1.41098e-05	0.0128251	-9.82805	1	1	Ensembl	1811
ENST00000377680	antisense	+	ENSG00000204860	chr9:38540563-38624987	0.0868142	0.268646	-1.62971	1	1	Ensembl
ENST00000378016	processed_transcript	+	ENSG00000197558	chr7:149473130-149531068	0.00930413	0.00913332	0.0267328	1	1	Ensembl	15583
ENST00000378140	antisense	-	ENSG00000204971	chr11:71874365-71920285	0.111583	0.0705027	0.66236	1	1	Ensembl	477
ENST00000378340	lincRNA	+	ENSG00000205015	chr16:89232790-89235555	0.0144265	0	inf	1	1	Ensembl
ENST00000378417	lincRNA	-	ENSG00000205037	chr16:88121646-88134591	0.0162994	0.0322057	-0.982497	1	1	Ensembl	3468
ENST00000378432	sense_intronic	-	ENSG00000205041	chr19:40736223-40791443	0.35592	0.758871	-1.0923	0.5744	0.9939	Ensembl	1462
ENST00000379050	antisense	+	ENSG00000170919	chr13:45911007-45965872	3.92402e-97	3.75938e-66	-102.918	1	1	Ensembl	631
ENST00000379053	lincRNA	-	ENSG00000205181	chr20:5476712-5493122	0.467128	0.346056	0.432814	1	1	Ensembl
ENST00000379256	antisense	-	ENSG00000181800	chr10:11047258-11386672	0.0255792	0.00980952	1.38272	1	1	Ensembl	2468
ENST00000379915	processed_transcript	-	ENSG00000260729	chr15:72533521-72671129	0.0915679	0.119503	-0.384139	1	1	Ensembl	4374
ENST00000379928	antisense	+	ENSG00000238221	chr6:7268538-7418270	0.0714788	0.113387	-0.66567	1	1	Ensembl	500
ENST00000379963	antisense	-	ENSG00000205414	chr16:50582240-50670647	0.00711679	0	inf	1	1	Ensembl	2469
ENST00000380154	processed_transcript	+	ENSG00000104691	chr8:30589763-30624522	0.0664955	3.79599e-40	127.042	1	1	Ensembl	1328
ENST00000380387	processed_transcript	-	ENSG00000205500	chr2:27070614-27250064	0.0184245	0.0087438	1.07529	1	1	Ensembl
ENST00000380601	antisense	+	ENSG00000205537	chr12:48235319-48336831	0.0637896	0.0998316	-0.646175	1	1	Ensembl	1287
ENST00000380640	lincRNA	+	ENSG00000122043	chr13:30510041-30524625	0	3.92065e-05	-inf	1	1	Ensembl	392
ENST00000380711	antisense	+	ENSG00000205559	chr22:51007289-51052409	0.225717	0.115481	0.96686	1	1	Ensembl
ENST00000380888	lincRNA	-	ENSG00000205611	chr20:29513581-29521213	0.0430271	0.0789501	-0.875695	1	1	Ensembl	3328
ENST00000380931	lincRNA	-	ENSG00000205622	chr21:40241910-40328392	0.00576978	0	inf	1	1	Ensembl
ENST00000380970	lincRNA	-	ENSG00000205628	chr7:53723201-53879624	0.0049266	0	inf	1	1	Ensembl
ENST00000381105	lincRNA	-	ENSG00000205662	chrX:3847909-3855896	0	0.079548	-inf	1	1	Ensembl	2118
ENST00000381106	lincRNA	-	ENSG00000205663	chrX:3809478-3838787	0	0.445951	-inf	1	1	Ensembl	1099
ENST00000381108	lincRNA	-	ENSG00000234449	chrX:3771050-3800358	0.0104822	0.00863139	0.280272	1	1	Ensembl	2198
ENST00000381181	antisense	+	ENSG00000237945	chr21:34876237-35349992	0.218343	0.326605	-0.580947	1	1	Ensembl
ENST00000381475	lincRNA	-	ENSG00000215863	chr1:147574322-149130302	0	0.0176168	-inf	1	1	Ensembl	2210
ENST00000381790	antisense	+	ENSG00000248932	chr3:139108644-139396859	0	2.19714e-69	-inf	1	1	Ensembl	494
ENST00000382045	lincRNA	-	ENSG00000205837	chr2:6868308-6910442	0.400041	0.145726	1.45688	1	1	Ensembl
ENST00000382189	processed_transcript	+	ENSG00000005206	chr19:2321515-2355099	0.0976719	0.165241	-0.758553	1	1	Ensembl	1004
ENST00000382215	antisense	+	ENSG00000205885	chr12:7187512-7275097	0.893588	1.43999	-0.688381	0.64545	0.9939	Ensembl
ENST00000382313	antisense	-	ENSG00000205913	chr16:2787076-2827298	0.121666	0.22818	-0.90724	1	1	Ensembl	3523
ENST00000382426	lincRNA	-	ENSG00000234432	chr7:5465400-5469303	0.0792257	0.141881	-0.840636	1	1	Ensembl	2643
ENST00000382488	lincRNA	+	ENSG00000205959	chr4:8368008-8514337	0.0488969	0.139021	-1.50749	1	1	Ensembl	3204
ENST00000382641	lincRNA	-	ENSG00000206028	chr22:27042391-27176855	0.0201361	0.0220869	-0.133408	1	1	Ensembl
ENST00000382849	lincRNA	+	ENSG00000206113	chr4:2420700-2734292	0.00807847	0	inf	1	1	Ensembl	2790
ENST00000383025	processed_transcript	+	ENSG00000224078	chr15:25068793-25684174	0.918619	3.81038	-2.0524	0.2275	0.9939	Ensembl	713
ENST00000383038	processed_transcript	-	ENSG00000206195	chr22:16147978-16193004	7.77692e-08	0.0183138	-17.8453	1	1	Ensembl	1394
ENST00000383140	lincRNA	+	ENSG00000100181	chr22:17082776-17185367	0.0338803	0.0887415	-1.38916	1	1	Ensembl	971
ENST00000383461	antisense	+	ENSG00000206417	chr3:129033614-129045068	0.0281159	0.0540745	-0.943562	1	1	Ensembl	2600
ENST00000383808	lincRNA	-	ENSG00000206567	chr3:9908393-10068049	9.83096e-13	0.0272795	-34.6917	1	1	Ensembl
ENST00000383834	antisense	-	ENSG00000206573	chr3:9022274-9520924	2.78073	2.16683	0.359874	0.7174	0.9939	Ensembl	3119
ENST00000383924	misc_RNA	-	ENSG00000206651	chr1:156433518-156470620	35.3352	0	inf	0.1723	0.9939	Ensembl
ENST00000383926	processed_transcript	-	ENSG00000255717	chr11:62619459-62623386	5.13643e-32	1.85571e-143	370.203	1	1	Ensembl
ENST00000383942	misc_RNA	-	ENSG00000206669	chr19:37288419-37407193	25.868	41.0203	-0.665167	1	1	Ensembl
ENST00000384029	misc_RNA	+	ENSG00000206756	chr10:75910959-76469061	27.9616	0	inf	1	1	Ensembl
ENST00000384096	lincRNA	+	ENSG00000269893	chr4:119199863-119200978	802.316	755.247	0.0872226	0.9433	0.9939	Ensembl
ENST00000384147	processed_transcript	-	ENSG00000255717	chr11:62619459-62623386	157.074	4.57125e-60	204.418	1	1	Ensembl
ENST00000384215	lincRNA	-	ENSG00000232956	chr7:45022621-45026560	411.151	716.2	-0.800696	0.6542	0.9939	Ensembl
ENST00000384229	processed_transcript	+	ENSG00000175061	chr17:16342135-16395467	0	1.6457e-283	-inf	1	1	Ensembl
ENST00000384268	misc_RNA	+	ENSG00000206995	chr15:52408770-52587995	0	44.4783	-inf	1	1	Ensembl
ENST00000384307	misc_RNA	+	ENSG00000207034	chr18:2655736-2833063	9.91635	0	inf	1	1	Ensembl
ENST00000384338	processed_transcript	-	ENSG00000203875	chr6:86370709-86388451	2.98782e-32	8.20424e-27	-18.0669	1	1	Ensembl
ENST00000384342	antisense	-	ENSG00000197989	chr1:28879596-28909495	1061.32	968.016	0.13276	0.9311	0.9939	Ensembl
ENST00000384364	misc_RNA	+	ENSG00000207092	chr18:9102627-9285983	0	22.2391	-inf	1	1	Ensembl
ENST00000384377	misc_RNA	-	ENSG00000207105	chr15:49280672-49338760	0	11.3173	-inf	1	1	Ensembl
ENST00000384413	misc_RNA	+	ENSG00000207142	chr12:42632248-42984157	82343.2	89556.6	-0.121149	0.89135	0.9939	Ensembl
ENST00000384423	processed_transcript	+	ENSG00000264772	chr17:7465191-7536700	423.336	523.969	-0.307678	0.8365	0.9939	Ensembl
ENST00000384426	misc_RNA	-	ENSG00000207155	chr4:141541918-141677274	0	22.7416	-inf	1	1	Ensembl
ENST00000384430	processed_transcript	+	ENSG00000224078	chr15:25068793-25684174	1449.14	1613.04	-0.154579	0.9446	0.9939	Ensembl
ENST00000384507	lincRNA	+	ENSG00000261069	chr15:25068793-25684174	3.49824e-11	454.101	-43.5614	0.4347	0.9939	Ensembl
ENST00000384529	lincRNA	+	ENSG00000261069	chr15:25068793-25684174	194.512	1427.91	-2.87598	0.3621	0.9939	Ensembl
ENST00000384573	misc_RNA	+	ENSG00000207303	chr2:217122587-217236750	0	52.9162	-inf	1	1	Ensembl
ENST00000384581	antisense	-	ENSG00000197989	chr1:28879596-28909495	5708.96	5498.48	0.0541963	0.9436	0.9939	Ensembl
ENST00000384584	antisense	-	ENSG00000197989	chr1:28879596-28909495	542.965	411.451	0.400139	0.84	0.9939	Ensembl
ENST00000384590	misc_RNA	-	ENSG00000207320	chrX:3522410-3631649	22.4387	0	inf	1	1	Ensembl
ENST00000384638	misc_RNA	-	ENSG00000207368	chr3:194995464-195163807	0	18.1115	-inf	1	1	Ensembl
ENST00000384640	misc_RNA	+	ENSG00000207370	chr3:193310932-193415612	0	9.79895	-inf	1	1	Ensembl
ENST00000384693	processed_transcript	-	ENSG00000255717	chr11:62619459-62623386	572.806	320.117	0.839446	1	1	Ensembl
ENST00000384706	processed_transcript	-	ENSG00000255717	chr11:62619459-62623386	0	6.88582e-146	-inf	1	1	Ensembl
ENST00000384756	processed_transcript	-	ENSG00000255717	chr11:62619459-62623386	3734.54	6149.01	-0.719423	0.4054	0.9939	Ensembl
ENST00000385250	processed_transcript	-	ENSG00000227195	chr20:26167555-26232162	328.361	187.532	0.80815	0.7197	0.9939	Ensembl
ENST00000387069	lincRNA	+	ENSG00000270103	chr1:28975111-28975245	0.0435275	0.0283292	0.619637	1	1	Ensembl
ENST00000389261	processed_transcript	+	ENSG00000125804	chr20:26035290-26073683	0	0.0380277	-inf	1	1	Ensembl	583
ENST00000389897	antisense	+	ENSG00000203288	chr1:151728016-151766878	0.237774	0.168016	0.500987	1	1	Ensembl
ENST00000390329	processed_transcript	-	ENSG00000211683	chr22:23950638-24059544	0.120222	0.101452	0.244908	1	1	Ensembl	1087
ENST00000390540	lincRNA	-	ENSG00000254140	chr14:106053224-106330470	0.0565728	0.0771765	-0.448053	1	1	Ensembl	577
ENST00000391079	processed_transcript	+	ENSG00000175061	chr17:16342135-16395467	2064.69	5057.38	-1.29246	0.63505	0.9939	Ensembl
ENST00000391116	misc_RNA	-	ENSG00000212418	chr17:74668009-74707098	0	58.4871	-inf	1	1	Ensembl
ENST00000391185	antisense	-	ENSG00000233016	chr9:139607021-139622636	183.426	52.5661	1.80299	0.47475	0.9939	Ensembl
ENST00000391250	sense_intronic	-	ENSG00000212552	chr17:1963132-2284352	2.49099e-23	7.40579e-26	8.39385	1	1	Ensembl
ENST00000392688	antisense	+	ENSG00000237975	chr1:152140600-152339163	1.40359e-08	0.0552498	-21.9084	1	1	Ensembl
ENST00000392929	antisense	-	ENSG00000224043	chr2:135213329-135716912	7.25245e-13	5.83611e-10	-9.65232	1	1	Ensembl	544
ENST00000393264	sense_intronic	-	ENSG00000213279	chr22:49808173-50051190	0.266607	0.48689	-0.868883	1	1	Ensembl	2379
ENST00000394793	antisense	-	ENSG00000239920	chr11:5274419-5667019	1.23087e-134	0.0418273	-440.259	1	1	Ensembl	535
ENST00000394864	antisense	+	ENSG00000227540	chr10:74870216-75118617	7.92606e-19	0.729266	-59.6745	0.31295	0.9939	Ensembl	635
ENST00000395539	processed_transcript	-	ENSG00000224281	chrX:118599995-118605282	0.237436	0.210383	0.174522	1	1	Ensembl	3062
ENST00000396164	lincRNA	-	ENSG00000145063	chr2:11239125-11272947	1.19981e-08	0	inf	1	1	Ensembl
ENST00000396407	processed_transcript	+	ENSG00000160336	chr19:53935226-53961515	0.352164	0.00915786	5.26509	1	1	Ensembl	593
ENST00000396588	antisense	-	ENSG00000236432	chr2:228029280-228222550	0.0716696	0.0850302	-0.246613	1	1	Ensembl
ENST00000396880	sense_intronic	+	ENSG00000236447	chr5:81267843-81574396	0.238585	0.760017	-1.67153	0.34375	0.9939	Ensembl	487
ENST00000397094	processed_transcript	-	ENSG00000213971	chr19:23437854-23457053	0.576176	1.80283	-1.64568	0.21075	0.9939	Ensembl	1989
ENST00000397264	antisense	-	ENSG00000232807	chr10:5903579-5987863	0.167999	0.0673551	1.3186	1	1	Ensembl	3486
ENST00000397346	lincRNA	+	ENSG00000214043	chr12:126927026-126957336	0	1.51737e-33	-inf	1	1	Ensembl
ENST00000397644	lincRNA	-	ENSG00000214145	chr3:194014253-194030592	0.211544	0.0702061	1.59129	1	1	Ensembl	416
ENST00000398043	lincRNA	-	ENSG00000214293	chr7:77286976-77325582	1.27323	2.24904	-0.820812	0.35565	0.9939	Ensembl
ENST00000398240	processed_transcript	+	ENSG00000034063	chr19:4903091-4962165	0.0511768	0.103556	-1.01685	1	1	Ensembl
ENST00000398275	antisense	+	ENSG00000214401	chr17:44107281-44302733	3.09738	3.25945	-0.0735822	0.96585	0.9939	Ensembl
ENST00000398461	lincRNA	+	ENSG00000214548	chr14:101245746-101327368	0	0.0117182	-inf	1	1	Ensembl	3452
ENST00000398474	lincRNA	+	ENSG00000214548	chr14:101245746-101327368	0.00469972	0.0125448	-1.41644	1	1	Ensembl	1721
ENST00000398518	lincRNA	+	ENSG00000214548	chr14:101245746-101327368	2.97515e-21	4.5879e-10	-37.1661	1	1	Ensembl
ENST00000398554	lincRNA	+	ENSG00000214546	chr17:37775865-37778766	0.0377752	0	inf	1	1	Ensembl	616
ENST00000398804	antisense	-	ENSG00000236200	chr1:44115828-44396836	0	0.0788541	-inf	1	1	Ensembl	592
ENST00000398849	processed_transcript	+	ENSG00000214719	chr17:28900488-28999807	1.60311	1.22604	0.38687	0.74145	0.9939	Ensembl
ENST00000398878	lincRNA	+	ENSG00000198106	chr16:29262828-30215631	1.06526	0.956731	0.155025	0.91705	0.9939	Ensembl	6046
ENST00000398957	sense_intronic	-	ENSG00000214773	chr3:47626761-47823596	1.66918	1.72505	-0.0474931	0.9242	0.9939	Ensembl	1428
ENST00000399003	lincRNA	-	ENSG00000214797	chr11:59036348-59051506	0.0409724	0.0761857	-0.894869	1	1	Ensembl	2805
ENST00000399196	processed_transcript	-	ENSG00000214894	chr6:30766430-30798436	1.22478	4.2754	-1.80353	5e-05	0.0133627	Ensembl
ENST00000399247	processed_transcript	-	ENSG00000214922	chr6:29690551-29716826	0.582531	0.732126	-0.329756	0.84975	0.9939	Ensembl
ENST00000399446	antisense	-	ENSG00000215022	chr6:12717892-13328815	0.0826325	0.247967	-1.58537	1	1	Ensembl	382
ENST00000399447	antisense	+	ENSG00000231890	chr2:136664246-136779888	0.187752	0.0679385	1.46652	1	1	Ensembl	659
ENST00000399449	processed_transcript	-	ENSG00000242288	chr10:75404638-75490272	0.177946	0.13459	0.402865	1	1	Ensembl	3810
ENST00000399492	antisense	-	ENSG00000215039	chr12:6548166-6580153	0.085925	7.87069e-06	13.4143	1	1	Ensembl	1094
ENST00000399508	processed_transcript	-	ENSG00000244393	chr10:51026320-51371370	0.217577	0.133321	0.706628	1	1	Ensembl	956
ENST00000399543	antisense	+	ENSG00000215068	chr5:43014515-43192123	1.89025	1.60428	0.236653	0.7326	0.9939	Ensembl
ENST00000399751	processed_transcript	-	ENSG00000215190	chr6:58272351-58287779	0.0986516	0.0413224	1.25542	1	1	Ensembl	1621
ENST00000399760	antisense	-	ENSG00000215196	chr5:17065706-17276943	1.07197e-05	0.0307226	-11.4848	1	1	Ensembl
ENST00000399868	lincRNA	+	ENSG00000215244	chr10:6319649-6377944	8.90512e-05	0.275276	-11.594	1	1	Ensembl	3086
ENST00000399869	antisense	-	ENSG00000215246	chr5:987291-997454	0	0.00138841	-inf	1	1	Ensembl
ENST00000399886	processed_transcript	-	ENSG00000215256	chr14:24407939-24475617	0.175614	0.209864	-0.257041	1	1	Ensembl	857
ENST00000400172	lincRNA	+	ENSG00000250312	chr4:53178-198798	0.579577	2.41885	-2.06125	0.24355	0.9939	Ensembl	1453
ENST00000400178	lincRNA	+	ENSG00000215386	chr21:17442841-17999716	4.36616e-16	4.44647e-14	-6.67015	1	1	Ensembl
ENST00000400282	processed_transcript	+	ENSG00000215417	chr13:92000073-92006833	2.61195	2.19732	0.249378	0.7988	0.9939	Ensembl
ENST00000400353	antisense	+	ENSG00000237945	chr21:34876237-35349992	4.0917	5.62258	-0.45853	0.7983	0.9939	Ensembl	2090
ENST00000400362	processed_transcript	+	ENSG00000215447	chr21:46707966-46711653	1.85207	2.8992	-0.646511	0.1267	0.9939	Ensembl	1460
ENST00000400385	antisense	-	ENSG00000215458	chr21:45225638-45232448	6.28438	6.4319	-0.0334747	0.90585	0.9939	Ensembl
ENST00000400430	lincRNA	-	ENSG00000215483	chr13:40917902-41055143	0.112034	8.54938e-108	352.514	1	1	Ensembl	702
ENST00000400432	lincRNA	-	ENSG00000230058	chr13:40917902-41055143	0.191331	0.0572958	1.73957	1	1	Ensembl	444
ENST00000400436	processed_transcript	+	ENSG00000174365	chr20:37075220-37079564	0.0267848	0.0986554	-1.88098	1	1	Ensembl
ENST00000400540	lincRNA	+	ENSG00000122043	chr13:30510041-30524625	0	0.373215	-inf	1	1	Ensembl	1031
ENST00000400593	lincRNA	+	ENSG00000100181	chr22:17082776-17185367	0.270696	0.198892	0.444694	1	1	Ensembl
ENST00000400768	antisense	-	ENSG00000215692	chr2:242673993-242708231	0	0.0716154	-inf	1	1	Ensembl	472
ENST00000400864	processed_transcript	+	ENSG00000215765	chr19:55235968-55378662	0.014663	0.0419151	-1.51529	1	1	Ensembl	1294
ENST00000400873	processed_transcript	-	ENSG00000215769	chr17:62745780-62833272	0.770571	0.752916	0.0334389	0.93705	0.9939	Ensembl
ENST00000400892	antisense	+	ENSG00000242349	chr1:11821843-11908402	1.59682e-30	1.59852e-109	262.431	1	1	Ensembl	936
ENST00000404210	lincRNA	+	ENSG00000218510	chr1:22350486-22357716	4.32914	5.85027	-0.434422	0.41575	0.9939	Ensembl	1045
ENST00000404616	lincRNA	+	ENSG00000217258	chr2:10588819-10595678	0.0545918	0.161985	-1.5691	1	1	Ensembl	494
ENST00000404665	processed_transcript	-	ENSG00000175147	chr1:14925199-15478960	0.0188121	0.0172676	0.123588	1	1	Ensembl
ENST00000404689	lincRNA	-	ENSG00000220908	chr6:93432720-93433547	0.0410138	0	inf	1	1	Ensembl	593
ENST00000405650	processed_transcript	-	ENSG00000049319	chr2:31747549-31806136	0.00469871	1.10321e-07	15.3783	1	1	Ensembl
ENST00000405979	processed_transcript	-	ENSG00000186530	chr8:6666037-6742798	0	0.00111253	-inf	1	1	Ensembl
ENST00000406892	processed_transcript	+	ENSG00000219665	chr19:12098431-12167127	0.71407	1.37436	-0.944622	0.44115	0.9939	Ensembl	1257
ENST00000408472	antisense	+	ENSG00000254144	chr8:144624142-144631899	1.50489	0.881185	0.772138	0.4668	0.9939	Ensembl
ENST00000408535	lincRNA	+	ENSG00000266402	chr17:62223329-62223836	519.035	491.247	0.0793831	0.8958	0.9939	Ensembl
ENST00000409054	lincRNA	+	ENSG00000222041	chr2:87754886-87906324	4.08447	3.50488	0.220784	0.77085	0.9939	Ensembl	1096
ENST00000409139	lincRNA	+	ENSG00000222041	chr2:87754886-87906324	6.57863	3.76908	0.803574	0.5713	0.9939	Ensembl	519
ENST00000409172	processed_transcript	-	ENSG00000186530	chr8:6666037-6742798	0	0.00110971	-inf	1	1	Ensembl
ENST00000409569	lincRNA	-	ENSG00000172965	chr2:111953539-112268567	29.985	28.5547	0.0705116	0.8987	0.9939	Ensembl
ENST00000409590	lincRNA	+	ENSG00000222030	chr2:59444842-60327335	0	0.00841578	-inf	1	1	Ensembl
ENST00000409758	lincRNA	-	ENSG00000222042	chr21:26541744-26706139	0.028733	0.0529678	-0.882409	1	1	Ensembl	763
ENST00000409819	antisense	-	ENSG00000222035	chr2:202937977-203062585	0	0.00658678	-inf	1	1	Ensembl	3093
ENST00000409898	lincRNA	+	ENSG00000222041	chr2:87754886-87906324	1.39142e-11	0.138059	-33.208	1	1	Ensembl	560
ENST00000409910	lincRNA	-	ENSG00000222032	chr2:238337562-238343465	0.108438	0.157483	-0.53832	1	1	Ensembl	541
ENST00000410140	misc_RNA	-	ENSG00000222072	chr10:102666930-102667037	38.6443	68.6023	-0.828003	0.46475	0.9939	Ensembl
ENST00000410146	misc_RNA	-	ENSG00000222078	chr6:90636247-91006627	0.657389	3.73529	-2.5064	0.27	0.9939	Ensembl
ENST00000410180	misc_RNA	-	ENSG00000222112	chr1:33772366-33896653	2.6653	1.85241	0.524898	0.8208	0.9939	Ensembl
ENST00000410230	misc_RNA	+	ENSG00000222162	chr11:13298198-13408813	3.86961	4.57241	-0.240765	0.90315	0.9939	Ensembl
ENST00000410247	misc_RNA	-	ENSG00000222179	chr18:43563501-43652238	2.48193	1.94368	0.352672	0.8404	0.9939	Ensembl
ENST00000410327	misc_RNA	+	ENSG00000222259	chr9:34049963-34050242	0.273923	0.239551	0.193438	1	1	Ensembl	279
ENST00000410420	misc_RNA	-	ENSG00000222352	chr22:21899632-21978323	0	0.144667	-inf	1	1	Ensembl
ENST00000410443	misc_RNA	-	ENSG00000222375	chr16:29262828-30215631	0.141489	0.535008	-1.91887	1	1	Ensembl	354
ENST00000410465	misc_RNA	-	ENSG00000222397	chr1:181808607-181808909	0.149741	0	inf	1	1	Ensembl	302
ENST00000410472	misc_RNA	-	ENSG00000222404	chr2:158114109-158170723	0.0973362	0	inf	1	1	Ensembl	352
ENST00000410489	misc_RNA	-	ENSG00000222421	chr9:130577290-130617035	29.3457	0	inf	1	1	Ensembl
ENST00000410500	misc_RNA	+	ENSG00000222432	chr7:77428121-77586818	22.4387	0	inf	1	1	Ensembl
ENST00000410513	misc_RNA	+	ENSG00000222445	chr6:126102306-126252266	0.555578	1.5446	-1.47517	0.52595	0.9939	Ensembl
ENST00000410583	misc_RNA	+	ENSG00000222515	chr6:21665002-22214734	0.090417	0	inf	1	1	Ensembl	375
ENST00000410635	lincRNA	+	ENSG00000232512	chr21:26467334-26475983	0.16195	0	inf	1	1	Ensembl
ENST00000410662	misc_RNA	+	ENSG00000222594	chr4:145888263-146101313	0.145858	0	inf	1	1	Ensembl	305
ENST00000410753	misc_RNA	-	ENSG00000222685	chr2:47572296-47614740	0.58207	0.300057	0.955955	1	1	Ensembl
ENST00000410782	misc_RNA	-	ENSG00000222714	chr2:219283814-219433084	0.271324	0.371775	-0.454411	1	1	Ensembl	309
ENST00000410812	misc_RNA	+	ENSG00000222744	chr12:66686462-66686767	0	0.115477	-inf	1	1	Ensembl	305
ENST00000410832	misc_RNA	-	ENSG00000222764	chr6:141807277-141807549	0	0.260177	-inf	1	1	Ensembl
ENST00000410948	misc_RNA	-	ENSG00000222880	chr12:80603232-80772870	0.27715	0.426405	-0.621559	1	1	Ensembl	278
ENST00000410966	misc_RNA	-	ENSG00000222898	chr8:61969716-62627155	0.563483	1.58714	-1.49398	0.4507	0.9939	Ensembl
ENST00000411010	misc_RNA	-	ENSG00000222942	chr3:41236327-42003922	0.207899	0.716169	-1.78442	0.43885	0.9939	Ensembl	305
ENST00000411018	misc_RNA	-	ENSG00000222950	chr12:25932220-25932503	0.261515	0	inf	1	1	Ensembl	283
ENST00000411042	misc_RNA	+	ENSG00000222974	chr7:12916308-12916571	0.332553	0.455968	-0.455348	1	1	Ensembl	263
ENST00000411044	misc_RNA	+	ENSG00000222976	chr17:55849306-55912110	0.16195	0	inf	1	1	Ensembl
ENST00000411055	misc_RNA	+	ENSG00000222987	chr5:101638207-101638514	0	0.113827	-inf	1	1	Ensembl	307
ENST00000411080	misc_RNA	-	ENSG00000223012	chr9:88641060-88897676	0	0.606032	-inf	1	1	Ensembl	289
ENST00000411107	misc_RNA	+	ENSG00000223039	chr6:151561133-151679693	3.38869	0.495788	2.77293	0.1685	0.9939	Ensembl	316
ENST00000411110	misc_RNA	+	ENSG00000223042	chr12:10222152-10264226	0.207899	0	inf	1	1	Ensembl	305
ENST00000411124	misc_RNA	-	ENSG00000223056	chr22:26138110-26427007	0.317566	0.166693	0.929862	1	1	Ensembl
ENST00000411185	misc_RNA	+	ENSG00000223117	chr3:190231839-190375843	1.0014	2.2224	-1.15009	0.55765	0.9939	Ensembl
ENST00000411186	misc_RNA	-	ENSG00000223118	chr2:124597398-124671068	0	0.283654	-inf	1	1	Ensembl
ENST00000411204	misc_RNA	+	ENSG00000223136	chr5:29948934-29949237	0.136778	0.372365	-1.44488	1	1	Ensembl	303
ENST00000411210	misc_RNA	+	ENSG00000223142	chr22:50132324-50132651	0.114186	0	inf	1	1	Ensembl	327
ENST00000411270	misc_RNA	+	ENSG00000223202	chr11:74396268-74396550	0.529063	0	inf	1	1	Ensembl	282
ENST00000411323	misc_RNA	+	ENSG00000223255	chr17:34216561-34216808	8.63974	7.28599	0.245863	0.7136	0.9939	Ensembl	247
ENST00000411328	misc_RNA	-	ENSG00000223260	chrX:95665430-95665781	0	0.127807	-inf	1	1	Ensembl
ENST00000411350	misc_RNA	+	ENSG00000223282	chr1:226633637-226633993	0.100902	0	inf	1	1	Ensembl	356
ENST00000411373	misc_RNA	-	ENSG00000223305	chr4:56262123-56414056	0.162887	0.761979	-2.22588	0.40755	0.9939	Ensembl
ENST00000411389	misc_RNA	-	ENSG00000223321	chr6:12406717-12407013	0.158141	0	inf	1	1	Ensembl	296
ENST00000411392	misc_RNA	+	ENSG00000223324	chr11:111473114-111637151	0.317004	0.913665	-1.52716	0.46325	0.9939	Ensembl	314
ENST00000411429	antisense	-	ENSG00000179818	chr2:70187225-70316332	0.0370193	5.376e-05	9.42753	1	1	Ensembl	547
ENST00000411448	processed_transcript	-	ENSG00000226869	chr7:103969103-104567091	0.0231835	0	inf	1	1	Ensembl	856
ENST00000411451	lincRNA	+	ENSG00000234229	chr9:109378291-109464943	0.0324884	0	inf	1	1	Ensembl	686
ENST00000411511	lincRNA	-	ENSG00000233577	chr22:25675495-25679060	0	0.0184526	-inf	1	1	Ensembl	428
ENST00000411525	lincRNA	-	ENSG00000224429	chr13:21872277-21922860	1.38418e-36	0.0515144	-114.841	1	1	Ensembl	664
ENST00000411553	lincRNA	+	ENSG00000228223	chr6:26521933-26527632	3.209	3.16059	0.0219306	0.95415	0.9939	Ensembl	4732
ENST00000411573	antisense	-	ENSG00000234494	chr17:45973515-46018776	0.000438914	0.000875612	-0.996353	1	1	Ensembl
ENST00000411579	antisense	+	ENSG00000232442	chr20:62258579-62260177	1.12518	3.6329	-1.69097	0.06435	0.9939	Ensembl	582
ENST00000411595	lincRNA	+	ENSG00000230387	chr20:23168343-23170944	0	0.0566061	-inf	1	1	Ensembl	556
ENST00000411630	processed_transcript	+	ENSG00000226950	chr4:53578596-53588672	2.75781	10.2392	-1.89251	0.23475	0.9939	Ensembl
ENST00000411643	antisense	+	ENSG00000224666	chr6:36322418-36458920	0.130057	0.161727	-0.314411	1	1	Ensembl	319
ENST00000411646	lincRNA	+	ENSG00000232388	chr20:18548063-18550207	19.0603	22.3153	-0.227464	0.6699	0.9939	Ensembl
ENST00000411670	processed_transcript	-	ENSG00000223745	chr1:93615298-93835055	1.34156e-60	1.7451e-141	268.697	1	1	Ensembl	675
ENST00000411694	lincRNA	-	ENSG00000225331	chr21:45578622-45579959	2.35301	2.38631	-0.0202694	0.96185	0.9939	Ensembl	863
ENST00000411721	lincRNA	+	ENSG00000237726	chr1:71547006-72748417	0.0489147	0.152791	-1.64322	1	1	Ensembl	518
ENST00000411727	lincRNA	-	ENSG00000223930	chr3:177919837-178578193	0	0.024496	-inf	1	1	Ensembl
ENST00000411728	antisense	+	ENSG00000231170	chr7:95225993-95243031	7.20576e-07	0	inf	1	1	Ensembl	558
ENST00000411733	lincRNA	-	ENSG00000214837	chr1:243218162-243265045	0.0992853	0	inf	1	1	Ensembl	530
ENST00000411738	lincRNA	-	ENSG00000230606	chr2:98081082-98100408	0.157533	0.512098	-1.70077	1	1	Ensembl	724
ENST00000411746	lincRNA	+	ENSG00000230880	chr1:142618768-143257762	0.0350839	0.045945	-0.389102	1	1	Ensembl	649
ENST00000411754	processed_transcript	-	ENSG00000130600	chr11:2016405-2022700	0	1.40029e-16	-inf	1	1	Ensembl	1788
ENST00000411760	antisense	-	ENSG00000236943	chr1:144275887-144521970	5.27715e-119	4.50494e-36	-275.492	1	1	Ensembl	737
ENST00000411790	processed_transcript	-	ENSG00000237548	chr9:124584206-124855885	0.081562	0.244311	-1.58275	1	1	Ensembl
ENST00000411795	lincRNA	-	ENSG00000235398	chr1:144275887-144521970	0.0840032	0.231929	-1.46517	1	1	Ensembl	653
ENST00000411839	lincRNA	+	ENSG00000226644	chr20:2187862-2193797	3.11557e-06	0	inf	1	1	Ensembl
ENST00000411861	processed_transcript	-	ENSG00000130600	chr11:2016405-2022700	0	1.78733e-16	-inf	1	1	Ensembl	1771
ENST00000411895	sense_intronic	-	ENSG00000229276	chr6:111620233-111927481	0.256782	0.380074	-0.565738	1	1	Ensembl	382
ENST00000411906	antisense	+	ENSG00000234699	chr10:105206542-105222452	0.21977	0.109711	1.00229	1	1	Ensembl	657
ENST00000411941	antisense	-	ENSG00000236943	chr1:144275887-144521970	0.18116	0.22583	-0.317975	1	1	Ensembl	389
ENST00000411956	lincRNA	+	ENSG00000237604	chr21:45595371-45596336	0.840521	1.15993	-0.464682	0.43255	0.9939	Ensembl	821
ENST00000411998	antisense	-	ENSG00000223799	chr21:34602205-34669539	0.746233	0.270505	1.46397	0.4916	0.9939	Ensembl
ENST00000412059	processed_transcript	-	ENSG00000234741	chr1:173832385-173872687	2.87356	8.20299	-1.51331	0.48205	0.9939	Ensembl	979
ENST00000412065	antisense	+	ENSG00000231294	chr2:211036241-211095107	0.27651	0.0646744	2.09606	1	1	Ensembl	506
ENST00000412068	lincRNA	+	ENSG00000223907	chr1:31984035-31989846	0.0993627	0.114074	-0.199194	1	1	Ensembl
ENST00000412084	lincRNA	-	ENSG00000225231	chr12:10089177-10096094	0.25307	0.735607	-1.5394	0.0696	0.9939	Ensembl
ENST00000412085	antisense	+	ENSG00000233825	chr10:32555216-32667726	0.369718	0.105477	1.8095	1	1	Ensembl	383
ENST00000412091	lincRNA	-	ENSG00000223473	chr7:65670185-66057393	3.37948	3.64437	-0.108868	0.92975	0.9939	Ensembl	682
ENST00000412092	lincRNA	+	ENSG00000230880	chr1:142618768-143257762	0.201523	0.0510065	1.98219	1	1	Ensembl	600
ENST00000412095	lincRNA	+	ENSG00000204261	chr6:32808493-32827362	2.77553	2.19908	0.335863	0.8216	0.9939	Ensembl	1015
ENST00000412114	lincRNA	+	ENSG00000233261	chr10:26878793-26883253	0.785817	0.720002	0.126192	0.8341	0.9939	Ensembl
ENST00000412115	lincRNA	+	ENSG00000237491	chr1:714149-755214	0.0411205	0	inf	1	1	Ensembl	581
ENST00000412122	lincRNA	-	ENSG00000225194	chr9:98782013-98790247	0.0563687	0.114039	-1.01656	1	1	Ensembl
ENST00000412133	antisense	+	ENSG00000229941	chr2:178487979-178973066	0	0.0275044	-inf	1	1	Ensembl	741
ENST00000412141	processed_transcript	+	ENSG00000204054	chr9:132245729-132275965	0.133683	0.723344	-2.43587	0.45095	0.9939	Ensembl	739
ENST00000412143	sense_intronic	-	ENSG00000204528	chr6:31126318-31148508	0.0410138	0.30495	-2.89439	1	1	Ensembl
ENST00000412162	lincRNA	-	ENSG00000229989	chr1:198776621-198906558	1.83728e-08	0.0511379	-21.4084	1	1	Ensembl	942
ENST00000412171	antisense	+	ENSG00000224424	chr3:48782029-48889414	0.359737	0.112177	1.68117	1	1	Ensembl
ENST00000412181	antisense	+	ENSG00000235138	chr9:136890560-136933657	0.017021	0.00997196	0.771369	1	1	Ensembl	2112
ENST00000412193	lincRNA	-	ENSG00000226423	chr2:242823513-243026289	0.10133	0.200341	-0.983395	1	1	Ensembl	565
ENST00000412194	lincRNA	-	ENSG00000235398	chr1:144275887-144521970	0.630216	1.8265	-1.53516	0.5054	0.9939	Ensembl	373
ENST00000412204	lincRNA	-	ENSG00000232274	chr1:142618768-143257762	0	0.0707527	-inf	1	1	Ensembl	5783
ENST00000412221	lincRNA	-	ENSG00000226251	chr1:212386343-212458362	0.132951	0	inf	1	1	Ensembl	337
ENST00000412224	antisense	-	ENSG00000186615	chr14:55965995-56168244	0.154205	0.180033	-0.223411	1	1	Ensembl	2185
ENST00000412228	antisense	+	ENSG00000231050	chr1:1822909-1824097	0.0225632	0.111991	-2.31134	1	1	Ensembl	906
ENST00000412239	antisense	-	ENSG00000234222	chr1:145475981-145516076	1.0076e-09	0	inf	1	1	Ensembl	570
ENST00000412242	sense_intronic	-	ENSG00000235262	chrX:53220502-53254604	1.48546	1.29186	0.201453	0.91885	0.9939	Ensembl	755
ENST00000412294	lincRNA	+	ENSG00000224184	chr2:11988747-12805596	0.00982738	1.61523e-08	19.2147	1	1	Ensembl
ENST00000412295	lincRNA	+	ENSG00000248103	chr5:180708375-180722551	0	0.0992648	-inf	1	1	Ensembl	549
ENST00000412298	antisense	-	ENSG00000230091	chr10:81805988-81852313	0.00236646	0.315925	-7.0607	1	1	Ensembl
ENST00000412353	antisense	+	ENSG00000226009	chr10:103578834-103603677	0.0489316	0	inf	1	1	Ensembl
ENST00000412369	antisense	+	ENSG00000225542	chr3:21459914-22414812	0.0960073	0.11713	-0.2869	1	1	Ensembl
ENST00000412376	lincRNA	-	ENSG00000231242	chr9:69065545-69149621	0	0.0312075	-inf	1	1	Ensembl	2033
ENST00000412378	antisense	-	ENSG00000237950	chr1:44410041-44412223	0.000459595	0.0028105	-2.61239	1	1	Ensembl	494
ENST00000412387	antisense	-	ENSG00000223725	chr2:208038357-208490652	0.687982	0.402883	0.772011	0.7065	0.9939	Ensembl	533
ENST00000412393	lincRNA	-	ENSG00000232931	chr2:96472799-96492728	0.344508	1.08406	-1.65384	0.36055	0.9939	Ensembl	654
ENST00000412426	lincRNA	-	ENSG00000235609	chr21:16191163-16254296	0.207717	0.123788	0.746744	1	1	Ensembl	991
ENST00000412431	processed_transcript	-	ENSG00000230551	chr5:148871759-148931007	1.83544	0.152146	3.5926	0.52225	0.9939	Ensembl	3088
ENST00000412445	lincRNA	-	ENSG00000238042	chr1:222054322-222158306	0.602105	0.177632	1.76112	0.13065	0.9939	Ensembl	605
ENST00000412446	processed_transcript	-	ENSG00000175611	chr9:98521512-98776842	0.436793	2.78792	-2.67417	0.25445	0.9939	Ensembl
ENST00000412483	antisense	-	ENSG00000233332	chr1:234040678-234460262	0.0105707	0	inf	1	1	Ensembl
ENST00000412495	antisense	-	ENSG00000174403	chr20:61141549-61167971	0	0.0211296	-inf	1	1	Ensembl
ENST00000412497	antisense	+	ENSG00000229728	chr20:1290554-1373815	0.678088	2.10953	-1.63738	0.4574	0.9939	Ensembl	480
ENST00000412500	antisense	-	ENSG00000228705	chr20:61404868-61408207	0	0.115272	-inf	1	1	Ensembl	540
ENST00000412526	lincRNA	+	ENSG00000226935	chr21:29811666-30047170	0.0237506	0	inf	1	1	Ensembl
ENST00000412528	lincRNA	-	ENSG00000205837	chr2:6868308-6910442	3.09163e-06	0	inf	1	1	Ensembl	424
ENST00000412549	antisense	+	ENSG00000231794	chr7:134868589-134896316	0.139402	0.0975333	0.51529	1	1	Ensembl	1810
ENST00000412571	lincRNA	+	ENSG00000233895	chr20:19738295-19790319	1.40817	1.6226	-0.20449	0.8443	0.9939	Ensembl	415
ENST00000412579	antisense	+	ENSG00000174680	chr21:30565800-31312351	1.32702e-12	2.23499e-112	331.441	1	1	Ensembl	818
ENST00000412599	lincRNA	+	ENSG00000181995	chr11:60383208-60454622	0	9.80175e-05	-inf	1	1	Ensembl	772
ENST00000412606	lincRNA	+	ENSG00000224184	chr2:11988747-12805596	0.158508	0.169142	-0.0936779	1	1	Ensembl	578
ENST00000412639	lincRNA	+	ENSG00000234546	chr1:9242065-9262678	0.0268541	0	inf	1	1	Ensembl	985
ENST00000412643	antisense	-	ENSG00000235159	chr22:46445357-46509808	0.072853	0.0286751	1.34519	1	1	Ensembl	867
ENST00000412647	lincRNA	-	ENSG00000232964	chr1:230728405-230731329	0.0747073	0.13468	-0.850214	1	1	Ensembl	403
ENST00000412685	antisense	-	ENSG00000231074	chr6:30201815-30314661	1.19328	2.04556	-0.777567	0.76235	0.9939	Ensembl
ENST00000412690	lincRNA	+	ENSG00000234199	chr2:114735245-114764879	0.11073	0.360421	-1.70263	1	1	Ensembl
ENST00000412712	antisense	-	ENSG00000235092	chr2:8806765-8824583	7.30303e-41	0	inf	1	1	Ensembl	953
ENST00000412713	antisense	-	ENSG00000243762	chr22:20067754-20114878	1.26416	0.899136	0.49157	0.78255	0.9939	Ensembl	526
ENST00000412722	lincRNA	-	ENSG00000236463	chr13:30890496-30951282	0.138831	0.226748	-0.70776	1	1	Ensembl	430
ENST00000412730	antisense	+	ENSG00000146666	chr7:47735327-48019178	0	0.00175431	-inf	1	1	Ensembl
ENST00000412736	lincRNA	+	ENSG00000214548	chr14:101245746-101327368	9.73535e-21	2.60222e-09	-37.9596	1	1	Ensembl
ENST00000412740	lincRNA	-	ENSG00000232677	chr19:36803962-36822620	0.047965	9.23715e-12	32.2738	1	1	Ensembl	715
ENST00000412749	antisense	+	ENSG00000234072	chr2:27548715-27593353	0	0.0930527	-inf	1	1	Ensembl	399
ENST00000412754	antisense	-	ENSG00000236305	chr7:100400186-100464631	0	0.377862	-inf	1	1	Ensembl	369
ENST00000412759	antisense	-	ENSG00000236933	chr1:120835809-120855681	0.145383	0.383469	-1.39925	1	1	Ensembl	754
ENST00000412772	lincRNA	+	ENSG00000231507	chr1:203256279-203257929	0.473185	0.599244	-0.34074	0.6875	0.9939	Ensembl
ENST00000412788	processed_transcript	-	ENSG00000130600	chr11:2016405-2022700	5.78204e-07	3.12034e-19	40.753	1	1	Ensembl
ENST00000412797	lincRNA	+	ENSG00000225643	chr1:25907968-25916847	0.220676	0.392602	-0.831136	1	1	Ensembl	483
ENST00000412798	sense_intronic	+	ENSG00000235786	chr22:29279579-29453475	0	0.0715915	-inf	1	1	Ensembl	674
ENST00000412804	antisense	-	ENSG00000231249	chr3:4532574-4534847	0.0971379	0.200637	-1.04648	1	1	Ensembl
ENST00000412811	lincRNA	+	ENSG00000231873	chr3:40807697-40904117	0.196477	0.0657998	1.57821	1	1	Ensembl	500
ENST00000412812	antisense	-	ENSG00000225342	chr12:40579810-40763087	0.304051	0.615005	-1.01628	0.54245	0.9939	Ensembl	585
ENST00000412816	lincRNA	-	ENSG00000132204	chr18:1254383-1408345	0	3.13228e-14	-inf	1	1	Ensembl
ENST00000412856	lincRNA	-	ENSG00000228878	chr7:35791465-35840234	0.66509	0.0962852	2.78816	0.4027	0.9939	Ensembl
ENST00000412882	antisense	-	ENSG00000241769	chrX:148558520-148632055	0.214092	0.40004	-0.901915	1	1	Ensembl	618
ENST00000412918	sense_intronic	-	ENSG00000228382	chr1:226819390-226927024	0.687739	2.54131	-1.88564	0.3269	0.9939	Ensembl
ENST00000412928	lincRNA	+	ENSG00000206176	chr22:20378813-20380440	0	2.84518e-07	-inf	1	1	Ensembl	473
ENST00000412946	antisense	+	ENSG00000170919	chr13:45911007-45965872	0.108367	0.826906	-2.9318	0.20325	0.9939	Ensembl	744
ENST00000412962	lincRNA	-	ENSG00000215908	chr1:16944750-16971178	0.377376	1.14668	-1.60339	0.2209	0.9939	Ensembl	2763
ENST00000412972	antisense	+	ENSG00000236559	chr20:30252254-30311792	0.177022	0.498822	-1.4946	1	1	Ensembl	374
ENST00000413004	lincRNA	-	ENSG00000225750	chr1:29471005-29473506	0	0.706497	-inf	0.0209	0.852519	Ensembl	279
ENST00000413030	antisense	+	ENSG00000225889	chr2:64319785-64479993	0.271701	8.23908e-06	15.0092	1	1	Ensembl	498
ENST00000413035	antisense	-	ENSG00000231871	chr1:201592012-201853422	0.340427	0.190177	0.840004	1	1	Ensembl
ENST00000413039	lincRNA	+	ENSG00000204261	chr6:32808493-32827362	4.00277	4.69396	-0.229806	0.8903	0.9939	Ensembl
ENST00000413042	lincRNA	+	ENSG00000226816	chr7:23245631-23247664	0.149988	0.403097	-1.42628	1	1	Ensembl	2033
ENST00000413050	lincRNA	+	ENSG00000233926	chr9:84304627-84391815	0	0.057759	-inf	1	1	Ensembl	548
ENST00000413053	lincRNA	-	ENSG00000229719	chr11:64658826-64660921	0.0867815	0.0120639	2.84669	1	1	Ensembl	1781
ENST00000413069	antisense	-	ENSG00000179818	chr2:70187225-70316332	3.29191e-21	0.184588	-65.6039	1	1	Ensembl	563
ENST00000413074	antisense	+	ENSG00000225265	chr1:222731243-222766374	0.279195	0.191184	0.54631	1	1	Ensembl
ENST00000413076	antisense	+	ENSG00000235703	chrX:149097744-149392815	8.33415e-107	1.27238e-18	-292.94	1	1	Ensembl	403
ENST00000413077	processed_transcript	+	ENSG00000234327	chr17:5008835-5078329	1.23274	4.64679	-1.91436	0.297	0.9939	Ensembl	474
ENST00000413088	antisense	-	ENSG00000232640	chr6:170125186-170139088	0.185072	0.158891	0.220047	1	1	Ensembl	403
ENST00000413129	antisense	-	ENSG00000237685	chr6:10492455-10629601	0.0164655	0	inf	1	1	Ensembl	1475
ENST00000413131	antisense	+	ENSG00000174680	chr21:30565800-31312351	0	0.240729	-inf	1	1	Ensembl	499
ENST00000413145	lincRNA	+	ENSG00000236924	chr9:6645955-6670635	0.0493174	0	inf	1	1	Ensembl	526
ENST00000413148	sense_intronic	+	ENSG00000241326	chr1:9982172-10045559	3.54493e-08	2.11597e-16	27.3199	1	1	Ensembl	436
ENST00000413202	lincRNA	+	ENSG00000222041	chr2:87754886-87906324	0.000127196	5.72852	-15.4588	0.2769	0.9939	Ensembl	422
ENST00000413221	lincRNA	+	ENSG00000224032	chr5:111478137-111755013	3.75354	6.376	-0.764401	0.10155	0.9939	Ensembl
ENST00000413227	lincRNA	-	ENSG00000231367	chr2:38633860-38742882	0	0.0831646	-inf	1	1	Ensembl	428
ENST00000413231	lincRNA	+	ENSG00000236066	chr1:113550875-113615727	0.122761	0.605962	-2.30338	1	1	Ensembl	377
ENST00000413238	processed_transcript	+	ENSG00000231419	chr7:158799212-158937649	1.13854e-101	0.0164349	-329.4	1	1	Ensembl	4684
ENST00000413269	lincRNA	+	ENSG00000226337	chr9:71155951-71259358	0.0105669	0.0224027	-1.08413	1	1	Ensembl	1739
ENST00000413288	lincRNA	+	ENSG00000231976	chr10:26932097-26942383	0.264298	0.180405	0.550926	1	1	Ensembl	413
ENST00000413311	lincRNA	-	ENSG00000226276	chr2:216804030-216806442	0.428661	0.637005	-0.571469	0.5953	0.9939	Ensembl	379
ENST00000413332	lincRNA	+	ENSG00000236423	chr1:3816935-3833878	0.321191	0.114244	1.49132	1	1	Ensembl	634
ENST00000413352	lincRNA	-	ENSG00000233086	chr9:82120718-82147257	7.71771e-08	0	inf	1	1	Ensembl	1788
ENST00000413356	lincRNA	+	ENSG00000231175	chr1:190594019-190770788	0	0.0110091	-inf	1	1	Ensembl
ENST00000413358	antisense	-	ENSG00000231074	chr6:30201815-30314661	0.730805	0.330996	1.14267	0.63945	0.9939	Ensembl	916
ENST00000413405	antisense	+	ENSG00000224597	chr10:29698330-30025710	6.3589e-208	0.135099	-685.404	1	1	Ensembl
ENST00000413414	processed_transcript	-	ENSG00000144596	chr3:14444075-14583588	0.00501959	0.004795	0.0660398	1	1	Ensembl	3445
ENST00000413436	antisense	-	ENSG00000179818	chr2:70187225-70316332	0.243637	0.195629	0.316607	1	1	Ensembl	602
ENST00000413452	antisense	-	ENSG00000237883	chr2:74153952-74208568	1.27674e-40	4.11565e-27	-44.8737	1	1	Ensembl
ENST00000413479	antisense	+	ENSG00000227028	chr2:40013592-40838193	0	4.6531e-34	-inf	1	1	Ensembl	800
ENST00000413494	antisense	-	ENSG00000237387	chr22:25960815-26125261	0	0.0769955	-inf	1	1	Ensembl	660
ENST00000413510	antisense	+	ENSG00000237152	chr13:50556687-51423190	0.32541	0.361576	-0.15204	1	1	Ensembl
ENST00000413518	processed_transcript	+	ENSG00000142396	chr19:58739959-58827023	10.9197	12.0584	-0.143104	0.81705	0.9939	Ensembl	1433
ENST00000413525	lincRNA	+	ENSG00000232606	chr2:145141647-145337001	0	0.0816162	-inf	1	1	Ensembl	362
ENST00000413531	antisense	+	ENSG00000231365	chr1:119573838-119869926	0.43167	0.970925	-1.16943	0.62355	0.9939	Ensembl
ENST00000413557	processed_transcript	-	ENSG00000232732	chr2:200732118-200775882	0	0.0541392	-inf	1	1	Ensembl	460
ENST00000413563	lincRNA	-	ENSG00000235770	chr2:216395169-216708445	0.000254376	0	inf	1	1	Ensembl	570
ENST00000413591	lincRNA	-	ENSG00000224511	chr13:30677314-30683012	0	0.00641492	-inf	1	1	Ensembl
ENST00000413606	processed_transcript	-	ENSG00000223745	chr1:93615298-93835055	0.374297	1.66664	-2.15469	0.2812	0.9939	Ensembl	770
ENST00000413665	lincRNA	+	ENSG00000225783	chr22:27042391-27176855	3.65695	5.05721	-0.4677	0.85045	0.9939	Ensembl	1041
ENST00000413706	antisense	+	ENSG00000229043	chr7:1191706-1205593	8.20058e-10	0.48892	-29.1512	1	1	Ensembl	674
ENST00000413722	antisense	-	ENSG00000223482	chr10:88963631-89130452	2.64589	2.17271	0.284254	0.8496	0.9939	Ensembl	732
ENST00000413755	processed_transcript	-	ENSG00000196756	chr20:37049234-37064017	0.096472	0.188155	-0.963741	1	1	Ensembl	648
ENST00000413768	processed_transcript	-	ENSG00000206195	chr22:16147978-16193004	2.64229e-10	3.22747e-09	-3.61055	1	1	Ensembl
ENST00000413791	antisense	-	ENSG00000179818	chr2:70187225-70316332	0.117631	1.19631	-3.34624	0.24775	0.9939	Ensembl	743
ENST00000413792	lincRNA	-	ENSG00000237803	chr2:38053389-38103417	0.639207	0.68696	-0.103942	0.85885	0.9939	Ensembl
ENST00000413794	lincRNA	+	ENSG00000256995	chr12:22852792-23404433	0	0.110726	-inf	1	1	Ensembl	565
ENST00000413796	lincRNA	-	ENSG00000233214	chr19:35914963-35915554	0.172361	0.0560708	1.62011	1	1	Ensembl	450
ENST00000413818	antisense	+	ENSG00000231119	chr20:45837858-45985567	0.0400425	0	inf	1	1	Ensembl	1809
ENST00000413820	antisense	-	ENSG00000224272	chr2:242749406-242758739	0	0.0185739	-inf	1	1	Ensembl	1228
ENST00000413828	antisense	+	ENSG00000232973	chr2:38150329-38408997	0.448502	0.601274	-0.42291	0.80775	0.9939	Ensembl
ENST00000413842	processed_transcript	-	ENSG00000235726	chr2:235742958-235822028	0.0110826	0.0317894	-1.52025	1	1	Ensembl	1652
ENST00000413848	antisense	+	ENSG00000183308	chr2:201773695-201950473	0.175252	0.454361	-1.3744	1	1	Ensembl	485
ENST00000413862	processed_transcript	-	ENSG00000236830	chr21:37502668-37528615	0.000233325	0.000169842	0.458152	1	1	Ensembl
ENST00000413877	lincRNA	+	ENSG00000206140	chr22:21820711-21825558	0	0.073685	-inf	1	1	Ensembl	771
ENST00000413887	lincRNA	-	ENSG00000236948	chr1:5621768-5728355	0	1.05955e-05	-inf	1	1	Ensembl	363
ENST00000413897	lincRNA	-	ENSG00000232274	chr1:142618768-143257762	0	2.22075e-49	-inf	1	1	Ensembl	937
ENST00000413898	antisense	-	ENSG00000235733	chr6:25245145-25261959	1.04581	0.424292	1.3015	0.1534	0.9939	Ensembl
ENST00000413904	antisense	+	ENSG00000236859	chr2:122407225-122494499	1.60248	0.804287	0.994521	0.5641	0.9939	Ensembl	1182
ENST00000413911	antisense	-	ENSG00000235852	chr2:191745522-191885686	0.230322	0.380307	-0.723511	1	1	Ensembl	919
ENST00000413913	processed_transcript	+	ENSG00000238268	chr9:139869545-139880862	0.309494	0.625399	-1.01486	0.67785	0.9939	Ensembl	686
ENST00000413915	antisense	+	ENSG00000234160	chr9:37505586-37510378	2.00874e-07	1.56656e-05	-6.28517	1	1	Ensembl	289
ENST00000413928	antisense	+	ENSG00000237805	chr17:34195970-34212867	0.160202	0.118176	0.438965	1	1	Ensembl	662
ENST00000413941	lincRNA	+	ENSG00000226861	chr10:8340859-8343630	0	0.0272779	-inf	1	1	Ensembl	901
ENST00000413961	antisense	-	ENSG00000223482	chr10:88963631-89130452	0.163951	0.427535	-1.38277	1	1	Ensembl	501
ENST00000413962	antisense	-	ENSG00000224043	chr2:135213329-135716912	0.435266	0.652171	-0.583352	0.77415	0.9939	Ensembl	636
ENST00000413975	lincRNA	-	ENSG00000233008	chr1:84041458-84326706	0	0.138987	-inf	1	1	Ensembl	382
ENST00000413977	antisense	+	ENSG00000224660	chr3:15295690-15382875	0.654116	1.65576	-1.33988	0.54615	0.9939	Ensembl	564
ENST00000413987	sense_intronic	+	ENSG00000242125	chr1:28832454-28865812	5.31062	11.7397	-1.14444	0.60955	0.9939	Ensembl
ENST00000414002	processed_transcript	-	ENSG00000203875	chr6:86370709-86388451	109.143	114.457	-0.0685912	0.9097	0.9939	Ensembl
ENST00000414005	lincRNA	+	ENSG00000244620	chr14:106355941-106362435	0	0.466822	-inf	1	1	Ensembl	241
ENST00000414006	antisense	-	ENSG00000226688	chr10:97471535-97849995	0.102148	0.0779001	0.390961	1	1	Ensembl	591
ENST00000414022	processed_transcript	+	ENSG00000226287	chr22:21055219-21058894	4.44854e-05	0.0840644	-10.8839	1	1	Ensembl	466
ENST00000414030	lincRNA	+	ENSG00000222041	chr2:87754886-87906324	0.857547	1.27	-0.56654	0.81475	0.9939	Ensembl	718
ENST00000414038	lincRNA	+	ENSG00000231426	chr6:140092209-140198528	0.110314	0.0787435	0.486377	1	1	Ensembl	708
ENST00000414075	processed_transcript	-	ENSG00000234741	chr1:173832385-173872687	2.94124	6.08216	-1.04816	0.5143	0.9939	Ensembl	413
ENST00000414106	antisense	-	ENSG00000235010	chr10:133918174-133999466	0	0.294467	-inf	1	1	Ensembl	481
ENST00000414116	lincRNA	-	ENSG00000238033	chr7:22459062-22705152	0.00874952	0.11019	-3.65464	1	1	Ensembl
ENST00000414119	lincRNA	-	ENSG00000235398	chr1:144275887-144521970	3.25596e-05	5.54069e-25	65.6716	1	1	Ensembl	516
ENST00000414120	lincRNA	-	ENSG00000214145	chr3:194014253-194030592	7.6719e-17	2.42163e-16	-1.65832	1	1	Ensembl	2880
ENST00000414141	lincRNA	-	ENSG00000231327	chr2:70351167-70352449	0	0.0766878	-inf	1	1	Ensembl
ENST00000414142	processed_transcript	-	ENSG00000196756	chr20:37049234-37064017	0.833789	1.15074	-0.464811	0.64675	0.9939	Ensembl	2102
ENST00000414156	sense_intronic	-	ENSG00000233602	chr1:44686741-44820932	0.747181	1.03821	-0.474574	0.83255	0.9939	Ensembl
ENST00000414157	lincRNA	+	ENSG00000229656	chr10:33189246-33371030	0.0952199	0.141054	-0.56691	1	1	Ensembl	1041
ENST00000414195	lincRNA	+	ENSG00000226674	chr2:145425533-145940216	2.99689e-28	0	inf	1	1	Ensembl	674
ENST00000414198	processed_transcript	+	ENSG00000228956	chr3:17198653-18959184	1.28701	3.57342	-1.47328	0.3998	0.9939	Ensembl	737
ENST00000414209	lincRNA	+	ENSG00000225470	chrX:73164158-73513409	2.85474	4.90228	-0.780091	0.4035	0.9939	Ensembl	2194
ENST00000414223	lincRNA	+	ENSG00000234394	chr9:70921443-71145977	0.0102683	0	inf	1	1	Ensembl	3372
ENST00000414256	lincRNA	+	ENSG00000226674	chr2:145425533-145940216	2.4042e-26	0	inf	1	1	Ensembl	604
ENST00000414282	antisense	-	ENSG00000233016	chr9:139607021-139622636	0.175326	0.529419	-1.59437	1	1	Ensembl
ENST00000414308	lincRNA	-	ENSG00000233387	chr10:33385184-33405600	0.286614	2.09257	-2.8681	0.01005	0.573848	Ensembl	552
ENST00000414309	lincRNA	-	ENSG00000214146	chr3:193675160-193788759	0.0277216	0.0996535	-1.84591	1	1	Ensembl	772
ENST00000414339	lincRNA	+	ENSG00000234917	chr1:43144405-43147325	0.0814137	0.195927	-1.26697	1	1	Ensembl	596
ENST00000414344	antisense	-	ENSG00000236943	chr1:144275887-144521970	4.92511e-47	0.557713	-152.988	1	1	Ensembl	515
ENST00000414354	antisense	+	ENSG00000228109	chr3:196715491-196756687	0	3.30784e-05	-inf	1	1	Ensembl	468
ENST00000414365	antisense	-	ENSG00000235848	chr2:38150329-38408997	0.024577	0	inf	1	1	Ensembl
ENST00000414374	lincRNA	-	ENSG00000224081	chr1:95104016-95285837	0	0.0585739	-inf	1	1	Ensembl	438
ENST00000414377	sense_intronic	+	ENSG00000230470	chr1:184356191-184598154	1.95972	2.07806	-0.0845841	0.95785	0.9939	Ensembl	423
ENST00000414382	lincRNA	+	ENSG00000225548	chr3:27844252-27932792	0	0.0842096	-inf	1	1	Ensembl	543
ENST00000414383	antisense	+	ENSG00000232682	chr10:61786055-62493248	0.0241535	0.0277254	-0.198977	1	1	Ensembl	1546
ENST00000414393	antisense	+	ENSG00000213742	chr20:25593570-25677477	0.178122	0.542551	-1.60689	1	1	Ensembl	4666
ENST00000414398	antisense	+	ENSG00000230313	chr6:33112559-33115544	0	0.114477	-inf	1	1	Ensembl	717
ENST00000414401	lincRNA	+	ENSG00000237438	chr22:17517459-17541715	4.87239e-07	0.376563	-19.5598	1	1	Ensembl	546
ENST00000414407	lincRNA	+	ENSG00000237879	chr13:31377342-31384782	0.120925	0.31717	-1.39114	1	1	Ensembl
ENST00000414416	lincRNA	-	ENSG00000175701	chr2:110969105-111043433	0.0102753	0.00986187	0.0592502	1	1	Ensembl	2051
ENST00000414422	processed_transcript	+	ENSG00000232151	chr1:149575344-149720867	0.548418	1.02161	-0.897493	0.6976	0.9939	Ensembl	769
ENST00000414426	antisense	-	ENSG00000230925	chr9:33750514-33920402	0.126357	0.0680663	0.892491	1	1	Ensembl	791
ENST00000414430	processed_transcript	-	ENSG00000223745	chr1:93615298-93835055	2.04313e-24	0.453973	-77.5562	1	1	Ensembl	427
ENST00000414435	sense_intronic	+	ENSG00000237903	chrX:118533022-118588441	0.265611	0.2021	0.394241	1	1	Ensembl	433
ENST00000414438	lincRNA	+	ENSG00000189229	chr3:6532165-7783215	0.0288345	0.0265735	0.117808	1	1	Ensembl	761
ENST00000414452	antisense	-	ENSG00000232480	chr1:218517537-218617961	0	0.0405821	-inf	1	1	Ensembl
ENST00000414456	processed_transcript	+	ENSG00000012171	chr3:50304989-50314977	4.43877e-10	8.45629e-10	-0.929866	1	1	Ensembl
ENST00000414457	antisense	+	ENSG00000224597	chr10:29698330-30025710	0.838196	0.710924	0.237592	0.9193	0.9939	Ensembl
ENST00000414475	lincRNA	-	ENSG00000223930	chr3:177919837-178578193	0.0571929	0.0543028	0.0748103	1	1	Ensembl	573
ENST00000414515	antisense	-	ENSG00000204706	chr9:72658496-72873789	0	0.00814937	-inf	1	1	Ensembl	2097
ENST00000414532	antisense	+	ENSG00000186056	chr1:31184123-31199674	0.0698259	0.240366	-1.78339	1	1	Ensembl	3925
ENST00000414548	lincRNA	+	ENSG00000230310	chr19:12490002-12750912	0.170123	0.0421048	2.01452	1	1	Ensembl	543
ENST00000414554	antisense	+	ENSG00000236859	chr2:122407225-122494499	0.789861	0.945684	-0.25976	0.8765	0.9939	Ensembl	1411
ENST00000414556	lincRNA	-	ENSG00000237667	chr2:779836-864112	0.0738264	0.0664329	0.152239	1	1	Ensembl
ENST00000414565	antisense	-	ENSG00000231612	chr1:245318286-245872733	0	0.212686	-inf	1	1	Ensembl	447
ENST00000414584	lincRNA	+	ENSG00000222041	chr2:87754886-87906324	1.04027	0.244369	2.08983	0.36655	0.9939	Ensembl
ENST00000414603	lincRNA	+	ENSG00000189229	chr3:6532165-7783215	0.0506955	0	inf	1	1	Ensembl	517
ENST00000414625	lincRNA	+	ENSG00000242086	chr3:195384932-195467994	1.87465	0.966383	0.955951	0.5339	0.9939	Ensembl
ENST00000414634	antisense	+	ENSG00000236508	chr3:192958913-193096632	0	0.19178	-inf	1	1	Ensembl
ENST00000414656	antisense	-	ENSG00000228544	chr9:139685806-139735639	0.0975127	0.154758	-0.666352	1	1	Ensembl
ENST00000414659	antisense	+	ENSG00000215424	chr21:47649130-47706211	0.0888627	0.0879148	0.0154705	1	1	Ensembl
ENST00000414676	antisense	-	ENSG00000225377	chr20:300956-340304	0.722949	0.534925	0.434559	0.66025	0.9939	Ensembl
ENST00000414686	antisense	+	ENSG00000235795	chr1:101455178-101552821	1.73469	1.83612	-0.0819822	0.8567	0.9939	Ensembl	671
ENST00000414688	lincRNA	-	ENSG00000230021	chr1:536815-660283	0.0385056	0.18954	-2.29936	1	1	Ensembl	750
ENST00000414740	lincRNA	-	ENSG00000229646	chr6:14597744-14599921	0	3.62878	-inf	0.12565	0.9939	Ensembl	146
ENST00000414744	processed_transcript	+	ENSG00000227543	chr17:26782769-26972472	1.93863	0.879216	1.14074	0.53785	0.9939	Ensembl	2141
ENST00000414750	lincRNA	+	ENSG00000234663	chr2:181831974-182264286	0	0.212932	-inf	1	1	Ensembl	391
ENST00000414763	antisense	+	ENSG00000186056	chr1:31184123-31199674	0.570566	1.23412	-1.11301	0.2709	0.9939	Ensembl	887
ENST00000414769	lincRNA	-	ENSG00000223749	chrX:133677366-133680741	0	0.108846	-inf	1	1	Ensembl
ENST00000414772	lincRNA	-	ENSG00000231566	chrX:45707327-45710920	0.0754533	0.169309	-1.166	1	1	Ensembl	1960
ENST00000414784	3prime_overlapping_ncrna	+	ENSG00000243389	chr2:113341816-113372008	0.176969	0.03793	2.22209	1	1	Ensembl	425
ENST00000414790	processed_transcript	-	ENSG00000130600	chr11:2016405-2022700	1.79842e-07	1.52952e-19	40.0968	1	1	Ensembl
ENST00000414795	antisense	-	ENSG00000225964	chr2:6968644-6980595	1.17609	0.597025	0.978136	0.66	0.9939	Ensembl
ENST00000414797	processed_transcript	+	ENSG00000234456	chr7:77646392-79100524	0.0705264	0.156713	-1.15189	1	1	Ensembl
ENST00000414798	antisense	-	ENSG00000228192	chr1:43272722-43312093	0.0495103	0.0632323	-0.352935	1	1	Ensembl	514
ENST00000414875	lincRNA	+	ENSG00000227920	chr6:37511328-37518636	0.522536	1.4902	-1.51191	0.01615	0.749416	Ensembl	998
ENST00000414876	lincRNA	-	ENSG00000238062	chr2:231849082-231860747	0.00489101	0	inf	1	1	Ensembl
ENST00000414877	lincRNA	-	ENSG00000230323	chr21:33452628-33570125	0	0.0831646	-inf	1	1	Ensembl	428
ENST00000414885	antisense	+	ENSG00000233255	chr2:165510133-165705844	0.14341	0.360308	-1.32909	1	1	Ensembl
ENST00000414890	sense_intronic	+	ENSG00000223525	chr1:174084437-174964445	2.41508	1.79716	0.426353	0.76735	0.9939	Ensembl	737
ENST00000414894	lincRNA	+	ENSG00000237943	chr10:6622380-6633059	0.716312	3.15045	-2.1369	0.4656	0.9939	Ensembl	365
ENST00000414911	lincRNA	-	ENSG00000228043	chr2:139175853-139259268	0.180321	5.32867e-05	11.7245	1	1	Ensembl	867
ENST00000414915	lincRNA	+	ENSG00000229459	chr7:46300661-46334067	0	0.0615178	-inf	1	1	Ensembl	524
ENST00000414927	antisense	+	ENSG00000223774	chr1:201862969-201915715	0.0545868	0	inf	1	1	Ensembl	494
ENST00000414938	lincRNA	-	ENSG00000235947	chr3:4535031-4928977	0.0127127	0.0150972	-0.248002	1	1	Ensembl
ENST00000414939	lincRNA	-	ENSG00000152487	chr10:18429605-18948214	1.34176	1.35884	-0.018242	0.95965	0.9939	Ensembl	637
ENST00000414948	sense_intronic	-	ENSG00000236269	chr1:8921060-8939953	2.45277	2.19376	0.161002	0.9069	0.9939	Ensembl	744
ENST00000415019	lincRNA	-	ENSG00000176320	chr1:158167711-158173667	0.0116471	0.0380628	-1.70841	1	1	Ensembl	1999
ENST00000415031	antisense	+	ENSG00000227070	chr1:51819934-52027301	0.966827	0.905309	0.0948465	0.89065	0.9939	Ensembl	255
ENST00000415033	antisense	+	ENSG00000235903	chr13:46626940-46687467	0	0.0544367	-inf	1	1	Ensembl	747
ENST00000415060	antisense	-	ENSG00000179818	chr2:70187225-70316332	1.99544e-46	0.0694748	-147.965	1	1	Ensembl	507
ENST00000415067	lincRNA	+	ENSG00000204261	chr6:32808493-32827362	9.42646	14.584	-0.629595	0.7655	0.9939	Ensembl
ENST00000415088	antisense	+	ENSG00000227170	chr8:116420723-116821899	0.0750504	0	inf	1	1	Ensembl	402
ENST00000415104	lincRNA	+	ENSG00000237253	chr1:147574322-149130302	0.323206	1.22906	-1.92703	0.3264	0.9939	Ensembl	365
ENST00000415121	lincRNA	+	ENSG00000100181	chr22:17082776-17185367	8.59059e-47	0.189537	-150.628	1	1	Ensembl	1067
ENST00000415124	antisense	-	ENSG00000233223	chr17:7465191-7536700	0.206841	0.275231	-0.41212	1	1	Ensembl	352
ENST00000415129	processed_transcript	+	ENSG00000224376	chr2:232253686-232259702	0.138093	0.0744251	0.891779	1	1	Ensembl	720
ENST00000415138	antisense	+	ENSG00000237576	chr2:69059175-69064856	4.03659e-06	0.306174	-16.2109	1	1	Ensembl	436
ENST00000415144	antisense	-	ENSG00000230648	chr6:4018946-4021449	0	0.319846	-inf	1	1	Ensembl	209
ENST00000415150	processed_transcript	-	ENSG00000223745	chr1:93615298-93835055	0.127553	0.794594	-2.63912	0.31695	0.9939	Ensembl	448
ENST00000415174	lincRNA	-	ENSG00000226125	chr2:231555635-231565244	0.0423207	0.042088	0.00795293	1	1	Ensembl
ENST00000415182	lincRNA	+	ENSG00000237484	chr21:25801053-25920256	0.116233	0.0702785	0.725869	1	1	Ensembl	2176
ENST00000415195	antisense	+	ENSG00000235781	chr6:30484042-30488505	0.588815	0.80854	-0.457505	0.49505	0.9939	Ensembl	851
ENST00000415205	lincRNA	+	ENSG00000182057	chr22:42556018-42739622	0.0561763	0.296728	-2.40111	1	1	Ensembl	475
ENST00000415215	lincRNA	+	ENSG00000225470	chrX:73164158-73513409	1.48639	0.881198	0.754271	0.6373	0.9939	Ensembl	475
ENST00000415218	antisense	-	ENSG00000229407	chr1:179712297-179787326	0	1.56409e-06	-inf	1	1	Ensembl	544
ENST00000415222	antisense	-	ENSG00000179818	chr2:70187225-70316332	1.33275e-52	1.04188e-68	53.5061	1	1	Ensembl	502
ENST00000415236	antisense	+	ENSG00000223960	chr2:179278389-179326117	1.40012	1.87065	-0.417985	0.84665	0.9939	Ensembl	662
ENST00000415244	antisense	+	ENSG00000228109	chr3:196715491-196756687	0	0.214546	-inf	1	1	Ensembl
ENST00000415246	antisense	-	ENSG00000237773	chr7:17319457-17385776	0.0755873	2.50562e-06	14.8807	1	1	Ensembl	596
ENST00000415249	lincRNA	-	ENSG00000223665	chr7:91268161-91272827	0	0.0429097	-inf	1	1	Ensembl	536
ENST00000415295	processed_transcript	+	ENSG00000228794	chr1:762970-794826	0.834936	2.6637	-1.67369	0.21735	0.9939	Ensembl	894
ENST00000415327	antisense	-	ENSG00000232613	chr2:65257848-65278177	0.549384	0.458792	0.259976	0.803	0.9939	Ensembl	495
ENST00000415330	antisense	-	ENSG00000231789	chr1:9711789-9884584	2.65375e-80	3.869e-30	-166.64	1	1	Ensembl
ENST00000415336	antisense	+	ENSG00000242396	chr1:55315305-55354523	0.0429574	0	inf	1	1	Ensembl	575
ENST00000415340	lincRNA	-	ENSG00000272225	chr10:51026320-51371370	0.0593055	0.280234	-2.24039	1	1	Ensembl	560
ENST00000415356	lincRNA	+	ENSG00000235728	chr7:36820612-36822394	0.214403	0.164675	0.380701	1	1	Ensembl	872
ENST00000415386	lincRNA	-	ENSG00000233421	chr1:16860380-16862144	0.0478452	0	inf	1	1	Ensembl	1548
ENST00000415414	antisense	-	ENSG00000230124	chr1:180199420-180472089	0.574401	1.18712	-1.04733	0.41105	0.9939	Ensembl
ENST00000415423	antisense	-	ENSG00000230289	chr9:134378288-134406655	0.0587102	0.0705159	-0.264337	1	1	Ensembl	473
ENST00000415434	antisense	+	ENSG00000233806	chr2:242823513-243026289	0.187565	0.298675	-0.671182	1	1	Ensembl
ENST00000415451	antisense	+	ENSG00000223711	chr3:195270870-195277400	0.114867	0.319496	-1.47584	1	1	Ensembl	439
ENST00000415469	lincRNA	+	ENSG00000229404	chr10:86039735-86054415	0	0.0139136	-inf	1	1	Ensembl
ENST00000415479	lincRNA	+	ENSG00000230838	chr2:216395169-216708445	0.0360317	0	inf	1	1	Ensembl	648
ENST00000415502	processed_transcript	-	ENSG00000237870	chr7:115849285-116148595	0	0.0327195	-inf	1	1	Ensembl	650
ENST00000415506	antisense	-	ENSG00000237126	chr2:233412778-233547491	3.68414e-40	0	inf	1	1	Ensembl	1162
ENST00000415513	lincRNA	+	ENSG00000237513	chr7:104581509-105039755	6.29075	2.31777	1.44049	0.39095	0.9939	Ensembl	685
ENST00000415536	lincRNA	+	ENSG00000236453	chr7:93652144-93695973	0.0367625	0	inf	1	1	Ensembl	639
ENST00000415561	antisense	+	ENSG00000237298	chr2:179385909-179914813	7.90804e-209	0	inf	1	1	Ensembl	439
ENST00000415584	antisense	-	ENSG00000231999	chr1:89990394-90402170	0.410788	0.652673	-0.667967	0.6801	0.9939	Ensembl
ENST00000415586	antisense	+	ENSG00000229036	chr6:143771943-143832827	0.025385	0.0706279	-1.47626	1	1	Ensembl	702
ENST00000415611	processed_transcript	+	ENSG00000228649	chr7:22893796-22901021	1.09341	1.7575	-0.684685	0.3596	0.9939	Ensembl	1099
ENST00000415627	antisense	+	ENSG00000238273	chr2:105974168-106054970	0.0273023	0.0927347	-1.76408	1	1	Ensembl	781
ENST00000415647	antisense	-	ENSG00000232586	chr1:180882289-180992047	0.345577	0.40619	-0.233145	1	1	Ensembl	1440
ENST00000415700	lincRNA	-	ENSG00000237667	chr2:779836-864112	1.45799e-06	4.18221e-05	-4.84221	1	1	Ensembl
ENST00000415715	antisense	+	ENSG00000224897	chr7:124462439-125019375	0	0.0860758	-inf	1	1	Ensembl	663
ENST00000415742	antisense	-	ENSG00000179818	chr2:70187225-70316332	1.01319e-21	0.70166	-69.2304	0.29435	0.9939	Ensembl	564
ENST00000415764	lincRNA	+	ENSG00000206140	chr22:21820711-21825558	3.19881e-06	7.06088e-11	15.4673	1	1	Ensembl	1791
ENST00000415793	lincRNA	+	ENSG00000234773	chr19:12305829-12405702	0.106959	0.725864	-2.76264	0.2757	0.9939	Ensembl
ENST00000415801	lincRNA	+	ENSG00000226237	chr9:89563613-89616948	0.00775922	0	inf	1	1	Ensembl
ENST00000415809	antisense	-	ENSG00000228661	chr11:3875547-4114439	0.0527191	0.0484678	0.121299	1	1	Ensembl	494
ENST00000415842	lincRNA	-	ENSG00000226891	chr1:65437907-65468159	4.25229e-05	0.36609	-13.0717	1	1	Ensembl
ENST00000415848	antisense	+	ENSG00000224116	chr7:41706765-41818986	0.0694929	0.0934216	-0.42689	1	1	Ensembl
ENST00000415875	sense_intronic	+	ENSG00000223837	chr6:32902405-32949282	0.651048	1.47688	-1.18172	0.60685	0.9939	Ensembl	338
ENST00000415882	processed_transcript	-	ENSG00000203709	chr1:207974862-208042495	9.2817e-91	1.19665e-75	-50.1955	1	1	Ensembl	584
ENST00000415889	antisense	-	ENSG00000132832	chr20:43285091-43379675	0.147033	0.0631356	1.21961	1	1	Ensembl	1416
ENST00000415890	antisense	-	ENSG00000225945	chr6:37783552-37786994	0.572866	0.451205	0.344413	1	1	Ensembl	419
ENST00000415917	lincRNA	-	ENSG00000272140	chr10:75404638-75490272	1.70046	1.81861	-0.0969085	0.91335	0.9939	Ensembl	1031
ENST00000415934	sense_intronic	+	ENSG00000230751	chr7:30174425-30202378	0.954271	0.456615	1.06342	0.544	0.9939	Ensembl	437
ENST00000415964	antisense	-	ENSG00000227678	chr6:130334843-130686570	0.905512	2.48758	-1.45794	0.4448	0.9939	Ensembl	454
ENST00000415970	processed_transcript	-	ENSG00000167355	chr11:5274419-5667019	0.0505692	0.0739737	-0.548753	1	1	Ensembl
ENST00000415982	antisense	-	ENSG00000235236	chr3:48955220-49060928	0	0.2742	-inf	1	1	Ensembl	520
ENST00000415992	processed_transcript	+	ENSG00000273066	chr9:139685806-139735639	0.62489	0.659902	-0.0786515	0.93565	0.9939	Ensembl	4244
ENST00000416022	antisense	-	ENSG00000226696	chr19:54955990-54974894	0.991508	0.902895	0.135066	0.94405	0.9939	Ensembl	582
ENST00000416037	processed_transcript	+	ENSG00000237037	chr22:42481528-42535938	0.187647	0.636264	-1.76161	0.39855	0.9939	Ensembl	4485
ENST00000416061	antisense	-	ENSG00000232828	chrX:48553944-48595570	0.0883039	0.220903	-1.32286	1	1	Ensembl	925
ENST00000416068	antisense	-	ENSG00000179818	chr2:70187225-70316332	0.0205044	0.157289	-2.93942	1	1	Ensembl	555
ENST00000416076	sense_intronic	+	ENSG00000225761	chr10:75757871-75879918	0.859583	1.47133	-0.775413	0.60805	0.9939	Ensembl	442
ENST00000416080	antisense	-	ENSG00000225205	chr2:173292081-173489823	0.193787	0.294161	-0.602133	1	1	Ensembl	654
ENST00000416104	lincRNA	+	ENSG00000203801	chr6:109072856-109091145	0.0438108	0.0337907	0.374663	1	1	Ensembl	1785
ENST00000416124	lincRNA	-	ENSG00000225873	chr3:44462618-44465499	1.02837	0.748902	0.457505	0.4925	0.9939	Ensembl	732
ENST00000416145	lincRNA	+	ENSG00000227456	chr21:35445523-35732332	0.0390386	0	inf	1	1	Ensembl	396
ENST00000416191	lincRNA	+	ENSG00000224934	chr10:101190947-101197874	0.0976692	0.328595	-1.75034	1	1	Ensembl	2998
ENST00000416193	antisense	+	ENSG00000226419	chr1:113454468-113542118	0.718805	2.04485	-1.50832	0.59365	0.9939	Ensembl
ENST00000416202	antisense	+	ENSG00000241990	chr22:46445357-46509808	1.74378	4.94444	-1.50359	0.2442	0.9939	Ensembl
ENST00000416204	lincRNA	+	ENSG00000237940	chr2:242823513-243026289	0.0604739	0.143629	-1.24797	1	1	Ensembl	590
ENST00000416209	antisense	+	ENSG00000224424	chr3:48782029-48889414	0.211374	0.233874	-0.145931	1	1	Ensembl
ENST00000416220	processed_transcript	-	ENSG00000236753	chr7:130626518-131182453	0.309805	0.0559086	2.47022	1	1	Ensembl	561
ENST00000416221	antisense	-	ENSG00000233461	chr1:231658133-231664302	3.09399	2.88532	0.10074	0.86165	0.9939	Ensembl	465
ENST00000416249	lincRNA	+	ENSG00000232470	chr10:112628647-112679032	0	0.0679203	-inf	1	1	Ensembl	401
ENST00000416260	antisense	-	ENSG00000230155	chr20:34042984-34099804	0.289975	0.518013	-0.83706	1	1	Ensembl	486
ENST00000416261	lincRNA	-	ENSG00000238121	chr13:30890496-30951282	4.4771	5.52605	-0.303685	0.7126	0.9939	Ensembl	539
ENST00000416263	processed_transcript	+	ENSG00000229980	chr17:48939583-48987593	0.955577	1.37471	-0.524683	0.75735	0.9939	Ensembl
ENST00000416295	processed_transcript	+	ENSG00000012171	chr3:50304989-50314977	1.10661e-13	0.041427	-38.4456	1	1	Ensembl	1088
ENST00000416301	antisense	-	ENSG00000226688	chr10:97471535-97849995	0.0825872	0.0522203	0.661307	1	1	Ensembl
ENST00000416309	lincRNA	-	ENSG00000230262	chr9:96928570-96966850	0	0.000161414	-inf	1	1	Ensembl
ENST00000416329	antisense	+	ENSG00000233184	chr1:101455178-101552821	2.93467e-14	2.62958e-14	0.158364	1	1	Ensembl	713
ENST00000416341	lincRNA	+	ENSG00000230229	chr10:80008381-80434724	0	0.106645	-inf	1	1	Ensembl	381
ENST00000416361	antisense	+	ENSG00000228389	chr2:172629991-172632354	0.146189	0.17883	-0.290756	1	1	Ensembl	2102
ENST00000416376	processed_transcript	-	ENSG00000226869	chr7:103969103-104567091	0.00104681	0	inf	1	1	Ensembl	866
ENST00000416381	lincRNA	+	ENSG00000223546	chrX:102024088-102161086	0.619748	0.91176	-0.556973	0.554	0.9939	Ensembl
ENST00000416385	lincRNA	-	ENSG00000235373	chr1:661138-685396	0.17868	0.198803	-0.153962	1	1	Ensembl	4860
ENST00000416395	antisense	-	ENSG00000179818	chr2:70187225-70316332	1.07976	1.53226	-0.504948	0.78795	0.9939	Ensembl	2451
ENST00000416398	lincRNA	+	ENSG00000226051	chr10:77029576-77171600	0	0.0114887	-inf	1	1	Ensembl
ENST00000416406	antisense	+	ENSG00000225450	chr22:39101727-39190203	0.0535194	0.243303	-2.18462	1	1	Ensembl	500
ENST00000416416	antisense	-	ENSG00000231407	chr1:170429593-170522973	0.0284138	0.00996538	1.51159	1	1	Ensembl	2080
ENST00000416455	sense_intronic	+	ENSG00000236095	chr9:97488950-97849441	0.687752	0.673779	0.0296127	0.9632	0.9939	Ensembl	779
ENST00000416463	lincRNA	-	ENSG00000242282	chr2:3579402-3609339	4.17222e-07	0.000222828	-9.0609	1	1	Ensembl	436
ENST00000416502	antisense	+	ENSG00000231170	chr7:95225993-95243031	0.490797	2.2178	-2.17593	0.15255	0.9939	Ensembl	307
ENST00000416506	antisense	-	ENSG00000179818	chr2:70187225-70316332	0.608452	2.04863	-1.75144	0.42015	0.9939	Ensembl	542
ENST00000416560	lincRNA	-	ENSG00000182165	chr7:86954540-86974831	0.296358	0.964443	-1.70235	0.4262	0.9939	Ensembl	710
ENST00000416572	lincRNA	-	ENSG00000179406	chr7:65670185-66057393	0.123292	0.230061	-0.899939	1	1	Ensembl	556
ENST00000416630	antisense	+	ENSG00000237737	chr2:74425688-74621009	0	5.81834e-44	-inf	1	1	Ensembl	584
ENST00000416650	lincRNA	-	ENSG00000214293	chr7:77286976-77325582	0.777762	1.32181	-0.765115	0.5582	0.9939	Ensembl	609
ENST00000416664	sense_intronic	+	ENSG00000236240	chr13:92050928-93519490	0	0.0451226	-inf	1	1	Ensembl	658
ENST00000416679	sense_intronic	+	ENSG00000224745	chr10:89618917-89731687	1.60021	1.72246	-0.106208	0.9426	0.9939	Ensembl	499
ENST00000416684	antisense	+	ENSG00000234006	chr6:31496493-31527676	0.121127	0.0552828	1.13161	1	1	Ensembl	454
ENST00000416689	lincRNA	+	ENSG00000227533	chr1:43424719-43449029	0.0730396	0.179354	-1.29605	1	1	Ensembl	3075
ENST00000416696	lincRNA	+	ENSG00000229484	chr1:12587765-12588462	0.0643917	0.219024	-1.76614	1	1	Ensembl	438
ENST00000416700	lincRNA	+	ENSG00000237543	chr9:69065545-69149621	0	0.0796759	-inf	1	1	Ensembl	681
ENST00000416708	lincRNA	+	ENSG00000237471	chr7:46009255-46019790	0.0906892	0.536518	-2.56462	1	1	Ensembl	555
ENST00000416742	lincRNA	+	ENSG00000235621	chr20:46988692-46999372	6.43937e-06	0.392567	-15.8957	1	1	Ensembl
ENST00000416769	lincRNA	+	ENSG00000218510	chr1:22350486-22357716	0.0484436	1.16526	-4.58821	0.3287	0.9939	Ensembl
ENST00000416770	sense_intronic	-	ENSG00000232082	chr6:166822851-167370679	0	0.053534	-inf	1	1	Ensembl
ENST00000416824	lincRNA	+	ENSG00000235314	chr7:44066549-44083894	5.04907e-08	0.0392487	-19.5682	1	1	Ensembl	1323
ENST00000416845	lincRNA	+	ENSG00000228541	chr2:62690261-62691205	0.0681589	0.0617937	0.141443	1	1	Ensembl	424
ENST00000416860	processed_transcript	-	ENSG00000238164	chr1:2481358-2496821	0.0808984	0.504237	-2.63992	1	1	Ensembl	3522
ENST00000416869	lincRNA	-	ENSG00000238142	chr1:17066767-17299474	4.2705	6.68	-0.645442	0.81315	0.9939	Ensembl	336
ENST00000416894	lincRNA	+	ENSG00000228126	chr1:150488232-150490508	0.172227	0.536944	-1.64046	1	1	Ensembl
ENST00000416930	antisense	+	ENSG00000246016	chr5:10479482-10482421	0.0758854	0.440352	-2.53676	1	1	Ensembl	483
ENST00000416952	processed_transcript	-	ENSG00000234741	chr1:173832385-173872687	3.21558	4.17677	-0.37731	0.86755	0.9939	Ensembl	799
ENST00000416959	antisense	+	ENSG00000236936	chr1:21543739-21671997	0.111302	0.348209	-1.64547	1	1	Ensembl	723
ENST00000416970	antisense	-	ENSG00000233016	chr9:139607021-139622636	3.20604	7.48271	-1.22277	0.2774	0.9939	Ensembl
ENST00000416999	antisense	-	ENSG00000231721	chr7:130626518-131182453	2.75168	7.81479	-1.50589	0.33545	0.9939	Ensembl	387
ENST00000417011	antisense	+	ENSG00000223711	chr3:195270870-195277400	0.180932	0.132438	0.450129	1	1	Ensembl	810
ENST00000417026	lincRNA	+	ENSG00000237513	chr7:104581509-105039755	1.04877	0.984463	0.0912879	0.95215	0.9939	Ensembl
ENST00000417032	processed_transcript	+	ENSG00000231419	chr7:158799212-158937649	0.0465075	0.083538	-0.84497	1	1	Ensembl	546
ENST00000417038	lincRNA	+	ENSG00000226853	chr2:175352116-175353114	0	0.0953931	-inf	1	1	Ensembl	393
ENST00000417039	lincRNA	-	ENSG00000231367	chr2:38633860-38742882	0	1.78716e-20	-inf	1	1	Ensembl	1156
ENST00000417054	lincRNA	+	ENSG00000236403	chr9:137828996-137835041	0.058814	0.0537712	0.129326	1	1	Ensembl	462
ENST00000417058	antisense	-	ENSG00000215039	chr12:6548166-6580153	0.636182	0.733083	-0.204537	0.92325	0.9939	Ensembl	1504
ENST00000417071	lincRNA	+	ENSG00000233864	chrY:14774264-14804162	0.392541	0.00437952	6.48593	1	1	Ensembl	882
ENST00000417079	lincRNA	-	ENSG00000238121	chr13:30890496-30951282	0.687656	2.22698	-1.69533	0.3121	0.9939	Ensembl	1045
ENST00000417083	lincRNA	+	ENSG00000244625	chr22:27042391-27176855	2.76719	7.38408	-1.416	0.5155	0.9939	Ensembl	706
ENST00000417084	lincRNA	+	ENSG00000237074	chr1:207422411-207482466	0.074635	0.0210236	1.82784	1	1	Ensembl	917
ENST00000417089	processed_transcript	-	ENSG00000130600	chr11:2016405-2022700	0	3.62891e-14	-inf	1	1	Ensembl	1444
ENST00000417096	lincRNA	-	ENSG00000234902	chr2:208038357-208490652	0.0891157	0.0813744	0.131104	1	1	Ensembl	556
ENST00000417120	sense_intronic	-	ENSG00000228939	chr1:243419319-244014381	1.01595	5.04768	-2.3128	0.2422	0.9939	Ensembl	517
ENST00000417193	lincRNA	-	ENSG00000213373	chr17:41026686-41050751	7.45075e-17	0	inf	1	1	Ensembl	560
ENST00000417213	lincRNA	-	ENSG00000229160	chr2:38150329-38408997	0.144343	0	inf	1	1	Ensembl	351
ENST00000417218	lincRNA	+	ENSG00000227082	chr1:121102016-121204983	0.0154185	0.0865112	-2.48823	1	1	Ensembl	3662
ENST00000417221	antisense	+	ENSG00000214432	chr15:91565848-91579841	0.0695515	0.0929236	-0.417963	1	1	Ensembl	508
ENST00000417260	lincRNA	+	ENSG00000231734	chr1:143647637-143745417	0.0174988	0	inf	1	1	Ensembl	1400
ENST00000417273	antisense	-	ENSG00000230322	chr10:11047258-11386672	0.138831	0	inf	1	1	Ensembl	430
ENST00000417281	antisense	+	ENSG00000233937	chr5:180663908-180699308	1.02999e-53	0.139602	-173.179	1	1	Ensembl	629
ENST00000417290	processed_transcript	-	ENSG00000226869	chr7:103969103-104567091	2.92733e-14	0	inf	1	1	Ensembl
ENST00000417299	lincRNA	+	ENSG00000224961	chr20:10618331-10975572	0.444348	0.219024	1.0206	1	1	Ensembl
ENST00000417305	antisense	-	ENSG00000233070	chrY:2803111-2870667	0.103427	0.583779	-2.4968	1	1	Ensembl	500
ENST00000417327	processed_transcript	+	ENSG00000237037	chr22:42481528-42535938	9.13904e-29	1.86214e-30	5.61701	1	1	Ensembl	1521
ENST00000417333	lincRNA	+	ENSG00000248538	chr8:9046520-9060364	0	0.0897405	-inf	1	1	Ensembl	408
ENST00000417335	lincRNA	-	ENSG00000235888	chr21:40360400-40378079	0.0971474	0.125886	-0.373876	1	1	Ensembl	1412
ENST00000417346	antisense	-	ENSG00000218018	chr20:55959215-55984389	0.533508	0.747773	-0.487091	0.83495	0.9939	Ensembl	1540
ENST00000417354	antisense	-	ENSG00000230630	chr1:171810620-172437971	0.0437638	0	inf	1	1	Ensembl
ENST00000417359	lincRNA	-	ENSG00000243350	chr10:8092412-8095447	0	0.0197019	-inf	1	1	Ensembl
ENST00000417381	processed_transcript	+	ENSG00000235954	chr22:28247656-29075853	0.220967	0.333138	-0.592286	1	1	Ensembl	552
ENST00000417383	lincRNA	-	ENSG00000223930	chr3:177919837-178578193	0	0.0307592	-inf	1	1	Ensembl	549
ENST00000417390	antisense	+	ENSG00000227945	chr6:128289923-128841870	0.144104	0.695565	-2.27107	0.4891	0.9939	Ensembl
ENST00000417401	antisense	+	ENSG00000224093	chr1:94027346-94312706	0	4.17577e-10	-inf	1	1	Ensembl	504
ENST00000417422	lincRNA	+	ENSG00000223914	chr12:40534258-40561509	0.173894	0	inf	1	1	Ensembl	559
ENST00000417443	lincRNA	+	ENSG00000178947	chrX:134555867-134561999	0.0267395	0.205919	-2.94503	1	1	Ensembl
ENST00000417456	processed_transcript	-	ENSG00000241014	chr1:35439956-35497569	0.257092	0.815452	-1.66531	0.52345	0.9939	Ensembl	3163
ENST00000417473	lincRNA	+	ENSG00000224177	chr2:11534106-11543203	0	0.0200349	-inf	1	1	Ensembl
ENST00000417485	lincRNA	+	ENSG00000237525	chr2:216395169-216708445	1.02877e-09	0	inf	1	1	Ensembl	1642
ENST00000417497	processed_transcript	+	ENSG00000235954	chr22:28247656-29075853	0.0693966	0.142742	-1.04047	1	1	Ensembl	627
ENST00000417502	antisense	-	ENSG00000233452	chr6:147162524-147706866	0.0174892	0.0988124	-2.49823	1	1	Ensembl	419
ENST00000417513	sense_intronic	-	ENSG00000236953	chr13:21946709-22033509	0.32485	0.0581424	2.48211	1	1	Ensembl	440
ENST00000417514	lincRNA	+	ENSG00000223907	chr1:31984035-31989846	0.000185624	1.60249e-05	3.534	1	1	Ensembl	1122
ENST00000417516	antisense	-	ENSG00000223442	chr5:131877135-131999964	0.0794046	0	inf	1	1	Ensembl
ENST00000417522	lincRNA	-	ENSG00000240754	chr1:206238871-206306131	2.20316	3.7193	-0.755461	0.717	0.9939	Ensembl	292
ENST00000417539	antisense	-	ENSG00000232788	chr2:173292081-173489823	0.257995	0.481019	-0.898754	1	1	Ensembl	754
ENST00000417554	lincRNA	-	ENSG00000215863	chr1:147574322-149130302	1.97251e-284	0.323123	-940.818	1	1	Ensembl	213
ENST00000417557	antisense	+	ENSG00000227189	chr4:1107426-1147514	0.190773	0.376309	-0.980063	1	1	Ensembl
ENST00000417559	antisense	-	ENSG00000226659	chr10:82213921-82295698	0.146475	1.00941	-2.78479	0.2172	0.9939	Ensembl
ENST00000417565	lincRNA	-	ENSG00000233008	chr1:84041458-84326706	0	0.101769	-inf	1	1	Ensembl	471
ENST00000417578	processed_transcript	-	ENSG00000196756	chr20:37049234-37064017	1.1941e-51	0.195214	-166.806	1	1	Ensembl	880
ENST00000417591	antisense	-	ENSG00000203362	chr6:43543886-43596899	0	0.0271772	-inf	1	1	Ensembl	990
ENST00000417605	antisense	+	ENSG00000223635	chr1:229644247-229650019	0.0946098	0.0746102	0.342617	1	1	Ensembl
ENST00000417609	lincRNA	+	ENSG00000231204	chr2:21444046-22753977	0	0.0502486	-inf	1	1	Ensembl	582
ENST00000417636	lincRNA	-	ENSG00000231709	chr1:521368-532878	0.0247641	0.0330338	-0.415692	1	1	Ensembl	842
ENST00000417650	lincRNA	+	ENSG00000232618	chr6:143267183-143277835	0.148604	0.372533	-1.32589	1	1	Ensembl	554
ENST00000417659	lincRNA	-	ENSG00000240618	chr1:694411-714006	0	0.201299	-inf	1	1	Ensembl	295
ENST00000417691	processed_transcript	-	ENSG00000212978	chr2:61293005-61391964	0.124133	0.305973	-1.30152	1	1	Ensembl	892
ENST00000417692	antisense	+	ENSG00000233230	chr2:47922668-48134949	0.946603	1.20223	-0.344888	0.8135	0.9939	Ensembl	656
ENST00000417697	lincRNA	-	ENSG00000145063	chr2:11239125-11272947	4.97538e-07	0	inf	1	1	Ensembl	1405
ENST00000417704	lincRNA	+	ENSG00000242086	chr3:195384932-195467994	2.39865e-175	4.68142e-53	-406.24	1	1	Ensembl	694
ENST00000417708	lincRNA	+	ENSG00000206140	chr22:21820711-21825558	0	0.149308	-inf	1	1	Ensembl	763
ENST00000417721	antisense	+	ENSG00000177410	chr20:47835883-47905797	4.14628	6.74865	-0.70278	0.72445	0.9939	Ensembl
ENST00000417765	antisense	-	ENSG00000240963	chr1:244515936-244615436	1.3487e-27	0.161352	-86.6288	1	1	Ensembl	642
ENST00000417781	antisense	-	ENSG00000227431	chr20:47656999-47662581	0.045219	0	inf	1	1	Ensembl
ENST00000417782	lincRNA	+	ENSG00000228587	chr22:36081986-36085420	0.0391399	0	inf	1	1	Ensembl	601
ENST00000417786	sense_intronic	+	ENSG00000225300	chr1:246729745-246831886	0.448643	1.4378	-1.68022	0.50205	0.9939	Ensembl	1960
ENST00000417795	processed_transcript	-	ENSG00000233006	chr5:131520568-131731306	0.0233856	0.140186	-2.58365	1	1	Ensembl
ENST00000417801	lincRNA	+	ENSG00000230945	chr9:82439444-82649470	0	0.0568768	-inf	1	1	Ensembl	446
ENST00000417820	antisense	+	ENSG00000236519	chr21:46222491-46224632	0.0253525	0.178421	-2.81509	1	1	Ensembl
ENST00000417835	antisense	-	ENSG00000225733	chr3:14860468-15106842	6.62574	3.63157	0.867489	0.63985	0.9939	Ensembl
ENST00000417843	lincRNA	-	ENSG00000225411	chr9:68397877-68409893	0.525908	0.512443	0.037419	1	1	Ensembl	2878
ENST00000417860	antisense	-	ENSG00000223482	chr10:88963631-89130452	0.424118	0.077485	2.45248	1	1	Ensembl	448
ENST00000417869	antisense	-	ENSG00000182109	chr1:39957317-40024379	0.478093	0.824186	-0.785679	0.71635	0.9939	Ensembl	487
ENST00000417884	lincRNA	+	ENSG00000227066	chr1:20480830-20487061	0.00799224	0	inf	1	1	Ensembl	1083
ENST00000417897	antisense	-	ENSG00000233223	chr17:7465191-7536700	1.44708	1.56113	-0.10945	0.9424	0.9939	Ensembl	299
ENST00000417922	lincRNA	-	ENSG00000235770	chr2:216395169-216708445	0.0885927	0	inf	1	1	Ensembl	558
ENST00000417927	antisense	+	ENSG00000227145	chr4:123533782-123610311	0.0576389	0.0540913	0.0916472	1	1	Ensembl
ENST00000417930	lincRNA	+	ENSG00000235576	chr2:7865931-7870836	58.6115	61.759	-0.0754659	0.8482	0.9939	Ensembl	243
ENST00000417932	lincRNA	-	ENSG00000226004	chr6:138264215-138293659	2.43883	0.283827	3.10311	0.1654	0.9939	Ensembl	573
ENST00000417947	lincRNA	+	ENSG00000227107	chr2:238521619-238535168	0.128633	0.0205356	2.64706	1	1	Ensembl	2057
ENST00000417964	lincRNA	-	ENSG00000214837	chr1:243218162-243265045	0.159827	0.0437997	1.86752	1	1	Ensembl	673
ENST00000417969	sense_intronic	-	ENSG00000233411	chr1:167399876-167487847	2.8189	5.52593	-0.971087	0.5683	0.9939	Ensembl	303
ENST00000417975	lincRNA	-	ENSG00000233008	chr1:84041458-84326706	0.0304244	0.176696	-2.53796	1	1	Ensembl
ENST00000417976	lincRNA	-	ENSG00000235398	chr1:144275887-144521970	0.0624461	1.79811e-62	201.112	1	1	Ensembl	1054
ENST00000417987	lincRNA	-	ENSG00000228573	chr13:48399464-48410091	0.0754845	0.0651142	0.213208	1	1	Ensembl	411
ENST00000418001	lincRNA	-	ENSG00000236209	chr2:75136257-75165545	0	0.520731	-inf	1	1	Ensembl	763
ENST00000418006	lincRNA	-	ENSG00000235049	chr12:2038367-2045740	0.00750813	0.00886644	-0.239902	1	1	Ensembl
ENST00000418015	antisense	+	ENSG00000231365	chr1:119573838-119869926	0.0819723	0.163472	-0.99584	1	1	Ensembl
ENST00000418031	antisense	-	ENSG00000233073	chr7:86273229-86494200	0.0442207	0.038202	0.211074	1	1	Ensembl	680
ENST00000418041	lincRNA	+	ENSG00000234184	chr1:81000662-81112473	2.56464e-06	8.20571e-07	1.64406	1	1	Ensembl
ENST00000418050	processed_transcript	+	ENSG00000224376	chr2:232253686-232259702	0.704458	0.716971	-0.025402	0.97625	0.9939	Ensembl	1313
ENST00000418062	antisense	+	ENSG00000237298	chr2:179385909-179914813	3.75082e-221	0.501747	-731.244	1	1	Ensembl	544
ENST00000418076	antisense	+	ENSG00000230633	chr13:32872290-32872849	0.622727	3.33028	-2.41897	0.01175	0.631715	Ensembl	437
ENST00000418080	antisense	+	ENSG00000224091	chr11:5226270-5228538	0	0.0596982	-inf	1	1	Ensembl	522
ENST00000418088	antisense	-	ENSG00000227372	chr1:3547330-3663936	1.16101e-05	8.21304e-07	3.82132	1	1	Ensembl
ENST00000418149	antisense	-	ENSG00000236200	chr1:44115828-44396836	0	5.46396e-89	-inf	1	1	Ensembl	416
ENST00000418165	lincRNA	-	ENSG00000236204	chr2:19167728-19546509	0.0603687	0.0407387	0.5674	1	1	Ensembl	553
ENST00000418192	lincRNA	-	ENSG00000223804	chr1:143647637-143745417	0.000271251	0	inf	1	1	Ensembl	209
ENST00000418196	lincRNA	-	ENSG00000226667	chr10:47570512-47575851	0	1.01857	-inf	1	1	Ensembl	184
ENST00000418204	lincRNA	+	ENSG00000204792	chr2:75136257-75165545	0.0636377	0	inf	1	1	Ensembl	441
ENST00000418218	processed_transcript	-	ENSG00000233392	chr2:241858201-241932728	0.314163	0.935398	-1.57407	0.0169	0.764393	Ensembl
ENST00000418238	antisense	+	ENSG00000231128	chr1:114304453-114456708	0.0973513	0	inf	1	1	Ensembl	422
ENST00000418255	antisense	+	ENSG00000236546	chr1:40361097-40367928	0	0.0360235	-inf	1	1	Ensembl	785
ENST00000418273	processed_transcript	-	ENSG00000272734	chr10:88695296-88784489	0.354952	0.766387	-1.11045	0.16295	0.9939	Ensembl	2627
ENST00000418292	antisense	+	ENSG00000226471	chr22:29196670-29244547	0.527216	0	inf	1	1	Ensembl	208
ENST00000418300	sense_intronic	+	ENSG00000242590	chr1:955502-991496	0.098901	0.0309583	1.67566	1	1	Ensembl	402
ENST00000418308	antisense	-	ENSG00000179818	chr2:70187225-70316332	0.0336915	0.630088	-4.2251	0.28835	0.9939	Ensembl	566
ENST00000418309	processed_transcript	-	ENSG00000182648	chr7:156264889-156685924	0.108238	0	inf	1	1	Ensembl	640
ENST00000418335	antisense	+	ENSG00000230918	chr2:162848750-162931679	0	0.23391	-inf	1	1	Ensembl	640
ENST00000418348	antisense	+	ENSG00000237481	chr1:229455026-229479041	1.11425	1.69227	-0.602883	0.7562	0.9939	Ensembl	640
ENST00000418353	antisense	-	ENSG00000232874	chr3:193848404-193848990	0.0694155	0	inf	1	1	Ensembl	430
ENST00000418358	lincRNA	-	ENSG00000231435	chr2:8683721-8723922	0.0964341	0.0457121	1.07697	1	1	Ensembl	1036
ENST00000418362	lincRNA	+	ENSG00000215869	chr1:104615631-104619709	1.25309e-07	0.0186285	-17.1817	1	1	Ensembl
ENST00000418368	processed_transcript	-	ENSG00000215190	chr6:58272351-58287779	0.599514	1.45948	-1.28359	0.42765	0.9939	Ensembl
ENST00000418383	processed_transcript	+	ENSG00000174365	chr20:37075220-37079564	0.0335589	1.02391e-11	31.61	1	1	Ensembl	819
ENST00000418387	lincRNA	-	ENSG00000235056	chr2:195868434-195891094	0.0388837	0.284095	-2.86914	1	1	Ensembl	1028
ENST00000418400	processed_transcript	-	ENSG00000244393	chr10:51026320-51371370	0.102014	0.275259	-1.43202	1	1	Ensembl	809
ENST00000418403	lincRNA	+	ENSG00000237643	chr6:71103904-71109120	0	0.207333	-inf	1	1	Ensembl	397
ENST00000418430	antisense	-	ENSG00000227252	chr2:237968076-238009109	0.159117	0.218103	-0.454923	1	1	Ensembl
ENST00000418471	antisense	-	ENSG00000233427	chr1:29194086-29203848	0.0237908	0	inf	1	1	Ensembl	1085
ENST00000418474	antisense	+	ENSG00000224152	chr2:160175489-160474552	0.560731	0.633316	-0.175617	0.9081	0.9939	Ensembl
ENST00000418499	lincRNA	+	ENSG00000225210	chr14:19650017-19718563	0	0.00501845	-inf	1	1	Ensembl
ENST00000418523	lincRNA	+	ENSG00000225612	chr7:155056156-155059856	0	0.0754245	-inf	1	1	Ensembl	456
ENST00000418539	lincRNA	+	ENSG00000236824	chr2:47419543-47572213	0	0.00668682	-inf	1	1	Ensembl	13458
ENST00000418546	lincRNA	-	ENSG00000226380	chr7:130538478-130618586	1.23087	2.92822	-1.25034	0.5207	0.9939	Ensembl	578
ENST00000418557	lincRNA	-	ENSG00000238005	chr1:235092977-235105809	0.0701372	0.244709	-1.80282	1	1	Ensembl
ENST00000418564	antisense	-	ENSG00000179818	chr2:70187225-70316332	5.79468e-06	1.61706e-13	25.0949	1	1	Ensembl	547
ENST00000418566	lincRNA	+	ENSG00000244620	chr14:106355941-106362435	0.175908	0.211209	-0.263848	1	1	Ensembl	370
ENST00000418567	lincRNA	-	ENSG00000226453	chr6:82554901-82643197	0.026028	0	inf	1	1	Ensembl	822
ENST00000418576	processed_transcript	+	ENSG00000012171	chr3:50304989-50314977	7.22241e-08	1.07164e-09	6.07459	1	1	Ensembl
ENST00000418585	lincRNA	-	ENSG00000223930	chr3:177919837-178578193	0	4.98794e-06	-inf	1	1	Ensembl	640
ENST00000418602	antisense	-	ENSG00000227741	chr1:160171988-160185166	0.0937503	0.199338	-1.08832	1	1	Ensembl
ENST00000418618	lincRNA	+	ENSG00000228682	chr1:31971838-31974167	0.0833423	0.0448902	0.892648	1	1	Ensembl
ENST00000418620	lincRNA	-	ENSG00000224638	chr2:174745592-174764156	0.266866	0	inf	1	1	Ensembl	456
ENST00000418729	processed_transcript	-	ENSG00000167355	chr11:5274419-5667019	1.72347e-78	0.0259804	-253.059	1	1	Ensembl
ENST00000418739	antisense	+	ENSG00000228293	chr20:2644997-2646520	0.331517	0.180957	0.873436	1	1	Ensembl	872
ENST00000418746	lincRNA	-	ENSG00000237803	chr2:38053389-38103417	1.9018e-06	4.22736e-06	-1.15239	1	1	Ensembl	551
ENST00000418747	antisense	-	ENSG00000234771	chr9:130873449-130881013	0.371429	0.751673	-1.01702	0.07065	0.9939	Ensembl
ENST00000418758	lincRNA	+	ENSG00000214870	chr7:26438212-26538594	0.0215489	0.0391765	-0.862373	1	1	Ensembl	3202
ENST00000418765	processed_transcript	-	ENSG00000215190	chr6:58272351-58287779	0.600883	1.55658	-1.37322	0.4116	0.9939	Ensembl
ENST00000418770	lincRNA	-	ENSG00000226266	chr2:160527218-160568946	2.31244	1.27164	0.862727	0.55635	0.9939	Ensembl	375
ENST00000418775	lincRNA	+	ENSG00000226530	chrX:51139362-51208513	0.136429	0.694473	-2.34776	0.31145	0.9939	Ensembl	586
ENST00000418803	antisense	+	ENSG00000230149	chr22:39101727-39190203	0.293108	0.119799	1.29082	1	1	Ensembl	527
ENST00000418818	lincRNA	-	ENSG00000270087	chr10:77029576-77171600	2.74784e-11	0	inf	1	1	Ensembl
ENST00000418839	lincRNA	-	ENSG00000223387	chr3:172278677-172313397	0.0910494	0.0303308	1.58587	1	1	Ensembl	3212
ENST00000418848	sense_intronic	-	ENSG00000224142	chrX:109437413-109699562	0.733963	1.37059	-0.901015	0.68005	0.9939	Ensembl	561
ENST00000418850	antisense	-	ENSG00000223725	chr2:208038357-208490652	0.0966968	0.268529	-1.47354	1	1	Ensembl	741
ENST00000418854	antisense	+	ENSG00000227028	chr2:40013592-40838193	0.0466403	0	inf	1	1	Ensembl	545
ENST00000418855	lincRNA	-	ENSG00000230590	chrX:73164158-73513409	12.5867	23.1443	-0.878751	0.6435	0.9939	Ensembl	579
ENST00000418918	lincRNA	+	ENSG00000225783	chr22:27042391-27176855	1.39659e-175	1.85865e-306	434.76	1	1	Ensembl	586
ENST00000418941	antisense	+	ENSG00000225146	chr7:1036621-1177896	0	0.0573619	-inf	1	1	Ensembl	535
ENST00000418942	lincRNA	+	ENSG00000232512	chr21:26467334-26475983	0	2.84918e-06	-inf	1	1	Ensembl
ENST00000418945	antisense	+	ENSG00000228506	chr6:99845926-99879249	1.80798	2.63777	-0.544941	0.76275	0.9939	Ensembl	1638
ENST00000418948	processed_transcript	+	ENSG00000012171	chr3:50304989-50314977	2.29734e-11	0.00771639	-28.3234	1	1	Ensembl
ENST00000418953	antisense	+	ENSG00000229882	chr20:61265032-61267214	0.0590271	0	inf	1	1	Ensembl	461
ENST00000418954	lincRNA	-	ENSG00000235609	chr21:16191163-16254296	0.325365	0.172272	0.917368	1	1	Ensembl	717
ENST00000418957	antisense	-	ENSG00000235092	chr2:8806765-8824583	1.0475e-07	0	inf	1	1	Ensembl	531
ENST00000418966	antisense	+	ENSG00000230565	chr10:44124264-44170151	0.0525327	0	inf	1	1	Ensembl
ENST00000418970	processed_transcript	-	ENSG00000228203	chr2:7052407-7218011	0.0399695	0.205723	-2.36373	1	1	Ensembl
ENST00000418974	lincRNA	-	ENSG00000235398	chr1:144275887-144521970	3.10927e-169	2.28579e-53	-384.9	1	1	Ensembl	769
ENST00000418990	antisense	+	ENSG00000237737	chr2:74425688-74621009	0	0.0443635	-inf	1	1	Ensembl	524
ENST00000419007	processed_transcript	+	ENSG00000012171	chr3:50304989-50314977	1.09407e-08	3.33643e-61	174.454	1	1	Ensembl	3283
ENST00000419027	lincRNA	-	ENSG00000185044	chr1:143347957-143467650	2.23077	4.31242	-0.950954	0.11495	0.9939	Ensembl	837
ENST00000419040	processed_transcript	+	ENSG00000118412	chr6:90539612-90584155	2.42367	2.30965	0.0695207	0.95545	0.9939	Ensembl	1280
ENST00000419061	lincRNA	-	ENSG00000226149	chr6:129204341-129873732	0.193685	0	inf	1	1	Ensembl	358
ENST00000419083	antisense	-	ENSG00000233718	chr2:16060520-16087129	4.55818e-07	0.0261749	-15.8094	1	1	Ensembl
ENST00000419103	antisense	+	ENSG00000227014	chr7:29959718-30066300	0.407931	0.165025	1.30564	1	1	Ensembl	618
ENST00000419128	antisense	+	ENSG00000235237	chr22:37521877-37595425	0.0365846	0	inf	1	1	Ensembl	630
ENST00000419134	antisense	-	ENSG00000233330	chr6:149912890-149913799	0.53084	0.950622	-0.840595	0.42995	0.9939	Ensembl	340
ENST00000419151	lincRNA	+	ENSG00000230969	chr17:16891642-16893491	0	0.16469	-inf	1	1	Ensembl	400
ENST00000419213	processed_transcript	+	ENSG00000012171	chr3:50304989-50314977	0	0.0497494	-inf	1	1	Ensembl	933
ENST00000419237	lincRNA	+	ENSG00000225783	chr22:27042391-27176855	5.95525e-24	1.10219e-41	58.9066	1	1	Ensembl	574
ENST00000419244	sense_intronic	-	ENSG00000232693	chr2:65537984-65659771	0.0959394	0	inf	1	1	Ensembl	530
ENST00000419253	processed_transcript	+	ENSG00000235954	chr22:28247656-29075853	0.681031	1.92214	-1.49692	0.56775	0.9939	Ensembl	846
ENST00000419300	processed_transcript	+	ENSG00000204054	chr9:132245729-132275965	1.46564	2.53147	-0.788443	0.0322	0.9939	Ensembl	9557
ENST00000419347	lincRNA	-	ENSG00000236760	chr2:3135352-3149551	0.141029	0	inf	1	1	Ensembl	416
ENST00000419357	processed_transcript	-	ENSG00000214894	chr6:30766430-30798436	2.05309	0.814917	1.33307	0.5547	0.9939	Ensembl	264
ENST00000419359	processed_transcript	+	ENSG00000088970	chr20:21106623-21227260	0.196515	0.203412	-0.0497652	1	1	Ensembl	517
ENST00000419361	processed_transcript	+	ENSG00000227953	chr1:246935138-246993361	0.0825704	0.0010606	6.28268	1	1	Ensembl	552
ENST00000419368	antisense	-	ENSG00000225465	chr22:29832817-29874164	0.160765	0.143047	0.168461	1	1	Ensembl	570
ENST00000419382	antisense	-	ENSG00000237773	chr7:17319457-17385776	0.128295	0.0747262	0.779779	1	1	Ensembl	720
ENST00000419394	lincRNA	-	ENSG00000230021	chr1:536815-660283	1.10923e-05	1.09566e-05	0.0177618	1	1	Ensembl	480
ENST00000419422	antisense	+	ENSG00000232445	chr7:100951620-100965104	0.0835534	0.0292702	1.51327	1	1	Ensembl	705
ENST00000419425	antisense	+	ENSG00000236213	chr2:37827278-37965611	0.443748	3.04094	-2.7767	0.1597	0.9939	Ensembl	548
ENST00000419428	lincRNA	+	ENSG00000226822	chr1:108614103-108617141	1.08324	1.32885	-0.294832	0.76545	0.9939	Ensembl	432
ENST00000419458	lincRNA	-	ENSG00000224687	chr1:178060642-178448644	0	0.0124945	-inf	1	1	Ensembl	1971
ENST00000419459	lincRNA	+	ENSG00000233208	chr14:90921573-90925249	0	0.0290494	-inf	1	1	Ensembl	2026
ENST00000419463	lincRNA	+	ENSG00000236318	chr7:17414490-17598533	0	0.0300324	-inf	1	1	Ensembl
ENST00000419499	lincRNA	+	ENSG00000235532	chr13:74805593-74834113	1.66864	13.5563	-3.02223	5e-05	0.0133627	Ensembl	3340
ENST00000419531	lincRNA	+	ENSG00000234807	chr1:59250822-59365384	0.0283741	0.134913	-2.24938	1	1	Ensembl
ENST00000419536	antisense	+	ENSG00000226167	chr1:114304453-114456708	0.0209912	0.0248687	-0.244546	1	1	Ensembl
ENST00000419542	antisense	-	ENSG00000179818	chr2:70187225-70316332	0.186262	0.213841	-0.199209	1	1	Ensembl	984
ENST00000419571	antisense	+	ENSG00000231770	chr3:194304739-194393206	0.0457399	7.29408e-30	92.3407	1	1	Ensembl
ENST00000419628	lincRNA	-	ENSG00000225431	chr21:44019389-44035168	0.033762	0.0480107	-0.507954	1	1	Ensembl
ENST00000419640	lincRNA	-	ENSG00000227542	chr2:192093890-192290115	0	0.0212512	-inf	1	1	Ensembl	909
ENST00000419662	lincRNA	-	ENSG00000228265	chr20:32570857-32700138	0.899976	0.583053	0.626261	0.74895	0.9939	Ensembl
ENST00000419668	antisense	+	ENSG00000237819	chr7:92234234-92546501	4.52513e-50	0	inf	1	1	Ensembl	527
ENST00000419679	antisense	-	ENSG00000235663	chr6:31707724-31733365	0	0.349912	-inf	1	1	Ensembl
ENST00000419680	lincRNA	+	ENSG00000222041	chr2:87754886-87906324	0.120985	2.82906e-07	18.7061	1	1	Ensembl	675
ENST00000419694	lincRNA	-	ENSG00000229962	chr21:26887784-26890650	0.0437892	0.0254687	0.781848	1	1	Ensembl	1046
ENST00000419697	lincRNA	-	ENSG00000225484	chr10:81420646-81598611	0.000886277	6.17e-14	33.7418	1	1	Ensembl	513
ENST00000419713	processed_transcript	+	ENSG00000229727	chr2:7561391-7590385	0	0.00427845	-inf	1	1	Ensembl
ENST00000419719	lincRNA	-	ENSG00000237877	chr2:186897617-186951043	0.845616	1.46308	-0.790939	0.54845	0.9939	Ensembl	587
ENST00000419733	lincRNA	-	ENSG00000233008	chr1:84041458-84326706	0.075746	0.409286	-2.43387	1	1	Ensembl	400
ENST00000419736	lincRNA	-	ENSG00000172965	chr2:111953539-112268567	0.584699	0.196585	1.57254	0.45035	0.9939	Ensembl	777
ENST00000419746	antisense	+	ENSG00000237298	chr2:179385909-179914813	6.30342	7.73261	-0.29482	0.79775	0.9939	Ensembl
ENST00000419808	antisense	+	ENSG00000231890	chr2:136664246-136779888	0.057463	0.000158457	8.5024	1	1	Ensembl	772
ENST00000419813	lincRNA	-	ENSG00000230658	chr7:23140846-23145322	0.308202	0.106718	1.53007	1	1	Ensembl
ENST00000419817	lincRNA	-	ENSG00000233396	chr1:145372087-145382434	0	9.9668e-10	-inf	1	1	Ensembl
ENST00000419852	antisense	+	ENSG00000223534	chr6:32627243-32636160	0	0.0571767	-inf	1	1	Ensembl	552
ENST00000419865	lincRNA	-	ENSG00000226791	chr2:99378400-99388543	0.924586	1.97201	-1.09279	0.0285	0.9939	Ensembl
ENST00000419881	lincRNA	+	ENSG00000227456	chr21:35445523-35732332	0.0791736	0.0303939	1.38124	1	1	Ensembl	910
ENST00000419889	sense_intronic	+	ENSG00000235279	chr10:52750944-54073888	0.108348	0	inf	1	1	Ensembl	400
ENST00000419895	processed_transcript	+	ENSG00000250303	chr11:112141471-112233257	0.0221418	0.21504	-3.27976	1	1	Ensembl	1711
ENST00000419899	sense_intronic	-	ENSG00000229325	chr3:194995464-195163807	7.33458	3.16973	1.21035	0.47895	0.9939	Ensembl	690
ENST00000419902	antisense	+	ENSG00000236859	chr2:122407225-122494499	0.0354224	0.0580949	-0.713748	1	1	Ensembl
ENST00000419905	lincRNA	+	ENSG00000225535	chr7:114701590-114871409	2.77598e-05	0.0415525	-10.5477	1	1	Ensembl	746
ENST00000419931	antisense	-	ENSG00000244558	chr20:43285091-43379675	0	0.00181066	-inf	1	1	Ensembl	514
ENST00000419950	processed_transcript	+	ENSG00000226287	chr22:21055219-21058894	3.3243e-07	0.000212201	-9.31817	1	1	Ensembl	663
ENST00000419952	lincRNA	+	ENSG00000215386	chr21:17442841-17999716	4.17232e-11	0.385419	-33.1049	1	1	Ensembl	522
ENST00000419957	antisense	-	ENSG00000229017	chr6:143287557-143359214	0.00734521	0.0272227	-1.88993	1	1	Ensembl
ENST00000419963	antisense	-	ENSG00000179818	chr2:70187225-70316332	7.46708e-33	7.46855e-07	-86.3704	1	1	Ensembl	564
ENST00000419973	antisense	-	ENSG00000227372	chr1:3547330-3663936	4.27734e-78	0.551738	-256.156	0.2958	0.9939	Ensembl	657
ENST00000419979	antisense	-	ENSG00000230910	chr6:69339771-69344968	0.261419	0.204998	0.350753	1	1	Ensembl
ENST00000419983	lincRNA	-	ENSG00000227373	chr1:174084437-174964445	0.0480121	0.0860545	-0.841851	1	1	Ensembl	535
ENST00000420000	lincRNA	-	ENSG00000223727	chr3:3292370-3668980	0.0435406	0.0807437	-0.890988	1	1	Ensembl	559
ENST00000420006	processed_transcript	+	ENSG00000174365	chr20:37075220-37079564	0.108235	0.0196167	2.46401	1	1	Ensembl	720
ENST00000420040	lincRNA	-	ENSG00000226091	chr12:8407122-8549399	0.801364	1.44907	-0.854598	0.72235	0.9939	Ensembl
ENST00000420044	antisense	-	ENSG00000225956	chr20:13202417-13619587	0.0624192	0	inf	1	1	Ensembl	446
ENST00000420058	antisense	+	ENSG00000230257	chr7:102453307-102715286	0.0366729	0.429777	-3.5508	1	1	Ensembl	1072
ENST00000420074	antisense	+	ENSG00000215424	chr21:47649130-47706211	0.0489003	0.180272	-1.88226	1	1	Ensembl	1947
ENST00000420080	processed_transcript	-	ENSG00000225946	chr7:100547186-100611410	0	0.00822828	-inf	1	1	Ensembl
ENST00000420091	lincRNA	-	ENSG00000206567	chr3:9908393-10068049	0.0815323	2.73228e-62	200.893	1	1	Ensembl	1566
ENST00000420095	antisense	-	ENSG00000227110	chr3:7994491-8653610	5.65329e-46	0.0374898	-145.572	1	1	Ensembl
ENST00000420096	lincRNA	+	ENSG00000233903	chr22:42556018-42739622	0.108585	0.337095	-1.63433	1	1	Ensembl	545
ENST00000420118	antisense	+	ENSG00000244491	chr22:39101727-39190203	0.382243	0.0741914	2.36517	1	1	Ensembl	461
ENST00000420134	antisense	+	ENSG00000229267	chr2:215674952-216003151	0	0.0764443	-inf	1	1	Ensembl	452
ENST00000420153	lincRNA	-	ENSG00000227468	chr14:106053224-106330470	0	1.20104e-47	-inf	1	1	Ensembl
ENST00000420156	lincRNA	-	ENSG00000232895	chr1:114749048-114804900	0.110373	0	inf	1	1	Ensembl	332
ENST00000420161	lincRNA	+	ENSG00000243179	chr2:114735245-114764879	0.619589	1.04394	-0.752655	0.27835	0.9939	Ensembl	815
ENST00000420168	antisense	+	ENSG00000226419	chr1:113454468-113542118	0.110857	0.390656	-1.8172	1	1	Ensembl	900
ENST00000420193	antisense	-	ENSG00000236671	chr10:52750944-54073888	0.0272295	0	inf	1	1	Ensembl	971
ENST00000420195	antisense	+	ENSG00000224660	chr3:15295690-15382875	2.10687	3.60227	-0.773807	0.2208	0.9939	Ensembl
ENST00000420199	processed_transcript	-	ENSG00000203875	chr6:86370709-86388451	9.58209	8.64171	0.149023	0.8993	0.9939	Ensembl	1002
ENST00000420210	lincRNA	-	ENSG00000238121	chr13:30890496-30951282	0.670249	1.70367	-1.34588	0.60805	0.9939	Ensembl	508
ENST00000420219	lincRNA	-	ENSG00000238121	chr13:30890496-30951282	1.80584	2.19799	-0.283514	0.7379	0.9939	Ensembl	1056
ENST00000420230	antisense	-	ENSG00000236202	chr3:6532165-7783215	0	0.0603722	-inf	1	1	Ensembl
ENST00000420251	antisense	-	ENSG00000204623	chr6:29968787-30032686	0.46452	0.820839	-0.821359	0.7531	0.9939	Ensembl
ENST00000420253	antisense	+	ENSG00000228242	chr3:14166439-14242619	0.0469474	0.319893	-2.76847	1	1	Ensembl	575
ENST00000420268	antisense	+	ENSG00000231098	chr7:133969251-133970807	0	0.087662	-inf	1	1	Ensembl	414
ENST00000420273	lincRNA	-	ENSG00000233754	chr21:44201183-44202343	0	0.0358527	-inf	1	1	Ensembl	788
ENST00000420279	processed_transcript	+	ENSG00000231290	chr20:57090434-57194944	0	0.00079082	-inf	1	1	Ensembl	555
ENST00000420309	antisense	-	ENSG00000179818	chr2:70187225-70316332	0.104944	1.10656	-3.39839	0.27425	0.9939	Ensembl	573
ENST00000420330	lincRNA	+	ENSG00000236255	chr2:118591512-118599234	0.220918	0.695387	-1.65431	0.01565	0.735219	Ensembl	3090
ENST00000420335	lincRNA	+	ENSG00000228106	chr1:222988363-223179337	0.0533519	9.23157e-25	75.6133	1	1	Ensembl	445
ENST00000420350	antisense	+	ENSG00000237101	chr1:224407314-224518089	0.0428672	0.107905	-1.33181	1	1	Ensembl
ENST00000420367	antisense	-	ENSG00000203497	chr10:112628647-112679032	0.829318	0.578255	0.520219	0.71535	0.9939	Ensembl	778
ENST00000420424	antisense	-	ENSG00000223482	chr10:88963631-89130452	0.898688	1.33766	-0.573824	0.54305	0.9939	Ensembl
ENST00000420431	antisense	-	ENSG00000233483	chr17:43268297-43394414	7.55656e-38	0	inf	1	1	Ensembl	579
ENST00000420459	lincRNA	+	ENSG00000242086	chr3:195384932-195467994	0.245672	0.116497	1.07644	1	1	Ensembl	543
ENST00000420462	antisense	-	ENSG00000242663	chr1:149754226-149783928	4.45939e-163	0	inf	1	1	Ensembl	459
ENST00000420465	processed_transcript	-	ENSG00000167355	chr11:5274419-5667019	0.0598008	0	inf	1	1	Ensembl	1001
ENST00000420469	antisense	-	ENSG00000227135	chr1:247670359-247910364	0.036967	0.0504965	-0.449942	1	1	Ensembl	1638
ENST00000420471	lincRNA	+	ENSG00000223546	chrX:102024088-102161086	1.69191	1.86726	-0.14227	0.9128	0.9939	Ensembl	838
ENST00000420472	lincRNA	+	ENSG00000226674	chr2:145425533-145940216	1.06992e-38	0	inf	1	1	Ensembl	765
ENST00000420498	antisense	-	ENSG00000224985	chr1:161122565-161129139	0.428661	0.300108	0.514355	1	1	Ensembl	379
ENST00000420503	lincRNA	+	ENSG00000218510	chr1:22350486-22357716	4.81398e-46	1.14302	-150.734	0.30385	0.9939	Ensembl
ENST00000420509	lincRNA	+	ENSG00000227946	chr2:206853274-206951575	0.42485	1.2708	-1.58071	0.47875	0.9939	Ensembl	752
ENST00000420514	antisense	+	ENSG00000226711	chr12:8276227-8371507	0.184684	0.079029	1.2246	1	1	Ensembl	608
ENST00000420520	antisense	+	ENSG00000234006	chr6:31496493-31527676	1.99443e-36	0	inf	1	1	Ensembl	516
ENST00000420557	lincRNA	+	ENSG00000231690	chr6:170188885-170202969	0.0152416	0.0163115	-0.0978721	1	1	Ensembl
ENST00000420563	antisense	+	ENSG00000229525	chr2:220238267-220268355	0.0230128	0.0272935	-0.246121	1	1	Ensembl	1598
ENST00000420573	antisense	-	ENSG00000204706	chr9:72658496-72873789	0.112527	0	inf	1	1	Ensembl	339
ENST00000420579	lincRNA	-	ENSG00000228857	chr2:114586966-114720173	2.29416	2.65766	-0.21219	0.8997	0.9939	Ensembl	578
ENST00000420595	antisense	+	ENSG00000234117	chr6:116813459-116880031	0.030112	0	inf	1	1	Ensembl	737
ENST00000420598	lincRNA	-	ENSG00000232274	chr1:142618768-143257762	0	0.070792	-inf	1	1	Ensembl	557
ENST00000420644	sense_intronic	-	ENSG00000229692	chr2:39208536-39351486	0.1595	1.06353	-2.73724	0.2586	0.9939	Ensembl	539
ENST00000420651	antisense	+	ENSG00000231889	chr6:111620233-111927481	2.71154e-219	0.538855	-725.171	0.34425	0.9939	Ensembl	324
ENST00000420672	antisense	+	ENSG00000223960	chr2:179278389-179326117	0.281367	0.36442	-0.373151	1	1	Ensembl	490
ENST00000420693	lincRNA	+	ENSG00000228886	chr13:45911007-45965872	1.4855	1.88289	-0.342002	0.8315	0.9939	Ensembl	310
ENST00000420694	lincRNA	-	ENSG00000225039	chr13:30993655-30996374	0.252882	0.211646	0.256811	1	1	Ensembl
ENST00000420695	antisense	+	ENSG00000238279	chr1:153506078-153508720	0	0.0603719	-inf	1	1	Ensembl	531
ENST00000420705	lincRNA	-	ENSG00000225127	chr20:21068244-21086999	0.00701934	0	inf	1	1	Ensembl	359
ENST00000420707	antisense	+	ENSG00000237975	chr1:152140600-152339163	0.0688552	0.0594319	0.212328	1	1	Ensembl	906
ENST00000420721	lincRNA	-	ENSG00000251598	chr4:132925964-133045186	0.0820334	0	inf	1	1	Ensembl	582
ENST00000420724	lincRNA	-	ENSG00000235725	chr2:65663844-66311773	0	0.010568	-inf	1	1	Ensembl	1656
ENST00000420726	processed_transcript	-	ENSG00000167355	chr11:5274419-5667019	1.62915e-53	0	inf	1	1	Ensembl	752
ENST00000420766	lincRNA	+	ENSG00000228679	chr6:84693446-84717042	0.0332824	0.0472324	-0.505019	1	1	Ensembl	835
ENST00000420774	lincRNA	+	ENSG00000214870	chr7:26438212-26538594	0.179075	0	inf	1	1	Ensembl	496
ENST00000420776	lincRNA	+	ENSG00000229388	chr1:28969739-28975093	0.736855	1.17729	-0.676017	0.3246	0.9939	Ensembl	624
ENST00000420803	antisense	+	ENSG00000213742	chr20:25593570-25677477	1.92187e-05	0.110072	-12.4836	1	1	Ensembl
ENST00000420807	lincRNA	+	ENSG00000232077	chr1:193273874-193335083	0.0273944	0.0694276	-1.34163	1	1	Ensembl
ENST00000420815	lincRNA	-	ENSG00000197308	chr10:8092412-8095447	0	0.0273252	-inf	1	1	Ensembl
ENST00000420823	lincRNA	+	ENSG00000224957	chr3:577913-887698	0	5.65962e-05	-inf	1	1	Ensembl
ENST00000420830	lincRNA	-	ENSG00000231512	chr1:243192813-243215554	0.112352	0.454243	-2.01544	1	1	Ensembl	475
ENST00000420832	antisense	-	ENSG00000235831	chr3:4938492-5027008	5.33073e-05	2.73322e-05	0.963729	1	1	Ensembl
ENST00000420850	antisense	-	ENSG00000223797	chr3:40355292-40494820	1.62664	2.71941	-0.7414	0.2334	0.9939	Ensembl	791
ENST00000420851	lincRNA	+	ENSG00000242086	chr3:195384932-195467994	0.553633	0.624455	-0.173668	0.92275	0.9939	Ensembl
ENST00000420856	processed_transcript	-	ENSG00000273018	chr17:18414534-18528930	2.67972	1.8739	0.516043	0.8238	0.9939	Ensembl	1133
ENST00000420866	lincRNA	+	ENSG00000231453	chr2:175190754-175195371	0.00557167	0.0130383	-1.22657	1	1	Ensembl
ENST00000420870	processed_transcript	-	ENSG00000235257	chr3:37493605-37903271	0.0605719	0.368267	-2.60403	1	1	Ensembl	581
ENST00000420876	antisense	-	ENSG00000225762	chr1:47846467-47906363	0	1.93392e-07	-inf	1	1	Ensembl	483
ENST00000420902	sense_intronic	-	ENSG00000235111	chr22:49808173-50051190	1.8102	3.4797	-0.942813	0.15735	0.9939	Ensembl	2975
ENST00000420905	lincRNA	-	ENSG00000231560	chr12:10100735-10183205	0.00990255	0.00829561	0.255453	1	1	Ensembl	3956
ENST00000420912	lincRNA	+	ENSG00000233760	chr7:26591440-26596819	0	0.007384	-inf	1	1	Ensembl	2781
ENST00000420917	sense_intronic	-	ENSG00000231729	chrX:62854846-63005426	0.15979	0.19	-0.249822	1	1	Ensembl
ENST00000420918	processed_transcript	-	ENSG00000212978	chr2:61293005-61391964	1.52643	1.03635	0.558651	0.54005	0.9939	Ensembl
ENST00000420945	lincRNA	+	ENSG00000223834	chr10:31893527-31895146	0.0690237	0	inf	1	1	Ensembl	421
ENST00000420964	lincRNA	-	ENSG00000243558	chr1:1981908-2152177	0	0.0236107	-inf	1	1	Ensembl	314
ENST00000420981	lincRNA	-	ENSG00000230438	chr6:2854895-2881641	0.326061	0.493467	-0.597813	1	1	Ensembl
ENST00000421003	processed_transcript	+	ENSG00000227953	chr1:246935138-246993361	0.128825	0.23867	-0.889601	1	1	Ensembl	2600
ENST00000421004	lincRNA	-	ENSG00000245556	chr5:77638188-77656331	6.59991	5.29214	0.318597	0.3725	0.9939	Ensembl
ENST00000421019	lincRNA	+	ENSG00000224397	chr20:48884022-48896332	1.13076	1.2951	-0.195774	0.8678	0.9939	Ensembl	686
ENST00000421064	processed_transcript	-	ENSG00000273000	chr22:23950638-24059544	2.0402	0.345449	2.56216	0.28715	0.9939	Ensembl	3041
ENST00000421068	processed_transcript	-	ENSG00000234741	chr1:173832385-173872687	9.50018	7.67482	0.307821	0.65975	0.9939	Ensembl	1060
ENST00000421083	antisense	+	ENSG00000238057	chr2:145141647-145337001	0.396892	0.235015	0.755996	1	1	Ensembl	453
ENST00000421121	processed_transcript	+	ENSG00000230333	chr7:11221358-11871824	0.00858747	0.0129585	-0.593596	1	1	Ensembl	2078
ENST00000421142	lincRNA	+	ENSG00000237543	chr9:69065545-69149621	0	3.62295e-19	-inf	1	1	Ensembl	536
ENST00000421151	lincRNA	+	ENSG00000225783	chr22:27042391-27176855	0.000131196	0.00024892	-0.923957	1	1	Ensembl
ENST00000421157	lincRNA	-	ENSG00000238198	chr1:113550875-113615727	0.052213	0.0808899	-0.631549	1	1	Ensembl
ENST00000421161	lincRNA	+	ENSG00000224478	chr6:159528822-159537085	0.0493027	0.284801	-2.53021	1	1	Ensembl	845
ENST00000421185	antisense	-	ENSG00000224616	chr1:100729564-100731729	1.00869	1.69128	-0.745638	0.5595	0.9939	Ensembl	423
ENST00000421190	lincRNA	-	ENSG00000230731	chr13:44680513-44817328	0.107462	0.00992018	3.43731	1	1	Ensembl	3336
ENST00000421202	processed_transcript	-	ENSG00000223745	chr1:93615298-93835055	5.57273	15.9816	-1.51995	0.18755	0.9939	Ensembl
ENST00000421206	sense_intronic	+	ENSG00000228485	chr10:120967100-121215131	2.91762	2.04205	0.514775	0.80575	0.9939	Ensembl	400
ENST00000421237	lincRNA	-	ENSG00000224460	chr6:143267183-143277835	0.0787411	0.183845	-1.2233	1	1	Ensembl	402
ENST00000421253	lincRNA	+	ENSG00000244625	chr22:27042391-27176855	1.29451	4.71695	-1.86545	0.2878	0.9939	Ensembl	592
ENST00000421254	antisense	-	ENSG00000236137	chr1:117544381-117602112	0.0313437	0.0347465	-0.148694	1	1	Ensembl	622
ENST00000421255	antisense	-	ENSG00000179818	chr2:70187225-70316332	0.272483	0.420015	-0.624271	1	1	Ensembl	694
ENST00000421257	lincRNA	+	ENSG00000228340	chr20:58662740-59228977	0.34922	0.807338	-1.20904	0.58885	0.9939	Ensembl	825
ENST00000421261	lincRNA	+	ENSG00000266579	chr6:57179602-57513375	0.97591	0.844236	0.209101	0.9093	0.9939	Ensembl	345
ENST00000421293	lincRNA	-	ENSG00000182165	chr7:86954540-86974831	3.66702	6.49201	-0.824058	0.3504	0.9939	Ensembl	439
ENST00000421298	antisense	-	ENSG00000235092	chr2:8806765-8824583	0.127266	0	inf	1	1	Ensembl	452
ENST00000421315	antisense	+	ENSG00000229852	chr6:73918805-74020088	0.218948	0.65696	-1.58522	0.08475	0.9939	Ensembl	3362
ENST00000421331	antisense	-	ENSG00000235927	chr1:78347032-78409580	0.00771489	0.00740047	0.0600294	1	1	Ensembl
ENST00000421378	lincRNA	+	ENSG00000231028	chr6:135604669-136037193	0	0.000243173	-inf	1	1	Ensembl
ENST00000421380	lincRNA	+	ENSG00000231476	chr7:1660289-1661041	0.0646471	0	inf	1	1	Ensembl	437
ENST00000421449	antisense	-	ENSG00000231871	chr1:201592012-201853422	0	1.51529e-160	-inf	1	1	Ensembl	457
ENST00000421463	lincRNA	-	ENSG00000231367	chr2:38633860-38742882	0	7.79548e-10	-inf	1	1	Ensembl	635
ENST00000421475	processed_transcript	+	ENSG00000172250	chr22:42896584-42915808	0.0326188	0.0884841	-1.43971	1	1	Ensembl	684
ENST00000421480	sense_intronic	-	ENSG00000225213	chr10:16632609-16859527	0.662077	1.07166	-0.694777	0.66305	0.9939	Ensembl	697
ENST00000421483	antisense	+	ENSG00000232160	chrX:131337051-131623996	0.748009	0.208739	1.84136	0.50305	0.9939	Ensembl	505
ENST00000421498	antisense	-	ENSG00000237978	chr3:177919837-178578193	0	0.0999903	-inf	1	1	Ensembl	393
ENST00000421505	lincRNA	-	ENSG00000224687	chr1:178060642-178448644	0	6.17927e-14	-inf	1	1	Ensembl
ENST00000421509	lincRNA	+	ENSG00000228512	chr9:120545725-120659534	0.195506	0.181794	0.104905	1	1	Ensembl	521
ENST00000421534	antisense	-	ENSG00000230747	chr2:96973000-96987469	1.96408	3.54263	-0.85097	0.0897	0.9939	Ensembl	740
ENST00000421538	processed_transcript	-	ENSG00000231711	chr22:46435786-46440733	0.175625	0.420965	-1.2612	1	1	Ensembl	2584
ENST00000421598	lincRNA	-	ENSG00000226913	chr3:49586738-49591799	0	0.00645447	-inf	1	1	Ensembl
ENST00000421599	processed_transcript	+	ENSG00000174365	chr20:37075220-37079564	0.0278579	0.000585777	5.57159	1	1	Ensembl	1046
ENST00000421610	antisense	+	ENSG00000235300	chr17:46210801-46507637	0	0.0409522	-inf	1	1	Ensembl
ENST00000421614	antisense	-	ENSG00000228317	chr9:108316315-108320310	0.124222	0.102204	0.281464	1	1	Ensembl	631
ENST00000421616	antisense	-	ENSG00000224066	chr1:32665986-32674288	0.144945	0.112451	0.366201	1	1	Ensembl	786
ENST00000421629	antisense	+	ENSG00000229672	chr10:3793258-3805418	0.0283504	0	inf	1	1	Ensembl	759
ENST00000421632	antisense	+	ENSG00000240498	chr9:21802541-22121096	9.52774e-11	0.102429	-30.0018	1	1	Ensembl	678
ENST00000421648	antisense	+	ENSG00000229153	chr7:143078172-143220542	0.614208	5.27448	-3.10223	0.2168	0.9939	Ensembl	484
ENST00000421657	antisense	-	ENSG00000228302	chr10:12171635-12292588	0.00949095	0.00900452	0.0759021	1	1	Ensembl	1914
ENST00000421685	lincRNA	+	ENSG00000230844	chrX:46404927-46407843	2.32898	1.79361	0.376837	0.3807	0.9939	Ensembl
ENST00000421692	antisense	-	ENSG00000204623	chr6:29968787-30032686	0.127104	0.4774	-1.90918	1	1	Ensembl	1706
ENST00000421703	processed_transcript	-	ENSG00000232860	chr1:183430008-183440881	0.347709	0.116355	1.57935	1	1	Ensembl
ENST00000421730	lincRNA	-	ENSG00000235664	chr7:22928989-22980809	0	0.19314	-inf	1	1	Ensembl	675
ENST00000421737	lincRNA	-	ENSG00000232316	chr6:113749741-113754623	0.000343379	0.000357299	-0.0573328	1	1	Ensembl	524
ENST00000421758	processed_transcript	-	ENSG00000231607	chr13:50556687-51423190	2.27578e-17	5.71598e-18	1.99329	1	1	Ensembl	692
ENST00000421759	antisense	+	ENSG00000225187	chr2:47126413-47403740	1.80496	1.90366	-0.076811	0.9591	0.9939	Ensembl	860
ENST00000421762	antisense	-	ENSG00000226026	chr1:95582893-95729610	0.00718604	0	inf	1	1	Ensembl
ENST00000421764	antisense	-	ENSG00000234222	chr1:145475981-145516076	0.807114	0.570637	0.500201	0.79065	0.9939	Ensembl	287
ENST00000421767	lincRNA	-	ENSG00000179406	chr7:65670185-66057393	0.108031	0.119578	-0.146503	1	1	Ensembl	4702
ENST00000421806	antisense	+	ENSG00000231025	chr10:98752206-98755716	2.63022	2.69532	-0.0352732	0.91725	0.9939	Ensembl	3510
ENST00000421829	antisense	+	ENSG00000213742	chr20:25593570-25677477	2.59011e-18	2.83369e-11	-23.3832	1	1	Ensembl	481
ENST00000421842	antisense	+	ENSG00000224165	chr2:25166504-25262563	4.12509	2.63531	0.646453	0.7763	0.9939	Ensembl	255
ENST00000421843	antisense	-	ENSG00000179818	chr2:70187225-70316332	7.57579e-22	0.0263647	-64.9158	1	1	Ensembl	664
ENST00000421851	sense_intronic	-	ENSG00000236535	chr1:173900351-173991435	6.08321	10.0045	-0.717744	0.69115	0.9939	Ensembl	448
ENST00000421862	lincRNA	+	ENSG00000214870	chr7:26438212-26538594	0	2.085e-07	-inf	1	1	Ensembl	907
ENST00000421866	antisense	-	ENSG00000233875	chr1:154540256-154552502	0.660593	0.606215	0.123932	0.80725	0.9939	Ensembl	321
ENST00000421867	lincRNA	+	ENSG00000225783	chr22:27042391-27176855	1.04981e-172	2.59679e-241	227.906	1	1	Ensembl	962
ENST00000421891	antisense	+	ENSG00000228624	chr6:114254191-114792869	0.188923	8.9946e-167	549.189	1	1	Ensembl	831
ENST00000421894	sense_intronic	+	ENSG00000235313	chr20:30102230-30161066	0.861436	0.281403	1.61411	0.41525	0.9939	Ensembl	356
ENST00000421904	antisense	+	ENSG00000224165	chr2:25166504-25262563	0.248127	0.094779	1.38844	1	1	Ensembl	460
ENST00000421927	antisense	+	ENSG00000215424	chr21:47649130-47706211	4.79702e-08	2.37747e-06	-5.63114	1	1	Ensembl
ENST00000421931	lincRNA	-	ENSG00000236268	chr1:83368865-83632498	0.0126493	0	inf	1	1	Ensembl
ENST00000421933	antisense	+	ENSG00000231057	chr1:211849103-211863445	0.00988192	0	inf	1	1	Ensembl	1846
ENST00000421955	antisense	-	ENSG00000236943	chr1:144275887-144521970	5.37166e-53	1.50717e-32	-67.927	1	1	Ensembl	375
ENST00000421964	sense_intronic	-	ENSG00000225111	chr2:208693026-208890284	1.22041	1.38227	-0.179678	0.9229	0.9939	Ensembl	469
ENST00000421976	lincRNA	+	ENSG00000235997	chr2:30566101-30627000	0	1.06089e-07	-inf	1	1	Ensembl
ENST00000421997	lincRNA	-	ENSG00000224081	chr1:95104016-95285837	0	5.05891e-08	-inf	1	1	Ensembl	709
ENST00000421998	antisense	-	ENSG00000226747	chr2:186584600-186698017	0	0.00585937	-inf	1	1	Ensembl
ENST00000422008	processed_transcript	-	ENSG00000234741	chr1:173832385-173872687	0.402984	3.79338	-3.23469	0.3485	0.9939	Ensembl	497
ENST00000422013	antisense	-	ENSG00000224875	chr2:42370377-42559688	0.158194	0.953196	-2.59108	0.2003	0.9939	Ensembl
ENST00000422036	lincRNA	-	ENSG00000235398	chr1:144275887-144521970	0.0324537	9.65977e-198	649.524	1	1	Ensembl	851
ENST00000422045	lincRNA	+	ENSG00000232324	chr19:54357834-54379691	0	0.110851	-inf	1	1	Ensembl	555
ENST00000422059	antisense	-	ENSG00000237686	chr6:43963459-44045689	0	2.83958e-08	-inf	1	1	Ensembl
ENST00000422093	processed_transcript	+	ENSG00000234456	chr7:77646392-79100524	0.0440272	0.103725	-1.23629	1	1	Ensembl
ENST00000422119	processed_transcript	-	ENSG00000234616	chr8:143738873-143764142	0.256756	0.910533	-1.82631	0.57945	0.9939	Ensembl
ENST00000422124	lincRNA	-	ENSG00000238142	chr1:17066767-17299474	0.261942	0.688924	-1.3951	0.5334	0.9939	Ensembl	406
ENST00000422128	antisense	+	ENSG00000231312	chr2:39476406-39945103	0.384021	0.265517	0.53238	1	1	Ensembl	596
ENST00000422129	lincRNA	-	ENSG00000232274	chr1:142618768-143257762	0	8.62397e-28	-inf	1	1	Ensembl	729
ENST00000422160	lincRNA	+	ENSG00000230394	chrX:7975418-7986201	0	0.598942	-inf	1	1	Ensembl	177
ENST00000422183	processed_transcript	-	ENSG00000234741	chr1:173832385-173872687	5.43721	8.37781	-0.623708	0.7502	0.9939	Ensembl	745
ENST00000422204	antisense	-	ENSG00000238160	chr5:131746327-131826490	0.341493	1.89484	-2.47214	0.2089	0.9939	Ensembl	405
ENST00000422207	processed_transcript	-	ENSG00000234741	chr1:173832385-173872687	5.58984	3.9904	0.486276	0.81985	0.9939	Ensembl	643
ENST00000422216	antisense	+	ENSG00000226252	chr1:47681961-47779819	0.00422027	0.0139944	-1.72944	1	1	Ensembl	4036
ENST00000422224	antisense	-	ENSG00000204623	chr6:29968787-30032686	2.48752e-05	2.55938e-15	33.1782	1	1	Ensembl	700
ENST00000422230	antisense	+	ENSG00000229043	chr7:1191706-1205593	0.122332	0.283452	-1.2123	1	1	Ensembl
ENST00000422239	antisense	+	ENSG00000227014	chr7:29959718-30066300	1.32137e-193	2.99463e-108	-283.544	1	1	Ensembl	893
ENST00000422304	processed_transcript	-	ENSG00000214783	chr7:43966036-44058774	1.0231	1.17982	-0.205609	0.91865	0.9939	Ensembl	974
ENST00000422305	lincRNA	+	ENSG00000235358	chr1:41708044-41750533	0.100682	0.0645073	0.642276	1	1	Ensembl	514
ENST00000422351	lincRNA	-	ENSG00000231826	chr2:43254991-43266686	0.024089	0.0326646	-0.439353	1	1	Ensembl
ENST00000422366	antisense	+	ENSG00000232940	chr6:33217310-33244287	2.59806e-31	0.140046	-98.7663	1	1	Ensembl	702
ENST00000422374	lincRNA	+	ENSG00000234810	chr1:56046709-56200675	0.00421754	0.0277935	-2.72027	1	1	Ensembl	4063
ENST00000422403	lincRNA	+	ENSG00000225783	chr22:27042391-27176855	1.29119	2.49014e-48	158.505	0.40885	0.9939	Ensembl	594
ENST00000422405	lincRNA	+	ENSG00000225579	chr13:78393071-79233314	0	0.00031728	-inf	1	1	Ensembl	601
ENST00000422408	antisense	-	ENSG00000228274	chr22:39052640-39077825	0	0.0172576	-inf	1	1	Ensembl	1080
ENST00000422420	antisense	+	ENSG00000240498	chr9:21802541-22121096	3.02815e-18	1.00849e-46	94.6002	1	1	Ensembl	927
ENST00000422449	antisense	+	ENSG00000224165	chr2:25166504-25262563	0.424167	1.07384	-1.34007	0.5918	0.9939	Ensembl	363
ENST00000422459	lincRNA	+	ENSG00000224397	chr20:48884022-48896332	2.92238	1.85892	0.652678	0.31425	0.9939	Ensembl	1058
ENST00000422473	lincRNA	+	ENSG00000233393	chr21:37402367-37498938	0	0.0104033	-inf	1	1	Ensembl	2336
ENST00000422481	processed_transcript	-	ENSG00000144596	chr3:14444075-14583588	1.06964e-90	7.31423e-111	66.9869	1	1	Ensembl	4116
ENST00000422506	processed_transcript	-	ENSG00000228315	chr22:23950638-24059544	0.0473304	0.222598	-2.2336	1	1	Ensembl	2055
ENST00000422515	antisense	-	ENSG00000179818	chr2:70187225-70316332	9.057e-07	4.47012e-14	24.2722	1	1	Ensembl	590
ENST00000422519	lincRNA	-	ENSG00000224635	chr20:37034657-37045444	0.156625	0.449004	-1.51941	1	1	Ensembl	2004
ENST00000422542	processed_transcript	+	ENSG00000228649	chr7:22893796-22901021	1.70879	1.85405	-0.117704	0.87685	0.9939	Ensembl	929
ENST00000422629	lincRNA	-	ENSG00000235398	chr1:144275887-144521970	1.37004	1.33686e-09	29.9327	0.3504	0.9939	Ensembl	324
ENST00000422665	antisense	+	ENSG00000231064	chr1:155165378-155183615	0	0.0713901	-inf	1	1	Ensembl	473
ENST00000422681	antisense	-	ENSG00000234617	chr3:43328003-43775863	0.338352	0.515102	-0.606332	1	1	Ensembl
ENST00000422700	lincRNA	+	ENSG00000228495	chr6:132452887-132490514	0.0823734	0.0432138	0.930688	1	1	Ensembl	1831
ENST00000422715	processed_transcript	+	ENSG00000226287	chr22:21055219-21058894	0	0.101499	-inf	1	1	Ensembl	471
ENST00000422736	lincRNA	-	ENSG00000231971	chr6:134749377-134846047	0.0579875	0	inf	1	1	Ensembl	568
ENST00000422740	processed_transcript	-	ENSG00000212978	chr2:61293005-61391964	0.0519431	0.347525	-2.74211	1	1	Ensembl	595
ENST00000422744	lincRNA	-	ENSG00000231829	chr10:96901681-96928182	0.0693169	0.171353	-1.30569	1	1	Ensembl	420
ENST00000422761	antisense	-	ENSG00000239322	chr2:71163011-71306935	2.01143e-14	1.22064e-29	50.5495	1	1	Ensembl
ENST00000422763	lincRNA	-	ENSG00000231131	chr10:54210633-54230293	0.142261	0.0392628	1.85731	1	1	Ensembl
ENST00000422764	antisense	-	ENSG00000233776	chr9:33732972-33738414	0	0.0930414	-inf	1	1	Ensembl	399
ENST00000422780	lincRNA	+	ENSG00000249790	chr12:8834195-9039597	0.306547	1.50565e-18	57.4985	1	1	Ensembl	723
ENST00000422793	lincRNA	+	ENSG00000233723	chr2:58654933-59290901	0.0374809	0	inf	1	1	Ensembl	765
ENST00000422826	processed_transcript	-	ENSG00000130600	chr11:2016405-2022700	0.0131353	1.24953e-16	46.5791	1	1	Ensembl	1796
ENST00000422848	antisense	+	ENSG00000231970	chr10:99116114-99185831	0.0613985	0.055201	0.153507	1	1	Ensembl	548
ENST00000422882	processed_transcript	-	ENSG00000215190	chr6:58272351-58287779	2.03247	4.03232	-0.988378	0.01885	0.8051	Ensembl	2622
ENST00000422931	sense_intronic	+	ENSG00000228444	chr13:76123618-76434004	0.610301	1.71047	-1.4868	0.58155	0.9939	Ensembl	865
ENST00000422944	lincRNA	+	ENSG00000228022	chr6:30734601-30760027	0.0373958	0.0840445	-1.16828	1	1	Ensembl	1176
ENST00000422956	processed_transcript	+	ENSG00000189223	chr2:113969098-114036527	0.843429	0.658413	0.357275	0.4953	0.9939	Ensembl	11799
ENST00000422961	lincRNA	-	ENSG00000242282	chr2:3579402-3609339	0.175428	0.352253	-1.00574	1	1	Ensembl	791
ENST00000422966	antisense	+	ENSG00000226576	chr10:49892920-50323554	0.114871	0.522502	-2.18542	1	1	Ensembl	474
ENST00000422971	antisense	-	ENSG00000238120	chr22:46000311-46001501	0	0.057759	-inf	1	1	Ensembl
ENST00000422972	antisense	+	ENSG00000226471	chr22:29196670-29244547	2.46728e-05	0.947524	-15.229	0.4726	0.9939	Ensembl	409
ENST00000422977	processed_transcript	+	ENSG00000221817	chr10:75196185-75385711	4.58783	6.38368	-0.476576	0.68805	0.9939	Ensembl	930
ENST00000422995	antisense	+	ENSG00000235989	chr22:31318294-31364284	0.164576	0.066548	1.30629	1	1	Ensembl	2274
ENST00000423008	antisense	+	ENSG00000229043	chr7:1191706-1205593	0.662831	0.502972	0.398162	0.80125	0.9939	Ensembl
ENST00000423023	antisense	+	ENSG00000226352	chr13:20248763-20357142	0.175136	1.03373	-2.56132	0.28365	0.9939	Ensembl	376
ENST00000423060	antisense	-	ENSG00000225891	chr1:26758772-26797785	1.36657e-43	2.53541e-44	2.43026	1	1	Ensembl
ENST00000423074	antisense	-	ENSG00000230753	chr20:32316736-32398903	0.263505	0.0476535	2.46718	1	1	Ensembl	464
ENST00000423099	antisense	-	ENSG00000223821	chr6:74171300-74218959	0.0879541	0.427068	-2.27964	1	1	Ensembl	370
ENST00000423106	antisense	-	ENSG00000238133	chr2:173940162-174146764	0.00690802	0.00663165	0.0589053	1	1	Ensembl
ENST00000423112	lincRNA	+	ENSG00000232104	chr9:3526722-3691814	1.34213	0.748034	0.843346	0.5106	0.9939	Ensembl	552
ENST00000423121	antisense	+	ENSG00000224358	chr1:165696031-165880855	0.183059	0.262192	-0.518313	1	1	Ensembl	2150
ENST00000423122	lincRNA	+	ENSG00000233901	chr9:132094578-132121817	0.100033	0.144697	-0.532558	1	1	Ensembl	545
ENST00000423171	lincRNA	-	ENSG00000236849	chr9:75486643-75489025	0.00217301	0.00100662	1.11017	1	1	Ensembl
ENST00000423175	lincRNA	-	ENSG00000238005	chr1:235092977-235105809	0.211854	0.318279	-0.587225	1	1	Ensembl	554
ENST00000423178	lincRNA	-	ENSG00000224023	chr10:127371797-127452712	0.0407206	0.108029	-1.40759	1	1	Ensembl
ENST00000423211	lincRNA	+	ENSG00000233725	chr13:44482849-44604597	0.00541504	0	inf	1	1	Ensembl	3208
ENST00000423221	antisense	+	ENSG00000174680	chr21:30565800-31312351	0	1.41024e-56	-inf	1	1	Ensembl	624
ENST00000423222	processed_transcript	+	ENSG00000153363	chr1:211556144-211605878	1.29088	2.25289	-0.803428	0.2745	0.9939	Ensembl
ENST00000423223	antisense	+	ENSG00000224597	chr10:29698330-30025710	0.186381	0.102688	0.859977	1	1	Ensembl
ENST00000423249	lincRNA	-	ENSG00000185044	chr1:143347957-143467650	0	0.0120031	-inf	1	1	Ensembl	1789
ENST00000423256	sense_intronic	+	ENSG00000228403	chr10:49892920-50323554	0.762831	0.407097	0.905992	1	1	Ensembl	273
ENST00000423260	antisense	+	ENSG00000229931	chr6:16299342-16762883	4.62556e-207	8.87424e-203	-14.2277	1	1	Ensembl	491
ENST00000423272	processed_transcript	+	ENSG00000088970	chr20:21106623-21227260	9.12741e-246	1.29679	-814.379	0.3708	0.9939	Ensembl	190
ENST00000423274	antisense	+	ENSG00000238141	chr21:40556101-40695144	0	0.0423435	-inf	1	1	Ensembl
ENST00000423278	lincRNA	+	ENSG00000225783	chr22:27042391-27176855	5.09723	13.5975	-1.41555	0.0001	0.0230853	Ensembl
ENST00000423311	lincRNA	-	ENSG00000233080	chr22:35515816-35627049	0	0.0427936	-inf	1	1	Ensembl
ENST00000423323	processed_transcript	-	ENSG00000236088	chr17:13659794-13972812	0.1672	0.248739	-0.57306	1	1	Ensembl	2998
ENST00000423354	antisense	+	ENSG00000234936	chr2:43393799-43823185	0.309643	1.05137	-1.76359	0.4663	0.9939	Ensembl	398
ENST00000423380	lincRNA	-	ENSG00000230537	chr9:93867238-93869586	1.05793	2.70762	-1.35578	0.01635	0.752193	Ensembl	815
ENST00000423385	lincRNA	-	ENSG00000234978	chr1:142618768-143257762	0.35197	0.737185	-1.06657	0.3154	0.9939	Ensembl	1742
ENST00000423402	antisense	-	ENSG00000179818	chr2:70187225-70316332	0.0925502	0.177104	-0.936292	1	1	Ensembl	553
ENST00000423408	lincRNA	-	ENSG00000232453	chr1:59250822-59365384	0.105422	0.248336	-1.23612	1	1	Ensembl	1211
ENST00000423414	antisense	-	ENSG00000231721	chr7:130626518-131182453	0.62944	0.952258	-0.597284	0.7302	0.9939	Ensembl	616
ENST00000423456	lincRNA	+	ENSG00000214548	chr14:101245746-101327368	4.66597e-22	3.04521e-11	-35.9256	1	1	Ensembl
ENST00000423477	antisense	+	ENSG00000225439	chr2:74375135-74377188	0.0981361	0.310326	-1.66093	1	1	Ensembl
ENST00000423530	lincRNA	-	ENSG00000235770	chr2:216395169-216708445	0.00847104	0.00811987	0.0610821	1	1	Ensembl
ENST00000423536	processed_transcript	-	ENSG00000196756	chr20:37049234-37064017	0.410397	2.28319	-2.47596	0.34125	0.9939	Ensembl	517
ENST00000423539	lincRNA	-	ENSG00000228079	chr2:64313483-64315380	0.500093	0.572435	-0.194917	0.79395	0.9939	Ensembl	563
ENST00000423546	lincRNA	-	ENSG00000225684	chr9:115865617-115873780	0.0106962	0	inf	1	1	Ensembl
ENST00000423551	antisense	-	ENSG00000233968	chr10:19492778-20079330	0.0535918	0.148856	-1.47383	1	1	Ensembl	708
ENST00000423575	lincRNA	-	ENSG00000224429	chr13:21872277-21922860	0.242978	0.369119	-0.603259	1	1	Ensembl	699
ENST00000423581	lincRNA	+	ENSG00000237484	chr21:25801053-25920256	2.68797	2.37916	0.17607	0.84725	0.9939	Ensembl	494
ENST00000423593	lincRNA	+	ENSG00000237790	chr2:33931952-34522820	0.053663	0	inf	1	1	Ensembl	597
ENST00000423600	lincRNA	-	ENSG00000229178	chr3:195382435-195384798	0.0325376	0.0400526	-0.299787	1	1	Ensembl	1684
ENST00000423617	processed_transcript	+	ENSG00000204272	chrX:56755691-56844813	2.89265	3.72201	-0.363689	0.76065	0.9939	Ensembl	541
ENST00000423629	antisense	+	ENSG00000226240	chr13:74993309-75009296	0.0300268	0.228478	-2.92773	1	1	Ensembl
ENST00000423704	lincRNA	-	ENSG00000242282	chr2:3579402-3609339	6.79507e-12	7.45216e-26	46.3738	1	1	Ensembl	584
ENST00000423708	lincRNA	+	ENSG00000232018	chr14:101426845-101433377	0	0.0240502	-inf	1	1	Ensembl	823
ENST00000423716	antisense	+	ENSG00000228801	chr8:52811884-52859733	0.309505	0.74299	-1.26338	0.28315	0.9939	Ensembl	936
ENST00000423719	lincRNA	+	ENSG00000235641	chr9:93881343-93945044	0.0706357	0.0530357	0.413434	1	1	Ensembl	2941
ENST00000423733	processed_transcript	+	ENSG00000272029	chr20:39657457-39946312	0	1.85654e-254	-inf	1	1	Ensembl	498
ENST00000423736	lincRNA	+	ENSG00000236499	chr22:20193854-20196059	0.0716248	0.108332	-0.596931	1	1	Ensembl	607
ENST00000423764	antisense	-	ENSG00000227372	chr1:3547330-3663936	0.00264044	9.94176e-07	11.375	1	1	Ensembl
ENST00000423793	antisense	+	ENSG00000238058	chr9:138799657-138805359	0.196736	0	inf	1	1	Ensembl	311
ENST00000423838	lincRNA	-	ENSG00000235070	chr2:227007509-227050087	0	0.0204496	-inf	1	1	Ensembl	1134
ENST00000423846	lincRNA	+	ENSG00000222041	chr2:87754886-87906324	0.150157	0.137605	0.125942	1	1	Ensembl
ENST00000423869	antisense	+	ENSG00000227848	chr13:48510621-48621358	0	0.109137	-inf	1	1	Ensembl	552
ENST00000423907	lincRNA	-	ENSG00000233154	chr1:116966345-117021464	0.0847885	0.0758374	0.160959	1	1	Ensembl
ENST00000423913	processed_transcript	-	ENSG00000273000	chr22:23950638-24059544	0.508415	1.12274	-1.14295	0.59995	0.9939	Ensembl	584
ENST00000423917	lincRNA	+	ENSG00000231976	chr10:26932097-26942383	1.33926e-09	4.72551e-10	1.50289	1	1	Ensembl	1220
ENST00000423918	processed_transcript	+	ENSG00000204054	chr9:132245729-132275965	0.53625	1.22441	-1.19111	0.6469	0.9939	Ensembl
ENST00000423924	lincRNA	+	ENSG00000224848	chr9:99449337-99483403	0.19204	0.22973	-0.258537	1	1	Ensembl	425
ENST00000423942	antisense	+	ENSG00000230826	chr9:126118448-126692431	0	0.0717054	-inf	1	1	Ensembl	788
ENST00000423943	lincRNA	+	ENSG00000224259	chr1:159931007-159948851	0	0.0166536	-inf	1	1	Ensembl
ENST00000423963	lincRNA	+	ENSG00000237520	chr1:235092977-235105809	0	0.0864668	-inf	1	1	Ensembl	423
ENST00000423967	lincRNA	-	ENSG00000232698	chr21:45626407-45627282	0.236703	0.107176	1.1431	1	1	Ensembl	463
ENST00000423979	antisense	-	ENSG00000231255	chr7:86273229-86494200	0	0.155666	-inf	1	1	Ensembl	269
ENST00000423988	lincRNA	-	ENSG00000238005	chr1:235092977-235105809	0.348874	0.910639	-1.38417	0.4917	0.9939	Ensembl	317
ENST00000423992	lincRNA	-	ENSG00000230590	chrX:73164158-73513409	1.07681	1.30765	-0.280216	0.84285	0.9939	Ensembl	696
ENST00000423999	processed_transcript	+	ENSG00000256546	chr12:122501211-122506522	0.0233794	0.0493158	-1.07681	1	1	Ensembl	893
ENST00000424044	lincRNA	-	ENSG00000198468	chr1:213025449-213031430	2.9458e-05	0.25151	-13.0597	1	1	Ensembl
ENST00000424068	lincRNA	-	ENSG00000185044	chr1:143347957-143467650	0.0350116	1.45954e-05	11.2281	1	1	Ensembl	1114
ENST00000424075	antisense	+	ENSG00000236617	chr12:133345494-133532892	0.282896	0.0948963	1.57585	1	1	Ensembl
ENST00000424076	lincRNA	+	ENSG00000214548	chr14:101245746-101327368	8.06462e-28	1.10553e-19	-27.0305	1	1	Ensembl
ENST00000424094	antisense	-	ENSG00000235590	chr20:57393973-57486247	0.0169792	0.0316091	-0.896567	1	1	Ensembl
ENST00000424101	antisense	-	ENSG00000237773	chr7:17319457-17385776	0.00822836	1.84356e-22	65.2747	1	1	Ensembl	367
ENST00000424111	processed_transcript	+	ENSG00000088970	chr20:21106623-21227260	0.0685282	3.75973e-25	77.2704	1	1	Ensembl
ENST00000424112	antisense	-	ENSG00000244502	chr3:13518481-13547916	0.471062	0.18715	1.33172	1	1	Ensembl
ENST00000424116	antisense	+	ENSG00000233766	chr2:192699027-193060435	0.0714788	0	inf	1	1	Ensembl	500
ENST00000424119	lincRNA	-	ENSG00000238201	chr2:64565200-64568781	0.0743673	0.182367	-1.29411	1	1	Ensembl	404
ENST00000424148	antisense	+	ENSG00000233930	chr11:1575273-1620414	0.0478064	0.146611	-1.61672	1	1	Ensembl
ENST00000424161	processed_transcript	+	ENSG00000235954	chr22:28247656-29075853	0.0861531	2.23374e-09	25.2009	1	1	Ensembl	556
ENST00000424162	lincRNA	+	ENSG00000229654	chr6:107143409-107147869	0	0.088057	-inf	1	1	Ensembl	419
ENST00000424170	lincRNA	+	ENSG00000234663	chr2:181831974-182264286	1.83192	3.466	-0.919913	0.6328	0.9939	Ensembl	686
ENST00000424177	lincRNA	-	ENSG00000231193	chr9:32836572-32869593	0	0.155863	-inf	1	1	Ensembl	551
ENST00000424179	lincRNA	-	ENSG00000205837	chr2:6868308-6910442	0.293343	0.247113	0.247416	1	1	Ensembl	602
ENST00000424181	lincRNA	+	ENSG00000224977	chr1:173991646-173992123	0.115653	0.428484	-1.88943	1	1	Ensembl	335
ENST00000424191	processed_transcript	-	ENSG00000237036	chr10:31476811-31818742	0.119981	1.84276e-201	663.767	1	1	Ensembl	320
ENST00000424194	lincRNA	-	ENSG00000228878	chr7:35791465-35840234	2.07593e-05	0.172072	-13.017	1	1	Ensembl	531
ENST00000424205	processed_transcript	+	ENSG00000231290	chr20:57090434-57194944	0	1.2945e-07	-inf	1	1	Ensembl	581
ENST00000424210	processed_transcript	+	ENSG00000227543	chr17:26782769-26972472	0.012441	1.13841e-105	342.287	1	1	Ensembl	1551
ENST00000424215	antisense	+	ENSG00000228037	chr1:2497848-2515972	0.412898	1.53513	-1.8945	0.09635	0.9939	Ensembl	626
ENST00000424235	processed_transcript	-	ENSG00000196756	chr20:37049234-37064017	0.606204	0.883895	-0.544072	0.8132	0.9939	Ensembl	764
ENST00000424241	antisense	+	ENSG00000237311	chrX:65219592-65220913	0.0568049	0.0843013	-0.56954	1	1	Ensembl	857
ENST00000424242	antisense	-	ENSG00000235629	chr3:14689700-14690939	0	0.135206	-inf	1	1	Ensembl	446
ENST00000424245	antisense	+	ENSG00000237054	chr14:23388664-23398794	0.960541	0.310409	1.62968	0.34215	0.9939	Ensembl
ENST00000424246	antisense	+	ENSG00000238140	chr1:51819934-52027301	0.0337924	0	inf	1	1	Ensembl	678
ENST00000424306	processed_transcript	+	ENSG00000234062	chrX:135991553-136103789	0.342518	0.213446	0.682307	1	1	Ensembl
ENST00000424321	lincRNA	-	ENSG00000234177	chr2:105363095-105374177	0	0.0115893	-inf	1	1	Ensembl	2112
ENST00000424332	antisense	-	ENSG00000242861	chr1:225997793-226070069	1.31068	4.71524	-1.84701	0.32325	0.9939	Ensembl	348
ENST00000424345	lincRNA	+	ENSG00000238113	chr9:66457284-66469310	4.74929	4.8046	-0.0167046	0.9533	0.9939	Ensembl
ENST00000424349	antisense	-	ENSG00000225733	chr3:14860468-15106842	28.083	28.863	-0.0395252	0.9017	0.9939	Ensembl
ENST00000424351	processed_transcript	-	ENSG00000228203	chr2:7052407-7218011	0.0159687	0.0841418	-2.39757	1	1	Ensembl	2954
ENST00000424357	lincRNA	+	ENSG00000233147	chr1:56289479-56333921	0.0955303	0.0991917	-0.0542621	1	1	Ensembl	645
ENST00000424358	antisense	-	ENSG00000126005	chr20:33703159-33872788	0.518559	0.375229	0.466737	1	1	Ensembl
ENST00000424415	lincRNA	-	ENSG00000205663	chrX:3809478-3838787	0.0105033	0.126489	-3.5901	1	1	Ensembl	2194
ENST00000424421	antisense	-	ENSG00000225924	chr6:149539061-149732749	0	0.0400646	-inf	1	1	Ensembl	562
ENST00000424422	antisense	-	ENSG00000270599	chr10:114133775-114188138	0.0444975	0.153267	-1.78426	1	1	Ensembl	551
ENST00000424434	processed_transcript	-	ENSG00000225806	chr20:57393973-57486247	0	0.214195	-inf	1	1	Ensembl	367
ENST00000424435	antisense	-	ENSG00000228013	chr1:154374803-154441926	0.0685523	0.375615	-2.45398	1	1	Ensembl	1756
ENST00000424450	antisense	-	ENSG00000235245	chr10:135093134-135166187	0.54789	0.799744	-0.54565	0.7426	0.9939	Ensembl	626
ENST00000424460	antisense	+	ENSG00000229970	chr7:8152813-8384146	0	9.88408e-77	-inf	1	1	Ensembl	1853
ENST00000424477	processed_transcript	+	ENSG00000234456	chr7:77646392-79100524	3.40967e-59	8.82576e-139	264.382	1	1	Ensembl	520
ENST00000424493	lincRNA	-	ENSG00000236833	chr3:197387435-197392628	0	0.0443269	-inf	1	1	Ensembl	1471
ENST00000424496	sense_intronic	+	ENSG00000225528	chr22:40297085-40369725	5.66008	10.9994	-0.958528	0.23375	0.9939	Ensembl	1287
ENST00000424517	processed_transcript	-	ENSG00000223745	chr1:93615298-93835055	5.3035e-58	1.14252	-190.457	0.3226	0.9939	Ensembl	270
ENST00000424523	antisense	+	ENSG00000237819	chr7:92234234-92546501	0.144343	0	inf	1	1	Ensembl	406
ENST00000424569	lincRNA	+	ENSG00000233922	chr21:47013567-47017005	1.83777e-06	0	inf	1	1	Ensembl	821
ENST00000424580	sense_intronic	-	ENSG00000230922	chr22:45277041-45405880	0.0146393	0	inf	1	1	Ensembl	1633
ENST00000424587	lincRNA	-	ENSG00000228463	chr1:227614-267253	0.0774578	0.369425	-2.2538	1	1	Ensembl	2257
ENST00000424612	lincRNA	-	ENSG00000227359	chr2:114435278-114461655	0.571087	0.434787	0.393402	0.60415	0.9939	Ensembl	561
ENST00000424630	antisense	-	ENSG00000229591	chr7:151722758-151819425	1.88427	2.83363	-0.588646	0.80025	0.9939	Ensembl	673
ENST00000424655	lincRNA	+	ENSG00000234663	chr2:181831974-182264286	2.27872e-27	0.256425	-86.5404	1	1	Ensembl	342
ENST00000424657	antisense	-	ENSG00000224387	chr1:2357418-2436969	0.0844468	0	inf	1	1	Ensembl	455
ENST00000424684	lincRNA	+	ENSG00000226067	chr1:149284644-149286975	2.46561	3.34784	-0.441285	0.41535	0.9939	Ensembl	475
ENST00000424705	lincRNA	+	ENSG00000234011	chr20:44074070-44077220	5.2092e-07	0.317645	-19.2179	1	1	Ensembl	514
ENST00000424711	lincRNA	-	ENSG00000224081	chr1:95104016-95285837	0.0484395	0	inf	1	1	Ensembl	532
ENST00000424725	lincRNA	+	ENSG00000231816	chr1:59762309-60254854	0.181345	0.138678	0.387002	1	1	Ensembl
ENST00000424730	lincRNA	+	ENSG00000242086	chr3:195384932-195467994	0	5.20135e-112	-683.893	1	1	Ensembl	431
ENST00000424748	processed_transcript	-	ENSG00000226505	chr2:70316852-70330352	0.364271	1.00259	-1.46066	0.0646	0.9939	Ensembl	793
ENST00000424761	lincRNA	+	ENSG00000223695	chr22:36784670-36792562	0.171058	0.046189	1.88887	1	1	Ensembl	510
ENST00000424769	antisense	+	ENSG00000228109	chr3:196715491-196756687	0	2.37295e-05	-inf	1	1	Ensembl	356
ENST00000424774	antisense	+	ENSG00000227959	chr1:16450831-16483824	0.0299811	0.021396	0.486712	1	1	Ensembl	904
ENST00000424786	lincRNA	+	ENSG00000226320	chr3:34200825-34604369	0	0.0254536	-inf	1	1	Ensembl	787
ENST00000424788	antisense	+	ENSG00000228363	chr2:86730552-87005164	0	0.0389491	-inf	1	1	Ensembl	1147
ENST00000424812	lincRNA	+	ENSG00000206176	chr22:20378813-20380440	0	1.59962e-06	-inf	1	1	Ensembl	463
ENST00000424850	lincRNA	-	ENSG00000227297	chr20:56174750-56176256	0.127299	0.228833	-0.84607	1	1	Ensembl	823
ENST00000424852	lincRNA	-	ENSG00000229891	chr22:42760405-42765242	6.06588e-07	5.88354e-07	0.044031	1	1	Ensembl
ENST00000424887	antisense	-	ENSG00000224031	chrX:102862378-102885881	0.135237	0	inf	1	1	Ensembl	361
ENST00000424915	antisense	+	ENSG00000235261	chr3:49460378-49466759	0.281254	0.616525	-1.13229	0.62705	0.9939	Ensembl	711
ENST00000424921	lincRNA	-	ENSG00000225331	chr21:45578622-45579959	0.0001292	4.84262e-06	4.73767	1	1	Ensembl	475
ENST00000424948	antisense	-	ENSG00000234694	chr1:43820354-43824329	0.185352	0.406667	-1.13358	1	1	Ensembl	661
ENST00000424982	sense_intronic	-	ENSG00000232542	chr1:97543298-98386605	2.5939	1.87904	0.465125	0.78175	0.9939	Ensembl	401
ENST00000424989	antisense	-	ENSG00000233621	chr1:37920479-37940012	1.18857	1.61431	-0.441698	0.3728	0.9939	Ensembl
ENST00000425008	antisense	-	ENSG00000233885	chr3:183415605-183530413	0.119911	0.153075	-0.352269	1	1	Ensembl	2442
ENST00000425010	antisense	-	ENSG00000236866	chr1:118139453-118148392	0.0574659	0.113453	-0.981322	1	1	Ensembl	763
ENST00000425021	lincRNA	+	ENSG00000235621	chr20:46988692-46999372	0	0.338993	-inf	1	1	Ensembl	438
ENST00000425031	lincRNA	+	ENSG00000231535	chrY:2870952-2970313	4.90145	4.12166	0.249986	0.8161	0.9939	Ensembl
ENST00000425033	antisense	+	ENSG00000225914	chr6:32223487-32233615	0.060567	0.300506	-2.31079	1	1	Ensembl	3458
ENST00000425076	antisense	-	ENSG00000228192	chr1:43272722-43312093	0.0478713	0.0615722	-0.363116	1	1	Ensembl	536
ENST00000425081	antisense	+	ENSG00000236618	chr17:1420224-1466110	4.7839	8.30658	-0.796068	0.6059	0.9939	Ensembl
ENST00000425104	antisense	+	ENSG00000236358	chr1:234492449-234501574	0.0723902	0.154422	-1.09301	1	1	Ensembl	410
ENST00000425109	lincRNA	-	ENSG00000234225	chr1:146473489-146475177	0.247362	0.624783	-1.33673	0.11695	0.9939	Ensembl	735
ENST00000425112	processed_transcript	+	ENSG00000235954	chr22:28247656-29075853	0.190077	0.376808	-0.987246	1	1	Ensembl	807
ENST00000425124	lincRNA	+	ENSG00000232336	chr1:142618768-143257762	0	0.480177	-inf	1	1	Ensembl	470
ENST00000425150	antisense	-	ENSG00000229151	chrX:51099795-51139314	0.517048	3.13286	-2.59911	0.0148	0.711372	Ensembl	451
ENST00000425156	antisense	-	ENSG00000223797	chr3:40355292-40494820	0.132447	0.419082	-1.66182	1	1	Ensembl
ENST00000425170	processed_transcript	-	ENSG00000203875	chr6:86370709-86388451	9.70832	9.40462	0.0458523	0.8163	0.9939	Ensembl	489
ENST00000425189	antisense	-	ENSG00000225756	chr9:136501481-136524466	0.0416693	0.161921	-1.95824	1	1	Ensembl
ENST00000425211	processed_transcript	-	ENSG00000273018	chr17:18414534-18528930	1.83312	1.02086	0.844521	0.5471	0.9939	Ensembl	4735
ENST00000425212	lincRNA	-	ENSG00000231826	chr2:43254991-43266686	0.00169811	0.0505688	-4.89625	1	1	Ensembl	786
ENST00000425233	antisense	-	ENSG00000232907	chr20:34894257-35274619	0.0657918	0.078831	-0.260854	1	1	Ensembl	443
ENST00000425254	lincRNA	-	ENSG00000225975	chr19:37176341-37178351	1.37386	1.30474	0.0744789	0.91525	0.9939	Ensembl
ENST00000425264	antisense	-	ENSG00000225936	chr10:118999110-119038941	0.895949	1.55257	-0.793174	0.4728	0.9939	Ensembl	744
ENST00000425290	antisense	-	ENSG00000238280	chr10:64553321-64568238	0.032359	0.0303189	0.0939481	1	1	Ensembl	688
ENST00000425296	sense_intronic	-	ENSG00000224822	chr3:24158650-24541833	0.0103617	0.0297423	-1.52125	1	1	Ensembl	1754
ENST00000425316	antisense	-	ENSG00000246334	chr5:176829140-176883283	0	0.0275044	-inf	1	1	Ensembl
ENST00000425333	antisense	-	ENSG00000179818	chr2:70187225-70316332	3.00562e-36	1.33301e-14	-71.9094	1	1	Ensembl	546
ENST00000425358	antisense	+	ENSG00000233429	chr7:27132611-27142430	1.75182e-06	0.522359	-18.1858	1	1	Ensembl	637
ENST00000425371	antisense	-	ENSG00000235872	chr12:68042117-68064699	0	0.06236	-inf	1	1	Ensembl	777
ENST00000425388	lincRNA	+	ENSG00000203645	chr3:177012229-177041206	0.0174703	0.0390698	-1.16115	1	1	Ensembl
ENST00000425412	antisense	-	ENSG00000233461	chr1:231658133-231664302	0.544635	0.206388	1.39993	0.56075	0.9939	Ensembl	392
ENST00000425425	lincRNA	+	ENSG00000242086	chr3:195384932-195467994	1.51694	1.40072	0.114995	0.9509	0.9939	Ensembl	525
ENST00000425458	lincRNA	+	ENSG00000206140	chr22:21820711-21825558	0	0.0649913	-inf	1	1	Ensembl	788
ENST00000425470	antisense	-	ENSG00000224467	chr2:161952741-162111179	0	0.0634756	-inf	1	1	Ensembl	503
ENST00000425473	processed_transcript	+	ENSG00000149656	chr20:62887093-62944485	0	0.140472	-inf	1	1	Ensembl	629
ENST00000425476	lincRNA	+	ENSG00000225783	chr22:27042391-27176855	0.0877895	4.88419e-20	60.6406	1	1	Ensembl	567
ENST00000425481	processed_transcript	-	ENSG00000225062	chr2:219135114-219232822	1.02404	0.407245	1.3303	0.4157	0.9939	Ensembl	529
ENST00000425497	lincRNA	+	ENSG00000224397	chr20:48884022-48896332	2.59403	1.42873	0.860464	0.1089	0.9939	Ensembl
ENST00000425510	lincRNA	-	ENSG00000272763	chr17:46713284-46724385	4.77654e-07	0	inf	1	1	Ensembl	379
ENST00000425533	antisense	+	ENSG00000235453	chr9:32540541-32573160	0.100983	0.118834	-0.234837	1	1	Ensembl
ENST00000425554	lincRNA	+	ENSG00000235358	chr1:41708044-41750533	0	0.0896904	-inf	1	1	Ensembl	623
ENST00000425576	sense_intronic	-	ENSG00000230696	chr2:110300373-110371783	0.0776425	0	inf	1	1	Ensembl	610
ENST00000425578	antisense	-	ENSG00000235480	chr2:97193676-97198043	0.0665944	0	inf	1	1	Ensembl	440
ENST00000425586	processed_transcript	-	ENSG00000231607	chr13:50556687-51423190	6.37647	5.01061	0.347771	0.6937	0.9939	Ensembl	1267
ENST00000425587	antisense	+	ENSG00000226904	chr9:70843566-70844228	0.544848	0.41333	0.398562	1	1	Ensembl	340
ENST00000425601	antisense	-	ENSG00000179818	chr2:70187225-70316332	0.0886968	0.00237418	5.22338	1	1	Ensembl	545
ENST00000425602	antisense	+	ENSG00000235703	chrX:149097744-149392815	1.04777	2.6376	-1.3319	0.1791	0.9939	Ensembl	1597
ENST00000425604	antisense	-	ENSG00000204623	chr6:29968787-30032686	1.18112e-12	4.05329e-09	-11.7447	1	1	Ensembl	1986
ENST00000425624	lincRNA	+	ENSG00000223779	chr1:149239530-149265510	0.974766	0.748638	0.380788	0.8554	0.9939	Ensembl	490
ENST00000425630	lincRNA	+	ENSG00000229205	chr10:1205707-1210612	0.0540809	0.0807171	-0.577756	1	1	Ensembl
ENST00000425633	lincRNA	-	ENSG00000231459	chr9:27245681-27282791	0.0179184	0	inf	1	1	Ensembl
ENST00000425648	lincRNA	+	ENSG00000237356	chr14:53635771-54153976	0.0898532	0.114066	-0.344227	1	1	Ensembl	553
ENST00000425653	processed_transcript	+	ENSG00000226950	chr4:53578596-53588672	3.79918	2.20225	0.786707	0.60805	0.9939	Ensembl	823
ENST00000425657	processed_transcript	+	ENSG00000228794	chr1:762970-794826	0.0251066	0.0669044	-1.41403	1	1	Ensembl	845
ENST00000425669	antisense	-	ENSG00000240291	chr10:18429605-18948214	1.05678	4.13229	-1.96726	0.2248	0.9939	Ensembl	1028
ENST00000425688	lincRNA	+	ENSG00000235192	chr2:166651360-166702601	1.84996	3.76294	-1.02437	0.0505	0.9939	Ensembl	779
ENST00000425709	lincRNA	+	ENSG00000234323	chr9:108870331-109367076	0.105448	0.260684	-1.30577	1	1	Ensembl
ENST00000425742	lincRNA	+	ENSG00000232116	chr9:45484571-45488153	0	0.307987	-inf	1	1	Ensembl	388
ENST00000425750	antisense	-	ENSG00000237505	chr1:89003195-89301938	0.00377389	0.0205549	-2.44536	1	1	Ensembl	762
ENST00000425771	processed_transcript	-	ENSG00000234741	chr1:173832385-173872687	1.19689e-101	0.27924	-333.415	1	1	Ensembl	242
ENST00000425775	antisense	+	ENSG00000231312	chr2:39476406-39945103	1.45232e-133	0	inf	1	1	Ensembl	527
ENST00000425776	lincRNA	-	ENSG00000236760	chr2:3135352-3149551	0.0610694	0	inf	1	1	Ensembl	718
ENST00000425799	processed_transcript	+	ENSG00000228956	chr3:17198653-18959184	0	0.0356133	-inf	1	1	Ensembl	611
ENST00000425802	antisense	+	ENSG00000223390	chr1:52485802-52556388	0	0.0340633	-inf	1	1	Ensembl	762
ENST00000425879	lincRNA	-	ENSG00000234177	chr2:105363095-105374177	0	4.17703e-06	-inf	1	1	Ensembl
ENST00000425881	antisense	-	ENSG00000239636	chr1:36035413-36060929	0.327046	0.978418	-1.58096	0.5787	0.9939	Ensembl	283
ENST00000425884	antisense	+	ENSG00000231365	chr1:119573838-119869926	3.19979	3.58628	-0.16451	0.86915	0.9939	Ensembl
ENST00000425916	processed_transcript	+	ENSG00000237149	chr10:77029576-77171600	0.00883972	0.0504966	-2.51411	1	1	Ensembl
ENST00000425953	lincRNA	+	ENSG00000233757	chr2:95873282-95881351	1.33882	2.60243	-0.9589	0.15865	0.9939	Ensembl	1096
ENST00000425974	processed_transcript	-	ENSG00000225649	chr2:13106909-13414888	0	0.00886223	-inf	1	1	Ensembl
ENST00000425991	antisense	+	ENSG00000225032	chr9:130577290-130617035	0.265389	1.02336	-1.94713	0.55315	0.9939	Ensembl	521
ENST00000426012	lincRNA	+	ENSG00000233895	chr20:19738295-19790319	0.934985	1.16262	-0.314359	0.7175	0.9939	Ensembl	677
ENST00000426017	antisense	+	ENSG00000227070	chr1:51819934-52027301	0	0.0816162	-inf	1	1	Ensembl	362
ENST00000426021	antisense	+	ENSG00000177640	chr10:119764426-119969664	0.0107058	0.0147474	-0.462065	1	1	Ensembl	3232
ENST00000426037	lincRNA	-	ENSG00000228889	chr13:99848630-100038752	0.562303	0.793363	-0.496632	0.781	0.9939	Ensembl
ENST00000426044	lincRNA	+	ENSG00000234773	chr19:12305829-12405702	0.0294311	0.179475	-2.60837	1	1	Ensembl	917
ENST00000426045	lincRNA	+	ENSG00000228106	chr1:222988363-223179337	2.85588e-06	0.326171	-16.8013	1	1	Ensembl
ENST00000426066	processed_transcript	+	ENSG00000236850	chr22:22652462-22677336	1.51233	2.18773	-0.532665	0.53035	0.9939	Ensembl	1776
ENST00000426083	antisense	+	ENSG00000231312	chr2:39476406-39945103	0.0371299	4.93951e-138	451.37	1	1	Ensembl
ENST00000426089	processed_transcript	+	ENSG00000227953	chr1:246935138-246993361	0.00892556	0.0697623	-2.96643	1	1	Ensembl
ENST00000426101	lincRNA	+	ENSG00000231551	chr1:147574322-149130302	0.0201063	0	inf	1	1	Ensembl	994
ENST00000426109	antisense	+	ENSG00000223711	chr3:195270870-195277400	0	0.104478	-inf	1	1	Ensembl	299
ENST00000426122	processed_transcript	-	ENSG00000228203	chr2:7052407-7218011	0.106442	0.112891	-0.0848545	1	1	Ensembl	579
ENST00000426124	lincRNA	+	ENSG00000225744	chr2:112365417-112370095	0.0268069	0	inf	1	1	Ensembl	792
ENST00000426125	antisense	+	ENSG00000223653	chr1:85731930-86043933	0	0.292294	-inf	1	1	Ensembl	464
ENST00000426144	processed_transcript	+	ENSG00000012171	chr3:50304989-50314977	2.67889e-12	1.71573e-06	-19.2888	1	1	Ensembl
ENST00000426161	lincRNA	-	ENSG00000198468	chr1:213025449-213031430	1.57344	1.36531	0.204698	0.7977	0.9939	Ensembl
ENST00000426185	lincRNA	+	ENSG00000228789	chr6:31021226-31027667	2.3679e-06	0	inf	1	1	Ensembl	1980
ENST00000426200	antisense	-	ENSG00000225733	chr3:14860468-15106842	7.57927	6.7023	0.177403	0.85165	0.9939	Ensembl
ENST00000426204	lincRNA	-	ENSG00000227531	chr9:113901525-114047116	0.516512	0.125115	2.04554	1	1	Ensembl	744
ENST00000426213	antisense	-	ENSG00000223660	chr19:54703320-54703838	0.0723902	0	inf	1	1	Ensembl	410
ENST00000426218	lincRNA	-	ENSG00000229271	chr3:16729492-16738986	0	0.0651142	-inf	1	1	Ensembl	411
ENST00000426237	antisense	-	ENSG00000235527	chr1:114466621-114520426	1.08064	0.437443	1.30472	0.39055	0.9939	Ensembl	1038
ENST00000426250	processed_transcript	-	ENSG00000236333	chr12:72332625-73059422	0	1.77739e-06	-inf	1	1	Ensembl	3684
ENST00000426261	processed_transcript	-	ENSG00000272780	chr17:21428050-21477781	0.16923	0.307075	-0.859601	1	1	Ensembl	2780
ENST00000426270	antisense	+	ENSG00000233554	chr9:33104079-33179981	3.17427e-10	0.000201806	-19.2781	1	1	Ensembl
ENST00000426275	antisense	+	ENSG00000234998	chr1:120876494-120935937	0	0.0743612	-inf	1	1	Ensembl	459
ENST00000426282	lincRNA	-	ENSG00000226328	chr22:45528900-45559662	2.86208	4.88125	-0.770183	0.05115	0.9939	Ensembl
ENST00000426301	lincRNA	-	ENSG00000235398	chr1:144275887-144521970	2.27667e-35	0.0194442	-109.396	1	1	Ensembl	1322
ENST00000426302	lincRNA	+	ENSG00000230454	chr3:50297734-50300790	0.0185119	4.3463e-05	8.73444	1	1	Ensembl	430
ENST00000426365	antisense	+	ENSG00000225889	chr2:64319785-64479993	7.05101e-06	8.23908e-06	-0.224655	1	1	Ensembl	498
ENST00000426367	lincRNA	-	ENSG00000232412	chrX:123093082-124097666	0.45992	0.571251	-0.312741	1	1	Ensembl
ENST00000426379	processed_transcript	+	ENSG00000157152	chr3:12045875-12232900	1.75591e-06	1.94722e-06	-0.149195	1	1	Ensembl	2700
ENST00000426408	lincRNA	+	ENSG00000230880	chr1:142618768-143257762	0.0901696	1.27574e-18	55.9722	1	1	Ensembl	738
ENST00000426413	lincRNA	-	ENSG00000225546	chr7:119259483-119547429	0.0304767	0	inf	1	1	Ensembl
ENST00000426468	antisense	+	ENSG00000230266	chr3:194789007-194991896	0.0127026	0	inf	1	1	Ensembl
ENST00000426475	lincRNA	+	ENSG00000239467	chr2:171627622-171634658	0.0342699	0	inf	1	1	Ensembl
ENST00000426483	antisense	-	ENSG00000225335	chr22:18559292-18629321	0.635649	0.36025	0.819232	0.6238	0.9939	Ensembl	805
ENST00000426489	sense_intronic	+	ENSG00000238007	chr17:27232267-27384234	0.0544106	0	inf	1	1	Ensembl	495
ENST00000426519	lincRNA	-	ENSG00000234142	chr1:166443981-166459276	0.200761	0.0295766	2.76295	1	1	Ensembl	701
ENST00000426528	lincRNA	+	ENSG00000239407	chrX:102024088-102161086	1.40561	1.74542	-0.312376	0.72785	0.9939	Ensembl	1133
ENST00000426529	processed_transcript	-	ENSG00000196295	chr7:30536236-30673649	1.88197	2.60795	-0.470667	0.7558	0.9939	Ensembl	4034
ENST00000426533	lincRNA	+	ENSG00000231734	chr1:143647637-143745417	7.42758e-06	0.135655	-14.1567	1	1	Ensembl	624
ENST00000426549	antisense	+	ENSG00000228363	chr2:86730552-87005164	0	0.0109093	-inf	1	1	Ensembl	1948
ENST00000426551	lincRNA	-	ENSG00000231782	chr4:83534265-83542590	2.84518e-05	0.0269736	-9.88881	1	1	Ensembl
ENST00000426575	lincRNA	-	ENSG00000227740	chr1:175873897-175889649	0.719478	0.63571	0.178583	0.7971	0.9939	Ensembl	657
ENST00000426585	lincRNA	+	ENSG00000100181	chr22:17082776-17185367	0.345469	0.561342	-0.700321	0.25075	0.9939	Ensembl	5725
ENST00000426594	processed_transcript	+	ENSG00000235954	chr22:28247656-29075853	0.0284728	0.325335	-3.51427	1	1	Ensembl	509
ENST00000426635	lincRNA	-	ENSG00000233237	chr6:71931159-72130472	0.0073601	0	inf	1	1	Ensembl
ENST00000426643	antisense	+	ENSG00000228962	chr6:32358286-32361463	0.0912596	0.0824849	0.145846	1	1	Ensembl
ENST00000426698	lincRNA	-	ENSG00000206567	chr3:9908393-10068049	0.0838394	9.38722e-05	9.80271	1	1	Ensembl	579
ENST00000426699	lincRNA	+	ENSG00000229308	chrY:3904537-3968361	0.474153	0.219362	1.11204	1	1	Ensembl	559
ENST00000426704	antisense	-	ENSG00000228395	chr9:131266978-131314689	0.358918	0.641854	-0.83859	0.66315	0.9939	Ensembl	970
ENST00000426713	lincRNA	-	ENSG00000175701	chr2:110969105-111043433	9.34168	11.5108	-0.301236	0.48405	0.9939	Ensembl	461
ENST00000426715	antisense	+	ENSG00000237737	chr2:74425688-74621009	0	1.46209e-144	-inf	1	1	Ensembl	766
ENST00000426725	antisense	+	ENSG00000234171	chr2:3579402-3609339	0.33978	0.549993	-0.694815	0.78985	0.9939	Ensembl
ENST00000426753	lincRNA	+	ENSG00000228340	chr20:58662740-59228977	9.99432e-19	2.34443e-08	-34.4493	1	1	Ensembl
ENST00000426764	antisense	-	ENSG00000225408	chr9:5629024-5833117	0.184804	0.451355	-1.28827	1	1	Ensembl	543
ENST00000426775	antisense	+	ENSG00000235782	chr1:71318035-71546980	0	0.135622	-inf	1	1	Ensembl	749
ENST00000426786	antisense	-	ENSG00000236943	chr1:144275887-144521970	1.06363e-155	8.24345e-123	-109.256	1	1	Ensembl	324
ENST00000426835	processed_transcript	+	ENSG00000234456	chr7:77646392-79100524	0.039378	6.72647e-66	211.831	1	1	Ensembl
ENST00000426882	antisense	-	ENSG00000231074	chr6:30201815-30314661	1.26965	1.21678	0.0613648	0.95865	0.9939	Ensembl
ENST00000426899	lincRNA	-	ENSG00000227373	chr1:174084437-174964445	0.105078	0.253505	-1.27055	1	1	Ensembl	688
ENST00000426901	antisense	+	ENSG00000225632	chr1:54598746-54879152	0.076046	0.311729	-2.03535	1	1	Ensembl	1111
ENST00000426929	sense_intronic	-	ENSG00000230184	chr1:245912641-246670614	0.891048	2.10215	-1.23829	0.6052	0.9939	Ensembl	361
ENST00000426946	antisense	-	ENSG00000233242	chr9:37112544-37115487	0	0.0137274	-inf	1	1	Ensembl	1314
ENST00000426962	lincRNA	+	ENSG00000237940	chr2:242823513-243026289	0.997696	2.55476	-1.35652	0.6127	0.9939	Ensembl	430
ENST00000426969	lincRNA	-	ENSG00000235665	chr2:8062555-8523751	0.0635402	0.000279838	7.82693	1	1	Ensembl	2236
ENST00000426991	sense_intronic	-	ENSG00000229152	chr13:111530886-111567453	6.84775	3.51963	0.960207	0.6071	0.9939	Ensembl	380
ENST00000427022	lincRNA	+	ENSG00000214955	chr21:35445523-35732332	0	0.0879908	-inf	1	1	Ensembl	805
ENST00000427035	lincRNA	-	ENSG00000229569	chr10:80703082-80828535	0.0434431	0.0328562	0.40296	1	1	Ensembl	2018
ENST00000427039	lincRNA	-	ENSG00000237461	chr9:102348067-102582171	0.0156148	0.0283927	-0.862604	1	1	Ensembl
ENST00000427048	lincRNA	+	ENSG00000233967	chr6:81153060-81175644	0.136407	0.473775	-1.79628	1	1	Ensembl	554
ENST00000427049	lincRNA	+	ENSG00000234817	chr6:4021500-4274918	0.0669823	0.104332	-0.639333	1	1	Ensembl
ENST00000427050	antisense	-	ENSG00000235522	chr2:106361353-106510730	0.0305969	0	inf	1	1	Ensembl	890
ENST00000427063	antisense	+	ENSG00000224597	chr10:29698330-30025710	2.35483	1.60983	0.548711	0.6448	0.9939	Ensembl
ENST00000427076	processed_transcript	-	ENSG00000214783	chr7:43966036-44058774	0.228112	0.382764	-0.746711	1	1	Ensembl
ENST00000427080	lincRNA	+	ENSG00000235007	chr9:132020632-132023860	0.0208279	0	inf	1	1	Ensembl	966
ENST00000427108	lincRNA	-	ENSG00000237877	chr2:186897617-186951043	0.079416	0.454563	-2.51698	1	1	Ensembl	695
ENST00000427109	lincRNA	+	ENSG00000233901	chr9:132094578-132121817	0.140055	0.0648176	1.11153	1	1	Ensembl	508
ENST00000427111	lincRNA	+	ENSG00000237248	chr12:9381128-9428413	1.49061	3.2803	-1.13793	0.0115	0.623478	Ensembl
ENST00000427140	processed_transcript	+	ENSG00000231290	chr20:57090434-57194944	0	3.0828e-92	-inf	1	1	Ensembl
ENST00000427147	lincRNA	+	ENSG00000206140	chr22:21820711-21825558	0	6.0898e-44	-inf	1	1	Ensembl	884
ENST00000427153	antisense	+	ENSG00000225969	chr7:73149367-73150384	0.0449698	0.300898	-2.74224	1	1	Ensembl
ENST00000427154	antisense	-	ENSG00000240553	chr1:23345940-23504301	0	0.0351899	-inf	1	1	Ensembl	666
ENST00000427157	lincRNA	-	ENSG00000230943	chr6:113944736-113971276	5.26891e-07	0.199145	-18.5279	1	1	Ensembl
ENST00000427168	antisense	+	ENSG00000232973	chr2:38150329-38408997	0.173002	1.43635e-15	46.7754	1	1	Ensembl	484
ENST00000427188	lincRNA	-	ENSG00000185186	chr21:44881973-44899414	0.0208013	0	inf	1	1	Ensembl	967
ENST00000427196	antisense	+	ENSG00000232940	chr6:33217310-33244287	0.100809	0.154054	-0.611814	1	1	Ensembl	677
ENST00000427213	antisense	-	ENSG00000232995	chr1:163080910-163325554	1.6187e-14	0.102307	-42.5231	1	1	Ensembl	616
ENST00000427229	processed_transcript	+	ENSG00000243349	chr10:45306471-45676875	0	0.00554327	-inf	1	1	Ensembl
ENST00000427243	antisense	+	ENSG00000224093	chr1:94027346-94312706	0	5.32646e-31	-inf	1	1	Ensembl	639
ENST00000427259	processed_transcript	-	ENSG00000175611	chr9:98521512-98776842	1.30771	3.70894	-1.50397	0.54435	0.9939	Ensembl	893
ENST00000427278	antisense	+	ENSG00000238057	chr2:145141647-145337001	0.909422	0.367263	1.30814	0.3653	0.9939	Ensembl	1908
ENST00000427300	antisense	-	ENSG00000226688	chr10:97471535-97849995	0.309436	0.337304	-0.124408	1	1	Ensembl	389
ENST00000427306	lincRNA	+	ENSG00000224032	chr5:111478137-111755013	2.2025	2.89938	-0.3966	0.64885	0.9939	Ensembl	1367
ENST00000427309	lincRNA	-	ENSG00000225278	chr1:142618768-143257762	0	0.0401743	-inf	1	1	Ensembl	677
ENST00000427337	lincRNA	+	ENSG00000231599	chr1:187412737-187446354	0.136277	0.0844018	0.6912	1	1	Ensembl	424
ENST00000427339	lincRNA	-	ENSG00000232188	chr1:160901528-160924589	0.0429574	0	inf	1	1	Ensembl	575
ENST00000427343	antisense	+	ENSG00000237737	chr2:74425688-74621009	0	5.09854e-40	-inf	1	1	Ensembl	578
ENST00000427348	processed_transcript	-	ENSG00000227195	chr20:26167555-26232162	9.41983e-20	0.0243381	-57.8422	1	1	Ensembl
ENST00000427354	antisense	+	ENSG00000227028	chr2:40013592-40838193	0	0.0253305	-inf	1	1	Ensembl	790
ENST00000427361	processed_transcript	+	ENSG00000142396	chr19:58739959-58827023	4.02042	3.67066	0.131306	0.86515	0.9939	Ensembl	922
ENST00000427373	lincRNA	-	ENSG00000228786	chrY:27524446-27540866	0.0247641	0	inf	1	1	Ensembl	842
ENST00000427379	lincRNA	-	ENSG00000227356	chr10:99588234-99609555	0	0.0632833	-inf	1	1	Ensembl
ENST00000427391	lincRNA	-	ENSG00000213468	chrX:130836677-130964671	0.743561	0.775109	-0.059947	0.9007	0.9939	Ensembl
ENST00000427394	antisense	-	ENSG00000233452	chr6:147162524-147706866	0.278712	0.338466	-0.280233	1	1	Ensembl
ENST00000427421	lincRNA	+	ENSG00000233723	chr2:58654933-59290901	1.05686e-33	0	inf	1	1	Ensembl
ENST00000427439	lincRNA	-	ENSG00000233410	chr1:198961717-199045864	0	0.0139204	-inf	1	1	Ensembl
ENST00000427447	antisense	+	ENSG00000237945	chr21:34876237-35349992	1.81965	2.07553	-0.189821	0.92545	0.9939	Ensembl
ENST00000427458	antisense	+	ENSG00000244055	chr7:92076761-92157845	1.48393	1.57839	-0.0890277	0.958	0.9939	Ensembl	643
ENST00000427491	processed_transcript	-	ENSG00000236830	chr21:37502668-37528615	4.10165e-11	5.78711e-15	12.7911	1	1	Ensembl
ENST00000427501	processed_transcript	-	ENSG00000203875	chr6:86370709-86388451	2.93406	3.94216	-0.426087	0.8622	0.9939	Ensembl	680
ENST00000427509	lincRNA	+	ENSG00000238113	chr9:66457284-66469310	2.86364	0.971372	1.55975	0.35265	0.9939	Ensembl	647
ENST00000427517	processed_transcript	+	ENSG00000233093	chrX:135721701-135724588	0.0256762	0.459739	-4.16231	1	1	Ensembl	1721
ENST00000427540	antisense	+	ENSG00000225265	chr1:222731243-222766374	6.14115e-05	0.0710453	-10.176	1	1	Ensembl
ENST00000427548	lincRNA	-	ENSG00000228623	chr9:115759494-115774507	0.199491	0.550824	-1.46527	0.0154	0.727721	Ensembl
ENST00000427598	antisense	-	ENSG00000244558	chr20:43285091-43379675	0	0.0569311	-inf	1	1	Ensembl	862
ENST00000427619	processed_transcript	-	ENSG00000235726	chr2:235742958-235822028	0	5.41878e-06	-inf	1	1	Ensembl	707
ENST00000427644	antisense	-	ENSG00000230530	chr3:45596885-45786916	0.0996761	0.374681	-1.91034	1	1	Ensembl	1536
ENST00000427669	processed_transcript	-	ENSG00000223745	chr1:93615298-93835055	4.2284e-157	7.7644e-280	407.72	1	1	Ensembl	383
ENST00000427691	lincRNA	+	ENSG00000228340	chr20:58662740-59228977	0.162056	0.1212	0.419102	1	1	Ensembl	534
ENST00000427692	processed_transcript	+	ENSG00000088970	chr20:21106623-21227260	0.936253	3.13689	-1.74436	0.3203	0.9939	Ensembl
ENST00000427722	lincRNA	+	ENSG00000235326	chr9:3526722-3691814	0.252181	1.44271	-2.51625	0.29765	0.9939	Ensembl	537
ENST00000427732	lincRNA	-	ENSG00000236140	chr1:147574322-149130302	0.249154	0.542897	-1.12364	1	1	Ensembl	381
ENST00000427745	lincRNA	-	ENSG00000228216	chr9:93719541-93727675	0.159631	0	inf	1	1	Ensembl	295
ENST00000427778	lincRNA	+	ENSG00000239353	chr9:132245729-132275965	0.0826325	0.501622	-2.60182	1	1	Ensembl	382
ENST00000427796	antisense	-	ENSG00000236810	chr1:24069644-24104777	0.91109	2.03301	-1.15796	0.546	0.9939	Ensembl
ENST00000427804	lincRNA	+	ENSG00000229388	chr1:28969739-28975093	0	0.0851639	-inf	1	1	Ensembl	688
ENST00000427813	antisense	-	ENSG00000178803	chr22:24666785-24924358	0.0229355	0	inf	1	1	Ensembl
ENST00000427819	antisense	+	ENSG00000223653	chr1:85731930-86043933	0.0554345	0.0735421	-0.407785	1	1	Ensembl	1950
ENST00000427820	lincRNA	+	ENSG00000228340	chr20:58662740-59228977	0.184727	0.357126	-0.951035	1	1	Ensembl	805
ENST00000427824	lincRNA	-	ENSG00000228140	chr1:15729474-15735929	0.406463	0.444591	-0.129355	1	1	Ensembl	5178
ENST00000427846	antisense	-	ENSG00000226688	chr10:97471535-97849995	2.18641	1.48779	0.555391	0.742	0.9939	Ensembl	749
ENST00000427857	lincRNA	-	ENSG00000230368	chr1:803450-812283	0.0876186	0.134899	-0.622573	1	1	Ensembl	446
ENST00000427859	processed_transcript	-	ENSG00000233355	chr1:239549864-240080255	0.887614	5.7153	-2.68683	0.00015	0.0314697	Ensembl	2431
ENST00000427868	lincRNA	-	ENSG00000232677	chr19:36803962-36822620	0.0581325	0.324123	-2.47913	1	1	Ensembl	690
ENST00000427929	antisense	-	ENSG00000229951	chr2:28607275-28640179	0.0543623	0.0201225	1.4338	1	1	Ensembl
ENST00000427953	antisense	-	ENSG00000235527	chr1:114466621-114520426	2.00771	0.850223	1.23963	0.50155	0.9939	Ensembl
ENST00000428008	antisense	+	ENSG00000177410	chr20:47835883-47905797	13.4468	30.9023	-1.20045	0.5096	0.9939	Ensembl	566
ENST00000428009	lincRNA	+	ENSG00000234948	chr20:50827183-51266970	0	0.0342293	-inf	1	1	Ensembl
ENST00000428029	lincRNA	-	ENSG00000212694	chr12:122150657-122241812	0.114714	8.64395e-05	10.3741	1	1	Ensembl	1024
ENST00000428044	antisense	+	ENSG00000225177	chr6:138723721-139018425	0.0574184	0.180119	-1.64937	1	1	Ensembl	421
ENST00000428080	antisense	-	ENSG00000236153	chr2:181831974-182264286	0	0.283723	-inf	1	1	Ensembl	265
ENST00000428083	sense_intronic	-	ENSG00000235908	chr3:49396577-49453908	4.26755	3.67988	0.21375	0.88885	0.9939	Ensembl	517
ENST00000428088	lincRNA	-	ENSG00000237419	chr9:141090382-141093775	0.0475922	0.27007	-2.50454	1	1	Ensembl	538
ENST00000428142	lincRNA	-	ENSG00000230709	chr17:16879312-16884667	0.0717852	0.0644312	0.155927	1	1	Ensembl	2201
ENST00000428148	sense_intronic	-	ENSG00000226349	chr1:225888305-225939945	0	0.119787	-inf	1	1	Ensembl	534
ENST00000428157	antisense	+	ENSG00000228486	chr2:98280679-98319527	0.0610395	0.0902864	-0.564766	1	1	Ensembl
ENST00000428176	processed_transcript	-	ENSG00000233355	chr1:239549864-240080255	1.0067	4.12868	-2.03605	0.184	0.9939	Ensembl	789
ENST00000428191	sense_intronic	-	ENSG00000236977	chr2:197831740-198175897	6.54016	11.0283	-0.753808	0.7596	0.9939	Ensembl
ENST00000428207	lincRNA	-	ENSG00000234608	chr12:112277570-112334343	2.49478	1.79285	0.476661	0.61395	0.9939	Ensembl
ENST00000428254	antisense	+	ENSG00000213742	chr20:25593570-25677477	0.175637	0.292238	-0.734549	1	1	Ensembl	817
ENST00000428273	lincRNA	+	ENSG00000227374	chr10:131567107-131567699	0.157646	0.393579	-1.31996	1	1	Ensembl	495
ENST00000428283	lincRNA	-	ENSG00000230552	chr2:177588995-177684038	0.0109071	0	inf	1	1	Ensembl	4673
ENST00000428289	antisense	-	ENSG00000233030	chr1:149754226-149783928	0.0667288	0.0574741	0.215397	1	1	Ensembl	3543
ENST00000428309	antisense	-	ENSG00000236943	chr1:144275887-144521970	0.689592	0.410048	0.749951	0.74595	0.9939	Ensembl	454
ENST00000428411	antisense	+	ENSG00000226419	chr1:113454468-113542118	0.504461	0.955113	-0.920929	0.49295	0.9939	Ensembl	2314
ENST00000428419	antisense	-	ENSG00000237637	chr13:32599450-32870794	0.127931	0.151426	-0.243246	1	1	Ensembl
ENST00000428426	lincRNA	-	ENSG00000232680	chr19:35923858-35925544	0.112878	0.0507442	1.15344	1	1	Ensembl	1000
ENST00000428461	lincRNA	+	ENSG00000231437	chr1:112532391-112541464	0	0.02425	-inf	1	1	Ensembl	709
ENST00000428474	lincRNA	+	ENSG00000234663	chr2:181831974-182264286	8.07445	8.99558	-0.155851	0.8641	0.9939	Ensembl	511
ENST00000428487	lincRNA	+	ENSG00000237525	chr2:216395169-216708445	0.0521525	0	inf	1	1	Ensembl	508
ENST00000428504	lincRNA	-	ENSG00000228327	chr1:694411-714006	2.09858	2.70808	-0.367856	0.3995	0.9939	Ensembl
ENST00000428533	processed_transcript	+	ENSG00000230333	chr7:11221358-11871824	0.0251841	0.0099305	1.34257	1	1	Ensembl	843
ENST00000428541	antisense	+	ENSG00000222043	chr2:178092322-178408564	0.105574	0.178056	-0.754073	1	1	Ensembl	499
ENST00000428557	sense_intronic	+	ENSG00000226824	chr7:66093867-66309813	3.49084e-93	0	inf	1	1	Ensembl	304
ENST00000428584	processed_transcript	+	ENSG00000235954	chr22:28247656-29075853	0.0676385	0.170443	-1.33337	1	1	Ensembl	5859
ENST00000428597	antisense	+	ENSG00000240498	chr9:21802541-22121096	0.0294344	0.0493426	-0.745332	1	1	Ensembl
ENST00000428614	antisense	+	ENSG00000224165	chr2:25166504-25262563	0.018735	0.16178	-3.11022	1	1	Ensembl	780
ENST00000428623	antisense	+	ENSG00000238057	chr2:145141647-145337001	9.66943e-13	2.72553e-75	207.786	1	1	Ensembl
ENST00000428624	lincRNA	+	ENSG00000238261	chr1:143347957-143467650	0.0182003	0.0913102	-2.32681	1	1	Ensembl	2495
ENST00000428641	antisense	-	ENSG00000223356	chr1:156682003-156682966	0.295417	0.650266	-1.13828	0.23365	0.9939	Ensembl	433
ENST00000428642	sense_intronic	-	ENSG00000234476	chr1:225634944-225653045	0.110039	0	inf	1	1	Ensembl	397
ENST00000428643	antisense	-	ENSG00000234705	chr9:131425412-131425857	0.830502	1.24051	-0.578876	0.52315	0.9939	Ensembl	334
ENST00000428647	lincRNA	+	ENSG00000232164	chr2:66610437-66619582	0	0.0148888	-inf	1	1	Ensembl
ENST00000428651	lincRNA	-	ENSG00000226383	chr2:156868128-157111442	0.113647	0.386431	-1.76566	1	1	Ensembl	1603
ENST00000428660	antisense	-	ENSG00000233108	chr7:7676148-8133902	0.14427	0.091637	0.65477	1	1	Ensembl	568
ENST00000428669	lincRNA	+	ENSG00000215386	chr21:17442841-17999716	7.19031e-08	6.42796e-11	10.1275	1	1	Ensembl	579
ENST00000428681	antisense	+	ENSG00000228242	chr3:14166439-14242619	2.42444	1.86159	0.381115	0.8565	0.9939	Ensembl	947
ENST00000428687	lincRNA	-	ENSG00000232347	chr1:247353152-247405125	0.208582	0.492515	-1.23955	1	1	Ensembl	706
ENST00000428689	antisense	+	ENSG00000244676	chr21:19135631-19191703	1.56593e-08	1.43364e-07	-3.19459	1	1	Ensembl	422
ENST00000428699	processed_transcript	+	ENSG00000088970	chr20:21106623-21227260	1.90106e-07	1.65736e-19	40.0611	1	1	Ensembl	1396
ENST00000428716	sense_intronic	-	ENSG00000229521	chr13:77618791-77901185	0.706981	0.922897	-0.384499	0.84345	0.9939	Ensembl	428
ENST00000428747	antisense	-	ENSG00000233485	chr1:15573767-15726779	0.0111724	0.0700962	-2.6494	1	1	Ensembl
ENST00000428752	processed_transcript	+	ENSG00000226287	chr22:21055219-21058894	0.058656	0.360327	-2.61896	1	1	Ensembl	614
ENST00000428753	antisense	+	ENSG00000236154	chr10:71335562-71336910	0	0.112391	-inf	1	1	Ensembl	503
ENST00000428765	lincRNA	+	ENSG00000230107	chr22:42834028-42842201	0.0432993	0.0516106	-0.253323	1	1	Ensembl	572
ENST00000428766	sense_intronic	+	ENSG00000225292	chr10:114648493-114665870	0.517413	0.382573	0.435584	1	1	Ensembl	315
ENST00000428772	lincRNA	+	ENSG00000228340	chr20:58662740-59228977	8.80195e-08	1.99112e-07	-1.17769	1	1	Ensembl	471
ENST00000428777	sense_intronic	-	ENSG00000237892	chr2:207938860-208031991	7.04123	7.75102	-0.138559	0.89285	0.9939	Ensembl	655
ENST00000428780	antisense	+	ENSG00000232656	chr10:1034337-1095110	1.65102e-30	4.19719e-21	-31.2434	1	1	Ensembl
ENST00000428786	sense_intronic	-	ENSG00000232710	chr22:42481528-42535938	0	0.129699	-inf	1	1	Ensembl	667
ENST00000428791	antisense	-	ENSG00000225721	chr1:45205489-45244451	0.0412248	0.207846	-2.33393	1	1	Ensembl	580
ENST00000428809	antisense	+	ENSG00000224905	chr21:15399741-15583211	3.54833e-06	2.25584e-06	0.653474	1	1	Ensembl	1332
ENST00000428814	lincRNA	+	ENSG00000231705	chr10:134232586-134234457	0.682036	0.159704	2.09444	0.2558	0.9939	Ensembl	297
ENST00000428818	processed_transcript	+	ENSG00000235954	chr22:28247656-29075853	0.206874	0.566277	-1.45275	0.46145	0.9939	Ensembl	706
ENST00000428828	processed_transcript	-	ENSG00000241832	chr22:17737748-17747623	0.155425	0.0179987	3.11025	1	1	Ensembl
ENST00000428833	processed_transcript	-	ENSG00000203875	chr6:86370709-86388451	5.76634	6.57829	-0.190058	0.7103	0.9939	Ensembl	641
ENST00000428853	sense_intronic	+	ENSG00000229206	chr10:11047258-11386672	0	0.529834	-inf	1	1	Ensembl	433
ENST00000428857	antisense	-	ENSG00000224043	chr2:135213329-135716912	0.139859	0.960431	-2.77971	0.22145	0.9939	Ensembl	677
ENST00000428858	processed_transcript	+	ENSG00000235954	chr22:28247656-29075853	1.32693	1.44848	-0.126448	0.94205	0.9939	Ensembl	565
ENST00000428862	antisense	-	ENSG00000224596	chr10:80703082-80828535	0	1.59251e-10	-inf	1	1	Ensembl	2851
ENST00000428865	antisense	-	ENSG00000231652	chr6:74403625-74538040	0.0590935	0.197573	-1.74131	1	1	Ensembl
ENST00000428888	lincRNA	-	ENSG00000229195	chr2:166651360-166702601	0.0870207	0.38804	-2.15678	1	1	Ensembl	372
ENST00000428891	sense_intronic	-	ENSG00000231440	chr1:240652872-240775449	0	0.115091	-inf	1	1	Ensembl	675
ENST00000428895	lincRNA	+	ENSG00000237357	chr9:44400716-44404440	0.0492411	0.00370459	3.73248	1	1	Ensembl	1479
ENST00000428903	antisense	+	ENSG00000229313	chr6:24796944-25057301	0.0415409	0.0385882	0.10637	1	1	Ensembl	577
ENST00000428914	lincRNA	+	ENSG00000227456	chr21:35445523-35732332	0.221567	0.530907	-1.26071	1	1	Ensembl
ENST00000428930	lincRNA	+	ENSG00000230850	chr1:142618768-143257762	0.0654038	0.00413563	3.98319	1	1	Ensembl	614
ENST00000428939	antisense	+	ENSG00000233429	chr7:27132611-27142430	0.588481	1.00181	-0.767536	0.6715	0.9939	Ensembl	889
ENST00000428940	antisense	+	ENSG00000227896	chr10:88281701-88284858	0.125817	0.207187	-0.719609	1	1	Ensembl	3058
ENST00000428945	antisense	-	ENSG00000237301	chr1:15853307-15930121	0.00611048	0.0130757	-1.09752	1	1	Ensembl	2845
ENST00000428948	antisense	+	ENSG00000227933	chr9:35605366-35647096	0	0.0513324	-inf	1	1	Ensembl	574
ENST00000428958	antisense	-	ENSG00000223446	chr9:95857220-95857811	0.314589	0	inf	1	1	Ensembl	238
ENST00000428967	processed_transcript	+	ENSG00000230333	chr7:11221358-11871824	0	0.0895088	-inf	1	1	Ensembl	577
ENST00000429053	antisense	-	ENSG00000228614	chr6:53655672-53659072	0	0.187384	-inf	1	1	Ensembl	483
ENST00000429060	lincRNA	+	ENSG00000230939	chr6:8435855-8785678	0	5.58368e-06	-inf	1	1	Ensembl	489
ENST00000429065	lincRNA	-	ENSG00000206567	chr3:9908393-10068049	0.0903571	0.0314105	1.52439	1	1	Ensembl	670
ENST00000429067	processed_transcript	-	ENSG00000236753	chr7:130626518-131182453	0.136895	0.20056	-0.550962	1	1	Ensembl
ENST00000429074	sense_intronic	+	ENSG00000230735	chr1:89990394-90402170	0.587362	1.93917	-1.72311	0.4313	0.9939	Ensembl	437
ENST00000429104	lincRNA	+	ENSG00000178440	chr10:51371378-51741813	0.982865	2.1625	-1.13763	0.5074	0.9939	Ensembl	562
ENST00000429124	lincRNA	-	ENSG00000230590	chrX:73164158-73513409	18.1137	26.1368	-0.529	0.23315	0.9939	Ensembl
ENST00000429129	lincRNA	-	ENSG00000228055	chr10:89156779-89184549	0.0296199	0	inf	1	1	Ensembl
ENST00000429132	antisense	+	ENSG00000227039	chr21:46305867-46351904	0.14244	0.154672	-0.118855	1	1	Ensembl	338
ENST00000429134	antisense	+	ENSG00000224897	chr7:124462439-125019375	0.242272	0.375676	-0.632861	1	1	Ensembl	569
ENST00000429139	antisense	+	ENSG00000224020	chr9:127279553-127535206	0.226525	0.311461	-0.45938	1	1	Ensembl	662
ENST00000429159	lincRNA	+	ENSG00000214548	chr14:101245746-101327368	1.12411e-20	3.212e-09	-38.0559	1	1	Ensembl
ENST00000429210	antisense	-	ENSG00000229874	chr1:206135292-206155151	2.2009	1.87311	0.232661	0.78315	0.9939	Ensembl	758
ENST00000429214	antisense	+	ENSG00000236514	chr10:38091750-38148038	0.528999	0.462305	0.194418	1	1	Ensembl	826
ENST00000429224	antisense	+	ENSG00000237886	chr9:139440624-139444345	4.47753e-06	3.48146e-06	0.363012	1	1	Ensembl	738
ENST00000429227	lincRNA	-	ENSG00000177788	chr1:229394027-229441641	0	0.0318288	-inf	1	1	Ensembl	868
ENST00000429228	antisense	+	ENSG00000235029	chr7:156786744-156803345	0	0.0768528	-inf	1	1	Ensembl	374
ENST00000429241	lincRNA	-	ENSG00000235398	chr1:144275887-144521970	2.06238e-196	0.0524718	-645.801	1	1	Ensembl	893
ENST00000429269	lincRNA	+	ENSG00000224939	chr1:234765056-234770526	0.0358909	0.00920964	1.9624	1	1	Ensembl
ENST00000429281	lincRNA	-	ENSG00000235304	chrX:39164209-39186616	0.028966	0.0769752	-1.41003	1	1	Ensembl	673
ENST00000429289	antisense	+	ENSG00000229153	chr7:143078172-143220542	0.149315	2.19871	-3.88023	0.15645	0.9939	Ensembl
ENST00000429293	antisense	+	ENSG00000230163	chr1:35178337-35325417	0	0.0285547	-inf	1	1	Ensembl	720
ENST00000429310	processed_transcript	+	ENSG00000160336	chr19:53935226-53961515	0.89807	2.33645	-1.37942	0.15685	0.9939	Ensembl	4062
ENST00000429315	antisense	+	ENSG00000227398	chr3:47205986-47388306	0.231284	0.356709	-0.625081	1	1	Ensembl
ENST00000429319	antisense	-	ENSG00000224846	chr6:2988200-3019996	0.179778	0.467251	-1.37798	1	1	Ensembl	408
ENST00000429328	antisense	+	ENSG00000224805	chr1:47533159-47646011	0.138231	0.220694	-0.674972	1	1	Ensembl
ENST00000429345	antisense	-	ENSG00000216863	chr6:6346697-6655216	5.3096e-09	0.155217	-24.8011	1	1	Ensembl
ENST00000429350	antisense	-	ENSG00000227117	chr22:30279143-30573064	0.060135	0.0822139	-0.451176	1	1	Ensembl
ENST00000429352	lincRNA	+	ENSG00000236427	chr1:152140600-152339163	0.220078	0	inf	1	1	Ensembl	397
ENST00000429386	antisense	+	ENSG00000229862	chr6:74225472-74280319	0.0417484	0	inf	1	1	Ensembl	586
ENST00000429388	lincRNA	-	ENSG00000223804	chr1:143647637-143745417	1.10233e-55	0	inf	1	1	Ensembl	187
ENST00000429408	processed_transcript	+	ENSG00000234456	chr7:77646392-79100524	2.55624e-20	3.04452e-58	125.981	1	1	Ensembl	634
ENST00000429420	antisense	-	ENSG00000231188	chr10:102095319-102106147	0.0591349	0	inf	1	1	Ensembl	471
ENST00000429443	antisense	-	ENSG00000235121	chr1:201592012-201853422	0.0200213	0.0137184	0.545421	1	1	Ensembl	1809
ENST00000429450	antisense	+	ENSG00000235785	chr14:99635623-99737861	0.176954	0.304815	-0.784565	1	1	Ensembl	564
ENST00000429456	lincRNA	+	ENSG00000237940	chr2:242823513-243026289	0.30809	0.959423	-1.63882	0.04495	0.9939	Ensembl
ENST00000429464	lincRNA	+	ENSG00000235597	chr2:105049724-105137290	0	0.0115001	-inf	1	1	Ensembl	2128
ENST00000429469	lincRNA	-	ENSG00000223881	chr1:198566853-198567998	0	0.308781	-inf	1	1	Ensembl	363
ENST00000429480	antisense	+	ENSG00000225077	chr1:6296299-6299504	7.21057e-06	0.017323	-11.2303	1	1	Ensembl	1302
ENST00000429493	lincRNA	+	ENSG00000233137	chr9:37079892-37090398	17.1026	20.8296	-0.284423	0.27515	0.9939	Ensembl
ENST00000429496	antisense	-	ENSG00000236943	chr1:144275887-144521970	1.09336e-88	0.0336418	-287.307	1	1	Ensembl	769
ENST00000429499	antisense	+	ENSG00000229258	chr1:211916798-212027045	0	0.428057	-inf	1	1	Ensembl	411
ENST00000429505	lincRNA	+	ENSG00000237491	chr1:714149-755214	0.153122	0.0579284	1.40234	1	1	Ensembl	441
ENST00000429530	antisense	+	ENSG00000236345	chr6:64345724-66417118	0.765718	1.22547	-0.678451	0.67015	0.9939	Ensembl	1454
ENST00000429532	processed_transcript	-	ENSG00000235257	chr3:37493605-37903271	5.97958e-07	0.00900896	-13.879	1	1	Ensembl	475
ENST00000429578	lincRNA	-	ENSG00000214145	chr3:194014253-194030592	2.15177e-13	0.0173292	-36.2289	1	1	Ensembl	1717
ENST00000429599	antisense	-	ENSG00000179818	chr2:70187225-70316332	0.385188	6.66962e-05	12.4957	1	1	Ensembl	1045
ENST00000429600	lincRNA	+	ENSG00000204261	chr6:32808493-32827362	1.19137	4.69588	-1.97878	0.23885	0.9939	Ensembl
ENST00000429611	antisense	+	ENSG00000233429	chr7:27132611-27142430	2.10399e-08	0.0388103	-20.8149	1	1	Ensembl
ENST00000429618	sense_intronic	-	ENSG00000235445	chr22:18270414-18507325	0	0.119897	-inf	1	1	Ensembl	361
ENST00000429630	antisense	-	ENSG00000232533	chr7:143076784-143077588	8.93777	12.1106	-0.438282	0.2553	0.9939	Ensembl	648
ENST00000429661	antisense	-	ENSG00000235880	chr9:213107-746105	0	0.156945	-inf	1	1	Ensembl	406
ENST00000429679	lincRNA	+	ENSG00000244219	chr7:99143930-99208439	6.45763e-25	0.0214033	-74.8112	1	1	Ensembl	482
ENST00000429681	antisense	-	ENSG00000235236	chr3:48955220-49060928	0	1.15212e-15	-inf	1	1	Ensembl	555
ENST00000429700	sense_intronic	-	ENSG00000224945	chr9:91628059-91793682	0	0.0876983	-inf	1	1	Ensembl	585
ENST00000429717	antisense	-	ENSG00000223754	chr2:24299395-24424567	0.0454936	0.0585037	-0.362865	1	1	Ensembl	543
ENST00000429730	lincRNA	+	ENSG00000224137	chr2:208527098-208531748	0.905653	2.22268	-1.29527	0.0496	0.9939	Ensembl	492
ENST00000429768	antisense	+	ENSG00000229739	chr1:186404292-186439422	0	0.293337	-inf	1	1	Ensembl	314
ENST00000429781	processed_transcript	-	ENSG00000175611	chr9:98521512-98776842	0.36099	1.5292	-2.08274	0.42255	0.9939	Ensembl	2825
ENST00000429798	antisense	-	ENSG00000230530	chr3:45596885-45786916	0.0688405	8.19475e-08	19.6801	1	1	Ensembl	955
ENST00000429808	lincRNA	-	ENSG00000238121	chr13:30890496-30951282	0.105098	0.628385	-2.57991	0.4268	0.9939	Ensembl	593
ENST00000429818	lincRNA	-	ENSG00000204802	chr9:46685428-46746819	3.87309e-05	0.0168931	-8.76873	1	1	Ensembl	1480
ENST00000429829	lincRNA	-	ENSG00000229807	chrX:73012039-73072588	0.00194502	0.00118659	0.712963	1	1	Ensembl
ENST00000429834	lincRNA	-	ENSG00000223783	chr3:195563063-195587275	0	0.0659315	-inf	1	1	Ensembl	408
ENST00000429841	processed_transcript	+	ENSG00000233093	chrX:135721701-135724588	0.740777	2.20467	-1.57345	0.3439	0.9939	Ensembl
ENST00000429843	sense_intronic	+	ENSG00000234293	chr21:30565800-31312351	1.87605	1.25936	0.575009	0.69105	0.9939	Ensembl	406
ENST00000429850	antisense	+	ENSG00000236467	chr10:78629358-79398353	0.00480709	0.00462415	0.0559741	1	1	Ensembl	3566
ENST00000429859	processed_transcript	-	ENSG00000223745	chr1:93615298-93835055	0.257375	2.26455	-3.13728	0.52815	0.9939	Ensembl	418
ENST00000429865	antisense	-	ENSG00000232995	chr1:163080910-163325554	0.359322	0.914396	-1.34754	0.62765	0.9939	Ensembl	754
ENST00000429871	sense_intronic	+	ENSG00000237852	chr1:65886247-66107242	0.545303	1.10057	-1.01312	0.5629	0.9939	Ensembl	423
ENST00000429872	antisense	+	ENSG00000237181	chr7:588833-829190	2.23438	3.31403	-0.568717	0.5161	0.9939	Ensembl
ENST00000429878	lincRNA	+	ENSG00000224184	chr2:11988747-12805596	0.119289	0.188247	-0.658171	1	1	Ensembl	558
ENST00000429892	lincRNA	-	ENSG00000212694	chr12:122150657-122241812	0.218105	0.55652	-1.35141	0.55605	0.9939	Ensembl
ENST00000429897	lincRNA	+	ENSG00000242086	chr3:195384932-195467994	0.0432212	0.219401	-2.34376	1	1	Ensembl	2131
ENST00000429901	antisense	-	ENSG00000231721	chr7:130626518-131182453	0.167137	12.0436	-6.17109	0.2747	0.9939	Ensembl	565
ENST00000429922	antisense	-	ENSG00000226696	chr19:54955990-54974894	1.70257	0.970697	0.810621	0.7204	0.9939	Ensembl
ENST00000429929	antisense	-	ENSG00000231646	chr2:186584600-186698017	0	0.0796612	-inf	1	1	Ensembl	440
ENST00000429932	lincRNA	+	ENSG00000239407	chrX:102024088-102161086	0.0960249	0.162804	-0.761654	1	1	Ensembl	439
ENST00000429944	lincRNA	-	ENSG00000255864	chr12:24366189-24715524	0.0845422	5.93566e-16	47.0173	1	1	Ensembl	559
ENST00000429947	antisense	+	ENSG00000233806	chr2:242823513-243026289	0.335952	0.177772	0.918228	1	1	Ensembl	470
ENST00000429953	lincRNA	+	ENSG00000234394	chr9:70921443-71145977	5.84904e-08	0	inf	1	1	Ensembl	4384
ENST00000429962	antisense	+	ENSG00000230513	chr22:21353392-21399306	0.386889	0.114489	1.75672	1	1	Ensembl
ENST00000429995	lincRNA	-	ENSG00000230410	chr22:20325589-20350460	0	0.0241613	-inf	1	1	Ensembl	820
ENST00000429998	lincRNA	+	ENSG00000225339	chr6:34247382-34393902	0.16191	0.171767	-0.0852637	1	1	Ensembl	7090
ENST00000430001	antisense	-	ENSG00000224649	chr21:30554347-30560116	0.982102	0.0995726	3.30205	0.14415	0.9939	Ensembl	327
ENST00000430014	antisense	-	ENSG00000236943	chr1:144275887-144521970	0.605734	0.523937	0.209291	0.8887	0.9939	Ensembl	2073
ENST00000430068	lincRNA	+	ENSG00000224790	chr21:38123188-38362536	0.155034	0.0809781	0.93698	1	1	Ensembl	438
ENST00000430078	lincRNA	-	ENSG00000237927	chr6:160007986-160010201	0.127277	0.395633	-1.63619	1	1	Ensembl
ENST00000430080	lincRNA	+	ENSG00000225783	chr22:27042391-27176855	2.34045	6.14326	-1.39222	0.01005	0.573848	Ensembl
ENST00000430097	lincRNA	+	ENSG00000230563	chr20:5451852-5455828	0.0128135	0	inf	1	1	Ensembl
ENST00000430105	antisense	+	ENSG00000242628	chr2:24425732-24583583	0.0688325	0.0599127	0.200228	1	1	Ensembl	432
ENST00000430107	lincRNA	-	ENSG00000233154	chr1:116966345-117021464	0.401968	0.139703	1.52472	1	1	Ensembl	480
ENST00000430166	antisense	-	ENSG00000225733	chr3:14860468-15106842	1.03873e-270	0.062543	-892.867	1	1	Ensembl	1184
ENST00000430188	antisense	+	ENSG00000231187	chr10:46897591-46971400	0.929653	0.613323	0.600044	0.6583	0.9939	Ensembl	553
ENST00000430192	lincRNA	-	ENSG00000236790	chr2:8062555-8523751	0.402355	0.588907	-0.549571	0.7059	0.9939	Ensembl	1760
ENST00000430214	lincRNA	+	ENSG00000231019	chr13:88795121-88888337	0.207477	0.189439	0.131217	1	1	Ensembl
ENST00000430244	lincRNA	+	ENSG00000235475	chr7:66795256-66829654	0.0535871	0.6352	-3.56725	0.39255	0.9939	Ensembl
ENST00000430245	processed_transcript	-	ENSG00000234741	chr1:173832385-173872687	1.32334	3.69579e-19	61.6349	0.22555	0.9939	Ensembl	723
ENST00000430247	lincRNA	-	ENSG00000232855	chr21:29811666-30047170	1.57513e-06	6.11155e-06	-1.95607	1	1	Ensembl	683
ENST00000430250	antisense	+	ENSG00000227704	chr6:170125186-170139088	0	0.220925	-inf	1	1	Ensembl	335
ENST00000430259	antisense	-	ENSG00000239415	chr21:47649130-47706211	0.444618	0.510522	-0.199405	1	1	Ensembl	2014
ENST00000430266	processed_transcript	+	ENSG00000230825	chr7:7294784-7317410	2.33299e-06	0.141637	-15.8897	1	1	Ensembl
ENST00000430295	antisense	+	ENSG00000224597	chr10:29698330-30025710	3.40042e-112	3.63838e-44	-225.989	1	1	Ensembl	440
ENST00000430296	lincRNA	-	ENSG00000226149	chr6:129204341-129873732	0.309516	0.316518	-0.0322745	1	1	Ensembl	728
ENST00000430302	lincRNA	-	ENSG00000204802	chr9:46685428-46746819	2.46528e-17	0.0493689	-50.8308	1	1	Ensembl	781
ENST00000430312	antisense	+	ENSG00000231064	chr1:155165378-155183615	0	2.59354e-57	-inf	1	1	Ensembl	845
ENST00000430316	lincRNA	-	ENSG00000233154	chr1:116966345-117021464	0.000106596	0.0881167	-9.69111	1	1	Ensembl	461
ENST00000430356	processed_transcript	+	ENSG00000237399	chr10:3179919-3215003	0.198231	0.211426	-0.0929743	1	1	Ensembl	3823
ENST00000430357	processed_transcript	-	ENSG00000228315	chr22:23950638-24059544	0.0670823	0.623369	-3.21608	0.31735	0.9939	Ensembl	696
ENST00000430364	lincRNA	+	ENSG00000230174	chr6:31368478-31445283	0	0.0177902	-inf	1	1	Ensembl	2141
ENST00000430373	antisense	+	ENSG00000227811	chr1:112025969-112310638	0.139433	0.296303	-1.08751	1	1	Ensembl
ENST00000430375	antisense	-	ENSG00000233308	chr3:190917029-190983404	0	0.493323	-inf	1	1	Ensembl	515
ENST00000430387	lincRNA	+	ENSG00000237359	chr9:3526722-3691814	1.40223	1.43007	-0.028359	0.97835	0.9939	Ensembl	728
ENST00000430401	lincRNA	-	ENSG00000240770	chr21:19135631-19191703	0	0.391021	-inf	1	1	Ensembl
ENST00000430442	lincRNA	+	ENSG00000223779	chr1:149239530-149265510	1.2197	0.930784	0.390008	0.61895	0.9939	Ensembl	1562
ENST00000430449	lincRNA	+	ENSG00000227519	chr22:32359343-32366387	0.0787385	0	inf	1	1	Ensembl	473
ENST00000430471	lincRNA	-	ENSG00000224818	chr1:201433510-201434274	0.0405047	0.0849077	-1.06781	1	1	Ensembl	598
ENST00000430483	lincRNA	+	ENSG00000225783	chr22:27042391-27176855	4.06907e-151	4.74843e-264	375.155	1	1	Ensembl	593
ENST00000430494	lincRNA	+	ENSG00000229647	chr2:208038357-208490652	0.0913798	0.0910519	0.00518518	1	1	Ensembl	974
ENST00000430519	lincRNA	-	ENSG00000227421	chr1:196014125-196030203	0.0373412	0	inf	1	1	Ensembl	621
ENST00000430525	processed_transcript	+	ENSG00000235954	chr22:28247656-29075853	0.324491	0.182439	0.830764	1	1	Ensembl	524
ENST00000430529	lincRNA	+	ENSG00000233684	chr2:317911-342118	0	0.16445	-inf	1	1	Ensembl	845
ENST00000430537	lincRNA	-	ENSG00000227017	chr7:30216002-30242001	0.615915	0.0841613	2.8715	0.11015	0.9939	Ensembl	674
ENST00000430555	antisense	+	ENSG00000233806	chr2:242823513-243026289	0.3084	2.28156	-2.88715	0.18555	0.9939	Ensembl	843
ENST00000430586	sense_intronic	+	ENSG00000232034	chr2:101436613-101886778	0	0.149863	-inf	1	1	Ensembl	717
ENST00000430592	lincRNA	-	ENSG00000227373	chr1:174084437-174964445	4.59149e-115	2.57007e-232	389.503	1	1	Ensembl
ENST00000430620	processed_transcript	-	ENSG00000235257	chr3:37493605-37903271	1.26257e-06	0.119643	-16.532	1	1	Ensembl	463
ENST00000430633	antisense	+	ENSG00000235106	chr9:136890560-136933657	0.533846	1.02094	-0.935405	0.6142	0.9939	Ensembl
ENST00000430643	sense_intronic	-	ENSG00000230896	chr1:46092975-46216322	1.25282	1.50949	-0.268876	0.86625	0.9939	Ensembl	598
ENST00000430666	antisense	+	ENSG00000227375	chr3:196769430-197030618	0.0108841	0.0230724	-1.08394	1	1	Ensembl
ENST00000430694	processed_transcript	-	ENSG00000231486	chr2:89109983-89165653	31.5422	16.5198	0.93309	0.2178	0.9939	Ensembl
ENST00000430728	lincRNA	-	ENSG00000232316	chr6:113749741-113754623	0.257966	0.109449	1.23693	1	1	Ensembl	511
ENST00000430733	antisense	-	ENSG00000227213	chr13:24553838-24896673	0.0926387	0	inf	1	1	Ensembl
ENST00000430756	lincRNA	-	ENSG00000235244	chrX:114956728-115085443	0.0395405	0.0315564	0.325398	1	1	Ensembl
ENST00000430770	sense_intronic	+	ENSG00000232891	chr6:150920998-151164799	0.375078	0.409987	-0.128389	1	1	Ensembl	378
ENST00000430772	lincRNA	-	ENSG00000230590	chrX:73164158-73513409	3.00042	6.03951	-1.00927	0.6266	0.9939	Ensembl	708
ENST00000430776	lincRNA	+	ENSG00000228215	chr1:191827836-191980390	0.0513787	0.053997	-0.0717078	1	1	Ensembl	2051
ENST00000430796	antisense	-	ENSG00000233797	chr6:96806249-97003152	0.0448659	0.0415481	0.110837	1	1	Ensembl	548
ENST00000430801	lincRNA	-	ENSG00000214293	chr7:77286976-77325582	0	0.100233	-inf	1	1	Ensembl	583
ENST00000430809	lincRNA	+	ENSG00000233137	chr9:37079892-37090398	1.15557	1.58083	-0.45208	0.8431	0.9939	Ensembl	311
ENST00000430815	lincRNA	-	ENSG00000240770	chr21:19135631-19191703	0.0305922	0.168004	-2.45726	1	1	Ensembl	717
ENST00000430820	antisense	-	ENSG00000225235	chrX:134654007-134716435	0.109469	0	inf	1	1	Ensembl
ENST00000430844	antisense	+	ENSG00000228010	chr7:6703604-6748532	0.395999	0.260421	0.604647	1	1	Ensembl	532
ENST00000430853	processed_transcript	+	ENSG00000235954	chr22:28247656-29075853	1.36597e-148	0.13711	-488.329	1	1	Ensembl	564
ENST00000430859	processed_transcript	+	ENSG00000233834	chr7:20257199-20261323	0.11729	0.106403	0.140537	1	1	Ensembl	740
ENST00000430893	lincRNA	-	ENSG00000230606	chr2:98081082-98100408	2.03479e-48	6.34557e-24	-81.3671	1	1	Ensembl
ENST00000430897	lincRNA	-	ENSG00000230952	chr2:11497640-11505762	0	0.0221899	-inf	1	1	Ensembl	1061
ENST00000430904	antisense	+	ENSG00000229056	chr2:197059093-197458416	0.113064	0.883593	-2.96625	0.28315	0.9939	Ensembl
ENST00000430920	antisense	+	ENSG00000234203	chr17:4871286-4890972	0.0668662	0	inf	1	1	Ensembl	439
ENST00000430922	lincRNA	+	ENSG00000227456	chr21:35445523-35732332	0.0210742	0.0392277	-0.896394	1	1	Ensembl
ENST00000430931	lincRNA	-	ENSG00000229495	chr6:79519431-79523020	0	0.00637844	-inf	1	1	Ensembl	2632
ENST00000430963	lincRNA	-	ENSG00000225484	chr10:81420646-81598611	2.04808	1.36581	0.584514	0.81665	0.9939	Ensembl	555
ENST00000430970	sense_intronic	-	ENSG00000234134	chr10:127371797-127452712	0.140231	0.552474	-1.9781	1	1	Ensembl	300
ENST00000431004	processed_transcript	+	ENSG00000225138	chr5:473350-524447	0.0564121	0.0764935	-0.439331	1	1	Ensembl	1367
ENST00000431012	antisense	-	ENSG00000204623	chr6:29968787-30032686	0.390765	1.24558	-1.67245	0.3701	0.9939	Ensembl	3294
ENST00000431020	lincRNA	-	ENSG00000230923	chr2:64319785-64479993	0.0858577	0.0133309	2.68718	1	1	Ensembl
ENST00000431025	antisense	-	ENSG00000241769	chrX:148558520-148632055	0.00428352	0.00910857	-1.08843	1	1	Ensembl	635
ENST00000431027	lincRNA	+	ENSG00000227066	chr1:20480830-20487061	0.0222404	0.00831272	1.41979	1	1	Ensembl	2493
ENST00000431043	processed_transcript	-	ENSG00000203875	chr6:86370709-86388451	21.761	22.3314	-0.0373255	0.9518	0.9939	Ensembl	998
ENST00000431060	lincRNA	+	ENSG00000272808	chr15:101389765-101626271	0	0.00942379	-inf	1	1	Ensembl
ENST00000431090	antisense	+	ENSG00000185065	chr22:19318220-19466738	0.141492	0.260538	-0.880772	1	1	Ensembl	2097
ENST00000431094	lincRNA	+	ENSG00000225210	chr14:19650017-19718563	0	0.00641287	-inf	1	1	Ensembl	4119
ENST00000431095	processed_transcript	-	ENSG00000130600	chr11:2016405-2022700	0	1.85745e-14	-inf	1	1	Ensembl	1481
ENST00000431108	antisense	+	ENSG00000229862	chr6:74225472-74280319	0	0.167162	-inf	1	1	Ensembl	556
ENST00000431109	lincRNA	-	ENSG00000213373	chr17:41026686-41050751	0.0189843	0	inf	1	1	Ensembl	833
ENST00000431143	antisense	-	ENSG00000233452	chr6:147162524-147706866	0.0363529	0.053834	-0.566446	1	1	Ensembl	644
ENST00000431144	antisense	-	ENSG00000237499	chr6:138144809-138204449	0.722683	0.875654	-0.276999	0.8855	0.9939	Ensembl	777
ENST00000431145	antisense	-	ENSG00000233070	chrY:2803111-2870667	0.0728056	0.088057	-0.274388	1	1	Ensembl	419
ENST00000431150	lincRNA	-	ENSG00000225218	chr21:44251149-44256587	0.416054	0.888595	-1.09476	0.4299	0.9939	Ensembl	285
ENST00000431157	antisense	-	ENSG00000233968	chr10:19492778-20079330	0.311233	0.582595	-0.904497	0.3244	0.9939	Ensembl	932
ENST00000431158	lincRNA	+	ENSG00000196421	chr20:62571181-62680994	5.2565e-201	1.48807e-224	78.225	1	1	Ensembl
ENST00000431181	lincRNA	+	ENSG00000228340	chr20:58662740-59228977	0.0642081	0.0636873	0.0117478	1	1	Ensembl	858
ENST00000431189	antisense	-	ENSG00000231721	chr7:130626518-131182453	15.0675	26.4207	-0.810225	0.6164	0.9939	Ensembl	803
ENST00000431214	antisense	-	ENSG00000241769	chrX:148558520-148632055	0.0824177	0.158781	-0.946008	1	1	Ensembl	789
ENST00000431244	lincRNA	-	ENSG00000230606	chr2:98081082-98100408	0.48592	0.736369	-0.599711	0.7916	0.9939	Ensembl	669
ENST00000431259	antisense	+	ENSG00000237298	chr2:179385909-179914813	0.806221	1.06108	-0.39629	0.8086	0.9939	Ensembl	987
ENST00000431268	processed_transcript	-	ENSG00000234741	chr1:173832385-173872687	6.64775	7.6491	-0.202424	0.90075	0.9939	Ensembl	1698
ENST00000431296	lincRNA	-	ENSG00000232224	chr10:27220134-27230930	0.0445837	0.228958	-2.3605	1	1	Ensembl
ENST00000431307	lincRNA	-	ENSG00000226251	chr1:212386343-212458362	0.00015947	0	inf	1	1	Ensembl	362
ENST00000431308	processed_transcript	+	ENSG00000214719	chr17:28900488-28999807	1.06865	1.00123	0.0940116	0.89135	0.9939	Ensembl	805
ENST00000431341	antisense	+	ENSG00000236283	chr2:165848493-166060577	0	0.0881638	-inf	1	1	Ensembl	635
ENST00000431347	lincRNA	+	ENSG00000238078	chr1:221002596-221005771	0.0698843	0.019829	1.81736	1	1	Ensembl
ENST00000431361	antisense	-	ENSG00000229873	chr20:61431978-61445352	0.0337013	0	inf	1	1	Ensembl
ENST00000431362	antisense	+	ENSG00000235777	chr1:97543298-98386605	0	0.0259157	-inf	1	1	Ensembl	776
ENST00000431385	lincRNA	-	ENSG00000172965	chr2:111953539-112268567	0.485848	1.32847	-1.45118	0.5268	0.9939	Ensembl	843
ENST00000431407	antisense	-	ENSG00000226263	chr20:13202417-13619587	0	0.0325837	-inf	1	1	Ensembl
ENST00000431411	lincRNA	-	ENSG00000231505	chr2:107138358-107154535	0.0454709	0	inf	1	1	Ensembl	554
ENST00000431435	lincRNA	+	ENSG00000232784	chr2:226264425-226265304	0.0570366	0.0541731	0.0743111	1	1	Ensembl	574
ENST00000431460	lincRNA	-	ENSG00000231265	chr20:48657252-48658041	0.176442	0.0537712	1.71429	1	1	Ensembl
ENST00000431464	processed_transcript	+	ENSG00000234062	chrX:135991553-136103789	0.041663	0.15961	-1.93771	1	1	Ensembl	646
ENST00000431486	antisense	+	ENSG00000231216	chrX:13328770-13338518	0.00787568	0	inf	1	1	Ensembl
ENST00000431500	antisense	-	ENSG00000230790	chr2:11817720-11967535	0	0.0559086	-inf	1	1	Ensembl	561
ENST00000431553	antisense	-	ENSG00000182109	chr1:39957317-40024379	0.372025	0.37321	-0.00458631	1	1	Ensembl	497
ENST00000431557	lincRNA	-	ENSG00000235072	chr2:25592041-25598714	0	0.520118	-inf	1	1	Ensembl	419
[truncated: 15,237 more rows]
