# Supplementary material for: Integrated analysis of lncRNA, miRNA and mRNA profiles reveals potential lncRNA functions during early HIV infection
Source: J Transl Med. 2021 Apr 1;19:135. doi: 10.1186/s12967-021-02802-9 (PMC8015739; doi:10.1186/s12967-021-02802-9)
Supplement: Supplementary file 3 — Additional file 3: Table S3. mRNA expression profiling. [file 12967_2021_2802_MOESM3_ESM.xlsx]

## Sheet: sheet1
Table S3 mRNA expreesion profiling.
gene	gene_id	biotype	strand	locus	EXP_FPKM	CTRL_FPKM	log2(fold change)	p_value	q_value	Synonyms	dbXrefs	chromosome	map_location	description
A1BG	ENSG00000121410	protein_coding	-	chr19:58856543-58877958	1.69924	6.87983	-2.01748	0.1287	0.533241	A1B|ABG|GAB|HYST2477	MIM:138670|HGNC:HGNC:5|Ensembl:ENSG00000121410|HPRD:00726|Vega:OTTHUMG00000183507	19	19q13.4	alpha-1-B glycoprotein
A2M	ENSG00000175899	protein_coding	-	chr12:9217772-9268825	0.619516	0.316851	0.967338	0.1306	0.536146	A2MD|CPAMD5|FWP007|S863-7	MIM:103950|HGNC:HGNC:7|Ensembl:ENSG00000175899|HPRD:00072|Vega:OTTHUMG00000150267	12	12p13.31	alpha-2-macroglobulin
A4GALT	ENSG00000128274	protein_coding	-	chr22:43088126-43117304	0	0.010989	-inf	1	1	A14GALT|A4GALT1|Gb3S|P(k)|P1|P1PK|PK	MIM:607922|HGNC:HGNC:18149|Ensembl:ENSG00000128274|HPRD:06390|Vega:OTTHUMG00000150744	22	22q13.2	alpha 1,4-galactosyltransferase
AAAS	ENSG00000094914	protein_coding	-	chr12:53701239-53718648	4.16154	4.46343	-0.101035	0.8466	0.97407	AAA|AAASb|ADRACALA|ADRACALIN|ALADIN|GL003	MIM:605378|HGNC:HGNC:13666|Ensembl:ENSG00000094914|HPRD:05646|Vega:OTTHUMG00000169729	12	12q13	aladin WD repeat nucleoporin
AACS	ENSG00000081760	protein_coding	+	chr12:125549924-125627873	2.54164	3.38291	-0.412503	0.2213	0.67197	ACSF1|SUR-5	MIM:614364|HGNC:HGNC:21298|Ensembl:ENSG00000081760|HPRD:12391|Vega:OTTHUMG00000168550	12	12q24.31	acetoacetyl-CoA synthetase
AAED1	ENSG00000158122	protein_coding	-	chr9:99401858-99417585	7.15196	5.37093	0.413167	0.20235	0.648267	C9orf21	HGNC:HGNC:16881|HPRD:18571	9	9q22.32	AhpC/TSA antioxidant enzyme domain containing 1
AAGAB	ENSG00000103591	protein_coding	-	chr15:67493370-67819628	28.3413	27.0889	0.0651994	0.8574	0.976771	KPPP1|PPKP1|PPKP1A|p34	MIM:614888|HGNC:HGNC:25662|Ensembl:ENSG00000103591|HPRD:07754|Vega:OTTHUMG00000172246	15	15q23	alpha- and gamma-adaptin binding protein
AAK1	ENSG00000115977	protein_coding	-	chr2:69685128-70053596	20.8722	33.4001	-0.678268	0.3062	0.759687	-	MIM:616405|HGNC:HGNC:19679|HPRD:10620	2	2p14	AP2 associated kinase 1
AAMDC	ENSG00000087884	protein_coding	+	chr11:77532154-77705724	5.42393	8.32041	-0.617315	0.60355	0.919214	C11orf67|CK067|PTD015	HGNC:HGNC:30205|Ensembl:ENSG00000087884|HPRD:17924|Vega:OTTHUMG00000166651	11	11q14.1	adipogenesis associated, Mth938 domain containing
AAMP	ENSG00000127837	protein_coding	-	chr2:219128849-219134980	46.816	51.406	-0.134937	0.73975	0.960201	-	MIM:603488|HGNC:HGNC:18|Ensembl:ENSG00000127837|HPRD:04600|Vega:OTTHUMG00000155202	2	2q35	angio associated migratory cell protein
AAR2	ENSG00000131043	protein_coding	+	chr20:34824380-34858840	8.80758	6.45344	0.448679	0.1682	0.597359	C20orf4|CGI-23	HGNC:HGNC:15886|Ensembl:ENSG00000131043|HPRD:12767|Vega:OTTHUMG00000032380	20	20pter-q12	AAR2 splicing factor homolog
AARD	ENSG00000205002	protein_coding	+	chr8:117947898-117956726	0	0.00737613	-inf	1	1	C8orf85	HGNC:HGNC:33842	8	8q24.11	alanine and arginine rich domain containing protein
AARS	ENSG00000090861	protein_coding	-	chr16:70286197-70323446	18.2109	17.6446	0.0455745	0.8659	0.97728	CMT2N|EIEE29	MIM:601065|HGNC:HGNC:20|Ensembl:ENSG00000090861|HPRD:03042|Vega:OTTHUMG00000177042	16	16q22	alanyl-tRNA synthetase
AARS2	ENSG00000124608	protein_coding	-	chr6:44238202-44346694	3.97452	6.41917	-0.691608	0.01875	0.182435	AARSL|COXPD8|LKENP|MT-ALARS|MTALARS	MIM:612035|HGNC:HGNC:21022|Ensembl:ENSG00000124608|HPRD:12397|Vega:OTTHUMG00000014766	6	6p21.1	alanyl-tRNA synthetase 2, mitochondrial
AARSD1	ENSG00000266967	protein_coding	-	chr17:41102542-41132545	11.4194	20.8379	-0.867717	0.0138	0.151758	-	MIM:613212|HGNC:HGNC:28417|Ensembl:ENSG00000266967|HPRD:14524|Vega:OTTHUMG00000153515	17	17q21.31	alanyl-tRNA synthetase domain containing 1
AASDH	ENSG00000157426	protein_coding	-	chr4:57204455-57253666	10.8711	10.1617	0.0973488	0.7265	0.956964	ACSF4|LYS2|NRPS1098|NRPS998	MIM:614365|HGNC:HGNC:23993|Ensembl:ENSG00000157426|HPRD:12398|Vega:OTTHUMG00000128841	4	4q12	aminoadipate-semialdehyde dehydrogenase
AASDHPPT	ENSG00000149313	protein_coding	+	chr11:105921824-105972702	23.319	22.5523	0.0482323	0.8944	0.982238	AASD-PPT|ACPS|CGI-80|LYS2|LYS5	MIM:607756|HGNC:HGNC:14235|Ensembl:ENSG00000149313|HPRD:09675|Vega:OTTHUMG00000166253	11	11q22	aminoadipate-semialdehyde dehydrogenase-phosphopantetheinyl transferase
AASS	ENSG00000008311	protein_coding	-	chr7:121715700-121784334	0.617407	2.19216	-1.82806	5e-05	0.00274586	LKR/SDH|LKRSDH|LORSDH	MIM:605113|HGNC:HGNC:17366|Ensembl:ENSG00000008311|HPRD:05489|Vega:OTTHUMG00000157058	7	7q31.3	aminoadipate-semialdehyde synthase
AATF	ENSG00000108270	protein_coding	+	chr17:35306174-35414171	43.0846	40.4821	0.0898882	0.7011	0.950533	BFR2|CHE-1|CHE1|DED	MIM:608463|HGNC:HGNC:19235|Ensembl:ENSG00000275700|HPRD:12236|Vega:OTTHUMG00000188458	17	17q12	apoptosis antagonizing transcription factor
AATK	ENSG00000181409	protein_coding	-	chr17:79008947-79156964	0.590401	1.04295	-0.820909	0.26255	0.716038	AATYK|AATYK1|LMR1|LMTK1|PPP1R77|p35BP	MIM:605276|HGNC:HGNC:21|Ensembl:ENSG00000181409|HPRD:05591|Vega:OTTHUMG00000132717	17	17q25.3	apoptosis-associated tyrosine kinase
ABAT	ENSG00000183044	protein_coding	+	chr16:8768421-8962866	5.95069	5.89711	0.0130469	0.98105	0.994043	GABA-AT|GABAT|NPD009	MIM:137150|HGNC:HGNC:23|Ensembl:ENSG00000183044|HPRD:00661|Vega:OTTHUMG00000048201	16	16p13.2	4-aminobutyrate aminotransferase
ABCA1	ENSG00000165029	protein_coding	-	chr9:107526021-107692149	12.2947	7.18989	0.773995	0.0239	0.211195	ABC-1|ABC1|CERP|HDLDT1|TGD	MIM:600046|HGNC:HGNC:29|Ensembl:ENSG00000165029|HPRD:02501|Vega:OTTHUMG00000020417	9	9q31.1	ATP binding cassette subfamily A member 1
ABCA10	ENSG00000154263	protein_coding	-	chr17:67143354-67323385	0.419382	1.16743	-1.477	0.08415	0.428602	EST698739	MIM:612508|HGNC:HGNC:30|Ensembl:ENSG00000154263|HPRD:12400|Vega:OTTHUMG00000164716	17	17q24	ATP binding cassette subfamily A member 10
ABCA13	ENSG00000179869	protein_coding	+	chr7:48211054-48687092	6.95147	1.25672	2.46766	0.0035	0.0613717	-	MIM:607807|HGNC:HGNC:14638|Ensembl:ENSG00000179869|HPRD:07422|Vega:OTTHUMG00000155840	7	7p12.3	ATP binding cassette subfamily A member 13
ABCA2	ENSG00000107331	protein_coding	-	chr9:139901685-139931234	3.87334	7.5485	-0.962614	0.0185	0.180592	ABC2	MIM:600047|HGNC:HGNC:32|Ensembl:ENSG00000107331|HPRD:08967|Vega:OTTHUMG00000020958	9	9q34	ATP binding cassette subfamily A member 2
ABCA3	ENSG00000167972	protein_coding	-	chr16:2325881-2476700	0.393619	0.689775	-0.809327	0.2159	0.664476	ABC-C|ABC3|EST111653|LBM180|SMDP3	MIM:601615|HGNC:HGNC:33|Ensembl:ENSG00000167972|HPRD:03369|Vega:OTTHUMG00000128845	16	16p13.3	ATP binding cassette subfamily A member 3
ABCA5	ENSG00000154265	protein_coding	-	chr17:67143354-67323385	11.218	23.8271	-1.08678	0.00255	0.0507252	ABC13|EST90625	MIM:612503|HGNC:HGNC:35|Ensembl:ENSG00000154265|HPRD:09789|Vega:OTTHUMG00000180303	17	17q24.3	ATP binding cassette subfamily A member 5
ABCA6	ENSG00000154262	protein_coding	-	chr17:67074842-67138029	0.470448	0.673549	-0.517747	0.46815	0.867269	EST155051	MIM:612504|HGNC:HGNC:36|Ensembl:ENSG00000154262|HPRD:10622|Vega:OTTHUMG00000180258	17	17q24.3	ATP binding cassette subfamily A member 6
ABCA7	ENSG00000064687	protein_coding	+	chr19:1040101-1065571	8.70156	24.2535	-1.47885	5e-05	0.00274586	ABCA-SSN|ABCX	MIM:605414|HGNC:HGNC:37|Ensembl:ENSG00000064687|HPRD:09255|Vega:OTTHUMG00000167547	19	19p13.3	ATP binding cassette subfamily A member 7
ABCA9	ENSG00000154258	protein_coding	-	chr17:66970628-67057205	0.154831	0.485777	-1.6496	1	1	EST640918	MIM:612507|HGNC:HGNC:39|Ensembl:ENSG00000154258|HPRD:12401|Vega:OTTHUMG00000140371	17	17q24.2	ATP binding cassette subfamily A member 9
ABCB1	ENSG00000085563	protein_coding	-	chr7:87133174-87461611	5.18073	11.5029	-1.15077	0.00025	0.00968777	ABC20|CD243|CLCS|GP170|MDR1|P-GP|PGY1	MIM:171050|HGNC:HGNC:40|Ensembl:ENSG00000085563|HPRD:01370|Vega:OTTHUMG00000023393	7	7q21.12	ATP binding cassette subfamily B member 1
ABCB10	ENSG00000135776	protein_coding	-	chr1:229652328-229694442	9.62944	9.87263	-0.0359833	0.89775	0.982842	EST20237|M-ABC2|MTABC2	MIM:605454|HGNC:HGNC:41|Ensembl:ENSG00000135776|HPRD:09263|Vega:OTTHUMG00000039471	1	1q42.13	ATP binding cassette subfamily B member 10
ABCB11	ENSG00000073734	protein_coding	-	chr2:169779447-169887832	0.00812881	0.021214	-1.3839	1	1	ABC16|BRIC2|BSEP|PFIC-2|PFIC2|PGY4|SPGP	MIM:603201|HGNC:HGNC:42|Ensembl:ENSG00000073734|HPRD:04436|Vega:OTTHUMG00000154039	2	2q24	ATP binding cassette subfamily B member 11
ABCB4	ENSG00000005471	protein_coding	-	chr7:87031012-87109751	0.934092	3.28993	-1.81642	0.00065	0.0191083	ABC21|GBD1|ICP3|MDR2|MDR2/3|MDR3|PFIC-3|PGY3	MIM:171060|HGNC:HGNC:45|Ensembl:ENSG00000005471|HPRD:01371|Vega:OTTHUMG00000023396	7	7q21.1	ATP binding cassette subfamily B member 4
ABCB5	ENSG00000004846	protein_coding	+	chr7:20654829-20816658	0	0.0115227	-inf	1	1	ABCB5alpha|ABCB5beta|EST422562	MIM:611785|HGNC:HGNC:46|Ensembl:ENSG00000004846|Vega:OTTHUMG00000094789	7	7p21.1	ATP binding cassette subfamily B member 5
ABCB6	ENSG00000115657	protein_coding	-	chr2:220074489-220094439	1.29094	2.15212	-0.737336	0.26225	0.715874	ABC|ABC14|DUH3|LAN|MCOPCB7|MTABC3|PRP|PSHK2|umat	MIM:605452|HGNC:HGNC:47|Ensembl:ENSG00000115657|HPRD:09261|Vega:OTTHUMG00000133131	2	2q36	ATP binding cassette subfamily B member 6 (Langereis blood group)
ABCB7	ENSG00000131269	protein_coding	-	chrX:74273114-74376567	21.4626	19.8061	0.115878	0.72065	0.956175	ABC7|ASAT|Atm1p|EST140535	MIM:300135|HGNC:HGNC:48|Ensembl:ENSG00000131269|HPRD:02137|Vega:OTTHUMG00000021862	X	Xq13.3	ATP binding cassette subfamily B member 7
ABCB8	ENSG00000197150	protein_coding	+	chr7:150725509-150744869	5.85209	7.60846	-0.378652	0.36055	0.803151	EST328128|M-ABC1|MABC1	MIM:605464|HGNC:HGNC:49|Ensembl:ENSG00000197150|HPRD:10400|Vega:OTTHUMG00000158686	7	7q36	ATP binding cassette subfamily B member 8
ABCB9	ENSG00000150967	protein_coding	-	chr12:123405497-123467456	0.32709	0.41369	-0.338864	1	1	EST122234|TAPL	MIM:605453|HGNC:HGNC:50|Ensembl:ENSG00000150967|HPRD:09262|Vega:OTTHUMG00000168769	12	12q24	ATP binding cassette subfamily B member 9
ABCC1	ENSG00000103222	protein_coding	+	chr16:16043433-16236931	12.7094	11.3972	0.157213	0.57365	0.912471	ABC29|ABCC|GS-X|MRP|MRP1	MIM:158343|HGNC:HGNC:51|Ensembl:ENSG00000103222|HPRD:01153|Vega:OTTHUMG00000048267	16	16p13.1	ATP binding cassette subfamily C member 1
ABCC10	ENSG00000124574	protein_coding	+	chr6:43395103-43424370	8.68798	10.8841	-0.325134	0.42395	0.842022	EST182763|MRP7|SIMRP7	MIM:612509|HGNC:HGNC:52|Ensembl:ENSG00000124574|HPRD:07623|Vega:OTTHUMG00000014733	6	6p21.1	ATP binding cassette subfamily C member 10
ABCC11	ENSG00000121270	protein_coding	-	chr16:48198862-48482313	0.0222807	1.87829e-24	73.3288	1	1	EWWD|MRP8|WW	MIM:607040|HGNC:HGNC:14639|Ensembl:ENSG00000121270|HPRD:06127|Vega:OTTHUMG00000133146	16	16q12.1	ATP binding cassette subfamily C member 11
ABCC2	ENSG00000023839	protein_coding	+	chr10:101542488-101611949	0.489789	1.20461	-1.29833	0.02175	0.200407	ABC30|CMOAT|DJS|MRP2|cMRP	MIM:601107|HGNC:HGNC:53|Ensembl:ENSG00000023839|HPRD:03065|Vega:OTTHUMG00000018895	10	10q24	ATP binding cassette subfamily C member 2
ABCC3	ENSG00000108846	protein_coding	+	chr17:48712137-48769613	6.41779	9.89327	-0.62437	0.17415	0.606982	ABC31|EST90757|MLP2|MOAT-D|MRP3|cMOAT2	MIM:604323|HGNC:HGNC:54|Ensembl:ENSG00000108846|HPRD:06826|Vega:OTTHUMG00000162245	17	17q22	ATP binding cassette subfamily C member 3
ABCC4	ENSG00000125257	protein_coding	-	chr13:95672082-95953687	6.33842	8.79005	-0.471749	0.0937	0.453014	MOAT-B|MOATB|MRP4	MIM:605250|HGNC:HGNC:55|Ensembl:ENSG00000125257|HPRD:05583|Vega:OTTHUMG00000017216	13	13q32	ATP binding cassette subfamily C member 4
ABCC5	ENSG00000114770	protein_coding	-	chr3:183637721-183735803	7.00649	13.9422	-0.992691	0.00055	0.0171544	ABC33|EST277145|MOAT-C|MOATC|MRP5|SMRP|pABC11	MIM:605251|HGNC:HGNC:56|Ensembl:ENSG00000114770|HPRD:06898|Vega:OTTHUMG00000156871	3	3q27	ATP binding cassette subfamily C member 5
ABCC6	ENSG00000091262	protein_coding	-	chr16:16242784-16318118	0.984202	1.28295	-0.382441	0.59905	0.918364	ABC34|ARA|EST349056|GACI2|MLP1|MOAT-E|MOATE|MRP6|PXE|PXE1|URG7	MIM:603234|HGNC:HGNC:57|Ensembl:ENSG00000091262|HPRD:04453|Vega:OTTHUMG00000129967	16	16p13.1	ATP binding cassette subfamily C member 6
ABCD1	ENSG00000101986	protein_coding	+	chrX:152990322-153051187	3.86377	2.70509	0.51433	0.32105	0.770477	ABC42|ALD|ALDP|AMN	MIM:300371|HGNC:HGNC:61|Ensembl:ENSG00000101986|HPRD:02300|Vega:OTTHUMG00000024215	X	Xq28	ATP binding cassette subfamily D member 1
ABCD2	ENSG00000173208	protein_coding	-	chr12:39943834-40013553	5.35065	10.6922	-0.998774	0.00015	0.00659816	ABC39|ALDL1|ALDR|ALDRP|hALDR	MIM:601081|HGNC:HGNC:66|Ensembl:ENSG00000173208|HPRD:03051|Vega:OTTHUMG00000169337	12	12q12	ATP binding cassette subfamily D member 2
ABCD3	ENSG00000117528	protein_coding	+	chr1:94883932-94984222	19.8339	21.4508	-0.113061	0.6964	0.950448	ABC43|CBAS5|PMP70|PXMP1|ZWS2	MIM:170995|HGNC:HGNC:67|Ensembl:ENSG00000117528|HPRD:01368|Vega:OTTHUMG00000010717	1	1p21.3	ATP binding cassette subfamily D member 3
ABCD4	ENSG00000119688	protein_coding	-	chr14:74752125-74769759	13.3138	23.9289	-0.845837	0.0063	0.0924499	ABC41|EST352188|MAHCJ|P70R|P79R|PMP69|PXMP1L	MIM:603214|HGNC:HGNC:68|Ensembl:ENSG00000119688|HPRD:04446|Vega:OTTHUMG00000171207	14	14q24.3	ATP binding cassette subfamily D member 4
ABCE1	ENSG00000164163	protein_coding	+	chr4:145888263-146101313	38.3594	41.11	-0.0999092	0.8076	0.967231	ABC38|OABP|RLI|RNASEL1|RNASELI|RNS4I	MIM:601213|HGNC:HGNC:69|Ensembl:ENSG00000164163|HPRD:03132|Vega:OTTHUMG00000161478	4	4q31	ATP binding cassette subfamily E member 1
ABCF1	ENSG00000204574	protein_coding	+	chr6:30539152-30564956	21.6055	21.3574	0.0166662	0.95855	0.990102	ABC27|ABC50	MIM:603429|HGNC:HGNC:70|Ensembl:ENSG00000204574|HPRD:09139|Vega:OTTHUMG00000031094	6	6p21.33	ATP binding cassette subfamily F member 1
ABCF2	ENSG00000033050	protein_coding	-	chr7:150904922-150924316	11.9653	14.3956	-0.266771	0.44195	0.851369	ABC28|EST133090|HUSSY-18|HUSSY18	MIM:612510|HGNC:HGNC:71|Ensembl:ENSG00000033050|HPRD:12403|Vega:OTTHUMG00000154570	7	7q36	ATP binding cassette subfamily F member 2
ABCF3	ENSG00000161204	protein_coding	+	chr3:183851806-184402546	23.4153	28.8798	-0.302608	0.5356	0.897663	EST201864	HGNC:HGNC:72|Ensembl:ENSG00000161204|HPRD:12404|Vega:OTTHUMG00000156824	3	3q27.1	ATP binding cassette subfamily F member 3
ABCG1	ENSG00000160179	protein_coding	+	chr21:43619798-43717354	5.47271	5.40975	0.0166939	0.95615	0.989706	ABC8|WHITE1	MIM:603076|HGNC:HGNC:73|Ensembl:ENSG00000160179|HPRD:04355|Vega:OTTHUMG00000086791	21	21q22.3	ATP binding cassette subfamily G member 1
ABCG2	ENSG00000118777	protein_coding	-	chr4:89011415-89152474	0.32069	0.760415	-1.24561	0.14485	0.559372	ABC15|ABCP|BCRP|BCRP1|BMDP|CD338|CDw338|EST157481|GOUT1|MRX|MXR|MXR-1|MXR1|UAQTL1	MIM:603756|HGNC:HGNC:74|Ensembl:ENSG00000118777|HPRD:04783|Vega:OTTHUMG00000130601	4	4q22	ATP binding cassette subfamily G member 2 (Junior blood group)
ABHD1	ENSG00000143994	protein_coding	+	chr2:27346681-27357543	0.090063	0	inf	1	1	LABH1	MIM:612195|HGNC:HGNC:17553|Ensembl:ENSG00000143994|HPRD:07468|Vega:OTTHUMG00000097072	2	2p23.3	abhydrolase domain containing 1
ABHD10	ENSG00000144827	protein_coding	+	chr3:111697856-111712210	16.3422	21.0642	-0.366193	0.29825	0.750256	-	HGNC:HGNC:25656|Ensembl:ENSG00000144827|HPRD:07751|Vega:OTTHUMG00000159280	3	3q13.2	abhydrolase domain containing 10
ABHD11	ENSG00000106077	protein_coding	-	chr7:73150423-73153197	3.61661	4.24525	-0.23121	0.57335	0.912471	PP1226|WBSCR21	HGNC:HGNC:16407|Ensembl:ENSG00000106077|HPRD:15658|Vega:OTTHUMG00000130029	7	7q11.23	abhydrolase domain containing 11
ABHD12	ENSG00000100997	protein_coding	-	chr20:25228704-25371619	7.15273	5.29154	0.434806	0.5635	0.90845	ABHD12A|BEM46L2|C20orf22|PHARC|dJ965G21.2	MIM:613599|HGNC:HGNC:15868|Ensembl:ENSG00000100997|HPRD:07094|Vega:OTTHUMG00000032121	20	20p11.21	abhydrolase domain containing 12
ABHD12B	ENSG00000131969	protein_coding	+	chr14:51314839-51413304	0	0.0127262	-inf	1	1	BEM46L3|C14orf29|c14_5314	HGNC:HGNC:19837|Ensembl:ENSG00000131969|Vega:OTTHUMG00000140286	14	14q22.1	abhydrolase domain containing 12B
ABHD13	ENSG00000139826	protein_coding	+	chr13:108870726-108886603	13.651	13.4903	0.0170896	0.941	0.987801	BEM46L1|C13orf6|bA153I24.2	HGNC:HGNC:20293|Ensembl:ENSG00000139826|HPRD:12618|Vega:OTTHUMG00000017330	13	13q33.3	abhydrolase domain containing 13
ABHD14A	ENSG00000248487	protein_coding	+	chr3:51989329-52023213	5.31993	5.36927	-0.0133178	0.98525	0.995582	DORZ1	HGNC:HGNC:24538|Ensembl:ENSG00000248487|HPRD:08530|Vega:OTTHUMG00000157818	3	3p21.1	abhydrolase domain containing 14A
ABHD14A-ACY1	ENSG00000114786	protein_coding	+	chr3:51989329-52023213	0.0485192	0.0929294	-0.937579	1	1	-	HGNC:HGNC:38856|Ensembl:ENSG00000114786|Vega:OTTHUMG00000166447	3	3p	ABHD14A-ACY1 readthrough
ABHD14B	ENSG00000114779	protein_coding	-	chr3:51989329-52023213	5.08456	5.40374	-0.0878351	0.85015	0.974969	CIB|HEL-S-299	HGNC:HGNC:28235|Ensembl:ENSG00000114779|HPRD:17504|Vega:OTTHUMG00000157816	3	3p21.2	abhydrolase domain containing 14B
ABHD15	ENSG00000168792	protein_coding	-	chr17:27887564-28513493	6.30036	6.83112	-0.116688	0.91225	0.983488	-	HGNC:HGNC:26971|Ensembl:ENSG00000168792|HPRD:14014|Vega:OTTHUMG00000179721	17	17q11.2	abhydrolase domain containing 15
ABHD16A	ENSG00000204427	protein_coding	-	chr6:31654725-31685695	25.1297	30.3762	-0.273551	0.37515	0.813714	BAT5|D6S82E|NG26|PP199	MIM:142620|HGNC:HGNC:13921|Ensembl:ENSG00000204427|HPRD:15929|Vega:OTTHUMG00000031177	6	6p21.3	abhydrolase domain containing 16A
ABHD17A	ENSG00000129968	protein_coding	-	chr19:1876808-1885546	15.7757	33.8579	-1.10179	0.0007	0.0200835	C19orf27|FAM108A1	HGNC:HGNC:28756|Ensembl:ENSG00000129968|HPRD:07475|Vega:OTTHUMG00000171872	19	19p13.3	abhydrolase domain containing 17A
ABHD17B	ENSG00000107362	protein_coding	-	chr9:74477367-74525847	16.629	11.0606	0.588278	0.04805	0.313956	C9orf77|CGI-67|FAM108B1	HGNC:HGNC:24278|Ensembl:ENSG00000107362|HPRD:12978|Vega:OTTHUMG00000020001	9	9q21.13	abhydrolase domain containing 17B
ABHD17C	ENSG00000136379	protein_coding	+	chr15:80972024-81047962	1.05372	1.14708	-0.122465	0.8253	0.970824	FAM108C1	HGNC:HGNC:26925|Ensembl:ENSG00000136379|Vega:OTTHUMG00000172282	15	15q25.1	abhydrolase domain containing 17C
ABHD2	ENSG00000140526	protein_coding	+	chr15:89630308-89745591	69.0772	41.4269	0.737642	0.13385	0.540929	HS1-2|LABH2|PHPS1-2	MIM:612196|HGNC:HGNC:18717|Ensembl:ENSG00000140526|HPRD:09791|Vega:OTTHUMG00000148684	15	15q26.1	abhydrolase domain containing 2
ABHD3	ENSG00000158201	protein_coding	-	chr18:19230857-19284766	30.7887	32.889	-0.0952069	0.7383	0.960073	LABH3	MIM:612197|HGNC:HGNC:18718|Ensembl:ENSG00000158201|HPRD:12405|Vega:OTTHUMG00000179099	18	18q11.2	abhydrolase domain containing 3
ABHD4	ENSG00000100439	protein_coding	+	chr14:23064714-23081265	5.88244	6.24284	-0.0857893	0.8193	0.969963	ABH4	HGNC:HGNC:20154|Ensembl:ENSG00000100439|HPRD:12406|Vega:OTTHUMG00000028686	14	14q11.2	abhydrolase domain containing 4
ABHD5	ENSG00000011198	protein_coding	+	chr3:43328003-43775863	26.232	25.4785	0.0420444	0.9524	0.989199	CDS|CGI58|IECN2|NCIE2	MIM:604780|HGNC:HGNC:21396|HPRD:05308|HPRD:11986	3	3p21	abhydrolase domain containing 5
ABHD6	ENSG00000163686	protein_coding	+	chr3:58223232-58281420	5.42401	6.83886	-0.334397	0.4062	0.832645	-	HGNC:HGNC:21398|Ensembl:ENSG00000163686|HPRD:12407|Vega:OTTHUMG00000159150	3	3p14.3	abhydrolase domain containing 6
ABHD8	ENSG00000127220	protein_coding	-	chr19:17402939-17445638	1.11381	1.43749	-0.368055	0.70075	0.950482	-	HGNC:HGNC:23759|Ensembl:ENSG00000127220|HPRD:12409|Vega:OTTHUMG00000182663	19	19p13.11	abhydrolase domain containing 8
ABI1	ENSG00000136754	protein_coding	-	chr10:26986587-27150016	55.261	47.6573	0.213565	0.4076	0.833092	ABI-1|ABLBP4|E3B1|NAP1BP|SSH3BP|SSH3BP1	MIM:603050|HGNC:HGNC:11320|Ensembl:ENSG00000136754|HPRD:04336|Vega:OTTHUMG00000017848	10	10p11.2	abl interactor 1
ABI2	ENSG00000138443	protein_coding	+	chr2:204192941-204400133	3.0976	4.83742	-0.643084	0.0366	0.271437	ABI-2|ABI2B|AIP-1|AblBP3|SSH3BP2|argBP1|argBPIA|argBPIB	MIM:606442|HGNC:HGNC:24011|Ensembl:ENSG00000138443|Vega:OTTHUMG00000132879	2	2q33	abl-interactor 2
ABI3	ENSG00000108798	protein_coding	+	chr17:47280152-47300587	7.61707	8.9706	-0.235968	0.54405	0.899944	NESH|SSH3BP3	MIM:606363|HGNC:HGNC:29859|Ensembl:ENSG00000108798|HPRD:05900|Vega:OTTHUMG00000161306	17	17q21.3	ABI family member 3
ABL1	ENSG00000097007	protein_coding	+	chr9:133589332-133763062	9.83157	7.357	0.418305	0.4862	0.875264	ABL|JTK7|bcr/abl|c-ABL|c-ABL1|p150|v-abl	MIM:189980|HGNC:HGNC:76|Ensembl:ENSG00000097007|HPRD:01809|Vega:OTTHUMG00000020813	9	9q34.1	ABL proto-oncogene 1, non-receptor tyrosine kinase
ABL2	ENSG00000143322	protein_coding	-	chr1:179068461-179198819	5.54572	6.43047	-0.21355	0.48155	0.873563	ABLL|ARG	MIM:164690|HGNC:HGNC:77|Ensembl:ENSG00000143322|HPRD:01259|Vega:OTTHUMG00000035199	1	1q25.2	ABL proto-oncogene 2, non-receptor tyrosine kinase
ABLIM1	ENSG00000099204	protein_coding	-	chr10:116190871-116444762	24.5443	48.3142	-0.97706	0.0046	0.0743937	ABLIM|LIMAB1|LIMATIN|abLIM-1	MIM:602330|HGNC:HGNC:78|Ensembl:ENSG00000099204|HPRD:03819|Vega:OTTHUMG00000019088	10	10q25	actin binding LIM protein 1
ABLIM2	ENSG00000163995	protein_coding	-	chr4:7967038-8160559	0.417859	0.757798	-0.858797	0.1289	0.533325	-	MIM:612544|HGNC:HGNC:19195|Ensembl:ENSG00000163995|Vega:OTTHUMG00000057427	4	4p16.1	actin binding LIM protein family member 2
ABLIM3	ENSG00000173210	protein_coding	+	chr5:148521045-148721365	0.845669	0.924624	-0.128774	0.75725	0.96416	HMFN1661	MIM:611305|HGNC:HGNC:29132|Ensembl:ENSG00000173210|HPRD:12411|Vega:OTTHUMG00000129932	5	5q32	actin binding LIM protein family member 3
ABR	ENSG00000159842	protein_coding	-	chr17:900356-1132315	19.9147	20.4652	-0.0393332	0.8958	0.982705	MDB	MIM:600365|HGNC:HGNC:81|Ensembl:ENSG00000159842|HPRD:02649|Vega:OTTHUMG00000090313	17	17p13.3	active BCR-related
ABRACL	ENSG00000146386	protein_coding	+	chr6:139349818-139364439	44.6894	46.0626	-0.0436641	0.87715	0.980525	C6orf115|Costars|HSPC280|PRO2013	HGNC:HGNC:21230|Ensembl:ENSG00000146386|Vega:OTTHUMG00000015684	6	6q24.1	ABRA C-terminal like
ABT1	ENSG00000146109	protein_coding	+	chr6:26597179-26600278	15.9725	15.2724	0.0646687	0.8006	0.967136	hABT1	HGNC:HGNC:17369|HPRD:16469	6	6p22.2	activator of basal transcription 1
ABTB1	ENSG00000114626	protein_coding	+	chr3:127391777-127399768	9.62351	13.2289	-0.45906	0.2266	0.678966	BPOZ|BTB3|BTBD21|EF1ABP|PP2259	MIM:608308|HGNC:HGNC:18275|Ensembl:ENSG00000114626|HPRD:10513|Vega:OTTHUMG00000159636	3	3q21	ankyrin repeat and BTB domain containing 1
ABTB2	ENSG00000166016	protein_coding	-	chr11:34172534-34379555	0.343661	0.134561	1.35273	1	1	ABTB2A|BTBD22	HGNC:HGNC:23842|Ensembl:ENSG00000166016|HPRD:10624|Vega:OTTHUMG00000044382	11	11p13	ankyrin repeat and BTB domain containing 2
AC002310.13	ENSG00000260869	protein_coding	-	chr16:30535324-30569819	0.0139417	1.233	-6.46662	0.40055	0.830472
AC002398.9	ENSG00000188223	protein_coding	+	chr19:36230057-36245420	0.145171	0.37698	-1.37673	1	1
AC002985.3	ENSG00000268193	protein_coding	-	chr19:19010322-19057640	0.0707975	7.83245e-60	192.526	1	1
AC003002.4	ENSG00000268133	protein_coding	+	chr19:57874844-57988938	5.72447e-38	0.557291	-122.873	0.37635	0.815615
AC003002.6	ENSG00000269533	protein_coding	+	chr19:57874844-57988938	0.496596	0.501364	-0.0137851	1	1
AC003005.4	ENSG00000268107	protein_coding	+	chr19:57999078-58029772	5.57726e-136	6.01078e-26	-365.52	1	1
AC003006.7	ENSG00000269026	protein_coding	+	chr19:58193336-58269527	3.40949e-11	0.000598125	-24.0644	1	1
AC003102.1	ENSG00000214921	protein_coding	-	chr17:42325752-42355825	0.0912667	0.849326	-3.21816	0.2205	0.671248
AC004017.1	ENSG00000268948	protein_coding	-	chr19:58193336-58269527	0.411226	1.18665	-1.52889	0.5517	0.903585
AC004076.7	ENSG00000268533	protein_coding	+	chr19:57874844-57988938	1.58862e-19	0.0898124	-58.9719	1	1
AC004076.9	ENSG00000268163	protein_coding	-	chr19:57874844-57988938	0.355241	1.72475	-2.27952	0.12855	0.533241
AC004381.6	ENSG00000005189	protein_coding	+	chr16:20621564-20936330	1.31953	1.02697	0.36163	0.62375	0.925999
AC004466.1	ENSG00000268069	protein_coding	+	chr12:48099867-48231681	0.156536	0.367373	-1.23075	1	1
AC004817.1	ENSG00000267901	protein_coding	-	chr14:71679349-71684933	0.0659543	0.328978	-2.31845	1	1
AC005003.1	ENSG00000213888	protein_coding	+	chr22:31742744-31747140	4.50333e-05	0.0638156	-10.4687	1	1
AC005082.1	ENSG00000214871	protein_coding	+	chr7:23145352-23240630	4.47967e-221	0.0499801	-727.66	1	1
AC005481.5	ENSG00000222012	protein_coding	+	chr7:157331749-158380480	0	0.0164312	-inf	1	1
AC005606.1	ENSG00000269205	protein_coding	+	chr16:2022037-2034193	0.0264618	0.0141024	0.907971	1	1
AC005779.2	ENSG00000267545	protein_coding	+	chr19:45574757-45808541	0.183933	0.406153	-1.14284	1	1
AC006116.20	ENSG00000267710	protein_coding	+	chr19:56732680-56904914	0.140511	0.355831	-1.34051	1	1
AC006126.3	ENSG00000266958	protein_coding	+	chr19:45574757-45808541	0	4.25843e-86	-inf	1	1
AC006372.1	ENSG00000236669	protein_coding	+	chr7:157318476-157320019	0	0.0163478	-inf	1	1
AC006435.1	ENSG00000205821	protein_coding	-	chr17:2308855-2415199	5.35829e-15	9.42087e-20	15.7956	1	1
AC006449.1	ENSG00000269094	protein_coding	-	chr17:36858704-36886056	0	0.599034	-inf	0.1415	0.554085
AC006486.1	ENSG00000204957	protein_coding	+	chr19:42734337-42759309	0.45797	0.445127	0.0410377	1	1
AC006486.9	ENSG00000268643	protein_coding	-	chr19:42734337-42759309	2.20377	2.37268	-0.106544	0.9335	0.986684
AC006538.4	ENSG00000267001	protein_coding	-	chr19:2714564-2740150	2.44714	0.796705	1.61898	0.4829	0.873886
AC006547.14	ENSG00000234409	protein_coding	-	chr22:20135949-20138399	0	0.0342912	-inf	1	1
AC006946.15	ENSG00000235478	protein_coding	+	chr22:17602475-17612994	0.135584	0.0614208	1.14239	1	1
AC007040.11	ENSG00000258881	protein_coding	-	chr2:71163011-71306935	5.00994e-86	1.44313e-108	74.878	1	1
AC007382.1	ENSG00000268688	protein_coding	-	chr2:37068326-37068530	3.74106	4.48808	-0.262648	0.79225	0.967136
AC007401.2	ENSG00000217075	protein_coding	-	chr2:36583068-36873230	0.570092	1.34475	-1.23807	0.44935	0.85482
AC007952.6	ENSG00000197665	protein_coding	-	chr17:19030781-19062489	0	0.0156573	-inf	1	1
AC007956.1	ENSG00000214670	protein_coding	-	chr14:75120139-75179818	0.754992	0.188733	2.00012	0.57735	0.913585
AC008267.1	ENSG00000267941	protein_coding	+	chr7:65670185-66057393	0.016561	0	inf	1	1
AC008394.1	ENSG00000233828	protein_coding	-	chr5:86263137-86543834	0	0.010986	-inf	1	1
AC008443.1	ENSG00000268397	protein_coding	+	chr5:180663908-180699308	0.994615	1.80924	-0.863177	0.5378	0.898961
AC008964.1	ENSG00000269215	protein_coding	+	chr5:39105337-39274630	0.0323639	0.0123449	1.39047	1	1
AC009060.1	ENSG00000269746	protein_coding	-	chr16:70239302-70239683	0.240015	0	inf	1	1
AC009403.2	ENSG00000216895	protein_coding	-	chr7:155403924-155574179	1.59667	3.24595	-1.02357	0.3824	0.817678
AC010327.2	ENSG00000269808	protein_coding	+	chr19:55738006-55770363	0	0.00543192	-inf	1	1
AC010336.1	ENSG00000214248	protein_coding	-	chr19:7953389-7968427	0.0173784	0.0648262	-1.89928	1	1
AC010441.1	ENSG00000269636	protein_coding	+	chr5:150157507-150176297	7.72877	7.19508	0.103229	0.75095	0.96249
AC010536.1	ENSG00000226180	protein_coding	-	chr16:87634131-87799598	0.327498	0.337473	-0.043286	1	1
AC010547.9	ENSG00000261611	protein_coding	-	chr16:71481499-71612090	0.284688	0.877751	-1.62443	0.14395	0.557968
AC010642.1	ENSG00000267216	protein_coding	+	chr19:58739959-58827023	1.70119	2.33863	-0.459123	0.59255	0.917417
AC011366.3	ENSG00000254106	protein_coding	+	chr5:109218882-109221124	0	0.0625352	-inf	1	1
AC011484.1	ENSG00000204850	protein_coding	+	chr19:46984052-47114050	0.0180853	0.0801939	-2.14867	1	1
AC011530.4	ENSG00000268434	protein_coding	-	chr19:46268042-46296060	1.86781e-07	8.66171e-63	183.815	1	1
AC011551.3	ENSG00000268423	protein_coding	-	chr19:46984052-47114050	0	0.411562	-inf	1	1
AC011997.1	ENSG00000222017	protein_coding	+	chr2:198557829-198651486	0.147537	0.0594036	1.31245	1	1
AC012123.1	ENSG00000228835	protein_coding	+	chr18:30252633-30354376	0.011015	0.0517132	-2.23107	1	1
AC013449.1	ENSG00000268412	protein_coding	-	chr2:26251073-26251481	0.222615	0.652508	-1.55145	0.1943	0.637214
AC015660.1	ENSG00000269810	protein_coding	-	chr15:100017369-100273766	4.33683	0	inf	1	1
AC015688.3	ENSG00000266728	protein_coding	+	chr17:25783669-25976586	4.47227e-84	5.11597e-32	-172.934	1	1
AC015987.2	ENSG00000236338	protein_coding	+	chr7:135611202-135662101	0.0142395	0.0104484	0.446617	1	1
AC016559.1	ENSG00000268012	protein_coding	-	chr5:78293437-78531861	0	2.28358	-inf	0.158	0.581434
AC016586.1	ENSG00000205147	protein_coding	-	chr19:4041126-4043154	1.6185	1.63261	-0.0125211	0.97675	0.993687
AC016757.3	ENSG00000186235	protein_coding	-	chr2:239133192-239140318	0.187989	0.453583	-1.27072	1	1
AC017028.1	ENSG00000213828	protein_coding	-	chr2:239969863-240324058	1.82826	2.30634	-0.335134	0.8358	0.972466
AC017104.2	ENSG00000233538	protein_coding	+	chr2:232316905-232317864	0	0.162097	-inf	1	1
AC018755.1	ENSG00000167765	protein_coding	-	chr19:52094258-52097630	0.0107455	0.100416	-3.22419	1	1
AC018816.3	ENSG00000235978	protein_coding	-	chr3:4535031-4928977	0.415304	1.11659	-1.42686	0.29035	0.742909
AC019171.1	ENSG00000269210	protein_coding	-	chr2:39103102-39202590	0.0117413	0	inf	1	1
AC019294.1	ENSG00000256530	protein_coding	+	chr15:76016317-76055662	0	0.0205726	-inf	1	1
AC021860.1	ENSG00000196355	protein_coding	-	chr4:38614321-38702663	0.106275	1.07543	-3.33904	0.1231	0.523622
AC022400.2	ENSG00000267964	protein_coding	-	chr10:75531934-75540009	0.12843	0	inf	1	1
AC022431.2	ENSG00000225940	protein_coding	-	chr5:55807393-55902059	0.0566887	0.0527898	0.102804	1	1
AC022498.1	ENSG00000213132	protein_coding	+	chr3:187868993-188608460	0.0120029	0.0318936	-1.40988	1	1
AC022532.1	ENSG00000197604	protein_coding	+	chr10:72192070-72207707	0.0897883	0.0997402	-0.151648	1	1
AC023590.1	ENSG00000225885	protein_coding	+	chr8:119201695-119738305	0.616313	1.16446	-0.91793	0.4798	0.872776
AC024257.1	ENSG00000269282	protein_coding	+	chr12:48733790-48836730	0.0757913	0.11072	-0.546808	1	1
AC024592.12	ENSG00000267740	protein_coding	-	chr19:5865836-5904017	0.526251	0.220518	1.25486	1	1
AC024940.1	ENSG00000177340	protein_coding	+	chr12:31433517-31479992	0.175323	0.116398	0.590952	1	1
AC025263.3	ENSG00000258052	protein_coding	+	chr12:70132460-70748773	0.0683316	0.217189	-1.66833	1	1
AC026202.1	ENSG00000268509	protein_coding	-	chr3:5229226-5261642	0.124174	0.129125	-0.0564038	1	1
AC026310.1	ENSG00000268865	protein_coding	+	chr12:24964294-25113092	0.0705225	0.00877246	3.00703	1	1
AC026703.1	ENSG00000181495	protein_coding	+	chr5:32689175-32791819	0.0324679	0.0297948	0.123954	1	1
AC026740.1	ENSG00000268885	protein_coding	+	chr5:612386-693510	0.0971614	0.251883	-1.3743	1	1
AC027228.1	ENSG00000268838	protein_coding	+	chr15:78830022-78831288	0.0197193	0.0501482	-1.34659	1	1
AC027307.3	ENSG00000268798	protein_coding	+	chr19:1440837-1441937	0.970657	0.985004	-0.0211667	0.97575	0.993687
AC027763.2	ENSG00000215067	protein_coding	-	chr17:6757179-6922978	4.04939	8.6147	-1.0891	0.1254	0.528368
AC037459.4	ENSG00000248235	protein_coding	+	chr8:22435791-22461663	9.58775e-05	0.0809516	-9.72165	1	1
AC040160.1	ENSG00000237102	protein_coding	-	chr16:67241041-67260951	0.0279933	0.0364269	-0.379922	1	1
AC040977.1	ENSG00000269871	protein_coding	-	chr17:6757179-6922978	0.52756	0.432338	0.287177	1	1
AC061992.1	ENSG00000268965	protein_coding	+	chr17:76374720-76573476	0.577795	1.56937	-1.44156	0.4339	0.847056
AC062017.1	ENSG00000222020	protein_coding	+	chr2:239969863-240324058	0.899169	2.58374	-1.52279	0.32085	0.770477
AC068533.7	ENSG00000249319	protein_coding	+	chr7:65540784-65629998	0.445239	0.472644	-0.086173	1	1
AC068987.1	ENSG00000260415	protein_coding	+	chr12:51984049-52206648	0	2.32565e-11	-inf	1	1
AC069368.3	ENSG00000249240	protein_coding	+	chr15:65134081-65251042	1.40851	0.426847	1.72237	0.42645	0.842593
AC069547.2	ENSG00000269700	protein_coding	+	chr10:52065359-52401211	0.011988	0	inf	1	1
AC073342.1	ENSG00000268170	protein_coding	-	chr7:142919129-142920162	0	0.464288	-inf	1	1
AC073343.1	ENSG00000198580	protein_coding	+	chr7:6703604-6748532	0.330411	0.20323	0.701145	1	1
AC073610.5	ENSG00000255863	protein_coding	-	chr12:49297200-49351334	1.32911e-92	2.62217e-34	-193.652	1	1
AC074212.3	ENSG00000237452	protein_coding	+	chr19:46236508-46267792	0	0.00747681	-inf	1	1
AC079210.1	ENSG00000269657	protein_coding	+	chr17:66255322-66760023	0.369074	1.02385	-1.47203	0.37855	0.81609
AC079341.1	ENSG00000226757	protein_coding	+	chr4:122680087-122687962	0.1246	0.00942394	3.72483	1	1
AC079602.1	ENSG00000272214	protein_coding	-	chr12:121406415-121454305	0.0071607	0	inf	1	1
AC090186.1	ENSG00000232941	protein_coding	+	chr8:52730139-52811735	0.0506869	0	inf	1	1
AC090616.2	ENSG00000214708	protein_coding	-	chr17:30468244-30580393	0.0878533	0.0246265	1.83489	1	1
AC092964.1	ENSG00000203443	protein_coding	+	chr3:171757417-172119455	0.59804	1.17221	-0.970916	1	1
AC093157.1	ENSG00000269175	protein_coding	+	chr1:101455178-101552821	1.61125	2.35747	-0.549058	0.506	0.884487
AC093323.1	ENSG00000268791	protein_coding	-	chr4:6693781-6694189	0	0.155673	-inf	1	1
AC093677.1	ENSG00000269559	protein_coding	-	chr4:74979890-75196254	0.0289368	0	inf	1	1
AC096677.1	ENSG00000269690	protein_coding	+	chr1:201592012-201853422	0.513278	0.716742	-0.481712	0.80335	0.967136
AC103801.2	ENSG00000229387	protein_coding	+	chr11:22644078-22834601	0.274701	0.392432	-0.514577	1	1
AC104472.1	ENSG00000214919	protein_coding	-	chr3:155093368-155462856	0.0232599	0.0413853	-0.831276	1	1
AC104532.2	ENSG00000267314	protein_coding	+	chr19:5904851-5915888	1.56425e-07	1.2821e-21	46.7939	1	1
AC104534.3	ENSG00000268083	protein_coding	-	chr19:39306061-39342987	1.00399e-15	6.12356	-52.4376	0.17595	0.609228
AC104809.3	ENSG00000226321	protein_coding	+	chr2:241858201-241932728	0.0499731	0.135045	-1.43422	1	1
AC104841.2	ENSG00000268485	protein_coding	+	chr2:242166678-242293442	0.0120706	0.030803	-1.35158	1	1
AC105020.1	ENSG00000203392	protein_coding	+	chr15:75966662-76005189	0.0217991	0.0611297	-1.4876	1	1
AC110771.1	ENSG00000269302	protein_coding	-	chr4:187110185-187112643	0.2169	0.4079	-0.911186	1	1
AC112693.2	ENSG00000269360	protein_coding	+	chr15:93632684-93763010	0	0.0124124	-inf	1	1
AC112721.1	ENSG00000222022	protein_coding	-	chr2:238330062-238333919	0.0415359	0.0375728	0.144667	1	1
AC114546.1	ENSG00000212768	protein_coding	+	chr15:35270541-35280488	4.18e-06	0	inf	1	1
AC115618.1	ENSG00000204620	protein_coding	-	chrX:48431481-48437454	0.13109	0.0552359	1.24688	1	1
AC117395.1	ENSG00000268175	protein_coding	+	chr3:149478891-149942977	0.483511	0.300743	0.685018	1	1
AC119673.1	ENSG00000268313	protein_coding	+	chr1:205681946-205719404	0.0110449	0.0473075	-2.09868	1	1
AC120194.1	ENSG00000213002	protein_coding	+	chr8:71485676-71520622	0.108011	0.0241616	2.16038	1	1
AC124890.1	ENSG00000251695	protein_coding	+	chr12:69139885-69187743	0.318573	0.804645	-1.33673	0.46375	0.863137
AC127496.1	ENSG00000175911	protein_coding	+	chr17:78965397-78983317	0.0787454	0.0675777	0.220649	1	1
AC129492.6	ENSG00000214999	protein_coding	+	chr17:7975953-7991021	0.261109	0.531574	-1.02562	1	1
AC131971.1	ENSG00000183562	protein_coding	+	chr11:2965659-3013607	0	0.0150138	-inf	1	1
AC132186.1	ENSG00000247270	protein_coding	-	chr16:66461199-66586447	0.982716	0.769189	0.353436	0.78795	0.966671
AC132192.1	ENSG00000268403	protein_coding	-	chr11:9481102-9550071	6.58556e-59	0.0844871	-189.709	1	1
AC132872.2	ENSG00000268852	protein_coding	+	chr17:80186272-80231617	0.573621	0.553195	0.0523097	0.97785	0.993687
AC135178.1	ENSG00000198150	protein_coding	-	chr17:8261730-8263858	0.0507112	0.230788	-2.18619	1	1
AC135983.2	ENSG00000268759	protein_coding	+	chr15:32774821-32780287	0	0.0108504	-inf	1	1
AC137932.1	ENSG00000268218	protein_coding	+	chr16:89334037-89556969	0.00604225	0.0348922	-2.52975	1	1
AC138517.1	ENSG00000269071	protein_coding	+	chr5:138852107-138852506	0	0.0685106	-inf	1	1
AC138655.1	ENSG00000269563	protein_coding	+	chr2:47799600-47801998	0.0463714	0.0878065	-0.921092	1	1
AC139100.2	ENSG00000267270	protein_coding	+	chr18:77905806-78005429	0.245416	0.804475	-1.71282	0.0214	0.198099
AC139426.2	ENSG00000233812	protein_coding	-	chr15:32684982-32727434	0.0177099	0.0345259	-0.963125	1	1
AC140061.12	ENSG00000269529	protein_coding	+	chr12:50690488-50691718	0.181917	0.492089	-1.43564	1	1
AC140481.2	ENSG00000183292	protein_coding	+	chr2:131328401-131348036	0.0842136	0.0896946	-0.0909675	1	1
AC174470.1	ENSG00000215621	protein_coding	-	chr17:79780286-79791178	0.583553	1.06721	-0.870902	0.41485	0.83735
ACAA1	ENSG00000060971	protein_coding	-	chr3:38080695-38178733	38.2228	39.0067	-0.0292863	0.9198	0.984938	ACAA|PTHIO|THIO	MIM:604054|HGNC:HGNC:82|Ensembl:ENSG00000060971|HPRD:06815|Vega:OTTHUMG00000131087	3	3p22.2	acetyl-CoA acyltransferase 1
ACAA2	ENSG00000167315	protein_coding	-	chr18:47309868-47721463	29.236	25.0434	0.223317	0.4091	0.833897	DSAEC	MIM:604770|HGNC:HGNC:83|HPRD:10380	18	18q21.1	acetyl-CoA acyltransferase 2
ACACA	ENSG00000132142	protein_coding	-	chr17:35441922-35766909	12.6786	14.4208	-0.185763	0.6548	0.937143	ACAC|ACACAD|ACC|ACC1|ACCA	MIM:200350|HGNC:HGNC:84|Ensembl:ENSG00000278540|HPRD:01938|Vega:OTTHUMG00000188463	17	17q21	acetyl-CoA carboxylase alpha
ACACB	ENSG00000076555	protein_coding	+	chr12:109549022-109706031	2.43812	6.93963	-1.50909	0.00225	0.0464075	ACC2|ACCB|HACC275	MIM:601557|HGNC:HGNC:85|Ensembl:ENSG00000076555|HPRD:07044|Vega:OTTHUMG00000169250	12	12q24.11	acetyl-CoA carboxylase beta
ACAD10	ENSG00000111271	protein_coding	+	chr12:112123856-112247782	14.955	12.6779	0.238307	0.60465	0.919559	-	MIM:611181|HGNC:HGNC:21597|Ensembl:ENSG00000111271|HPRD:10625|Vega:OTTHUMG00000169602	12	12q24.12	acyl-CoA dehydrogenase family member 10
ACAD11	ENSG00000240303	protein_coding	-	chr3:132276981-132593067	9.16092	20.4696	-1.15992	0.0196	0.186947	ACAD-11	MIM:614288|HGNC:HGNC:30211|Ensembl:ENSG00000240303|HPRD:13352|Vega:OTTHUMG00000159780	3	3q22.1	acyl-CoA dehydrogenase family member 11
ACAD8	ENSG00000151498	protein_coding	+	chr11:134123388-134135749	8.62207	13.404	-0.636555	0.0316	0.249442	ACAD-8|ARC42	MIM:604773|HGNC:HGNC:87|Ensembl:ENSG00000151498|HPRD:11985|Vega:OTTHUMG00000167177	11	11q25	acyl-CoA dehydrogenase family member 8
ACAD9	ENSG00000177646	protein_coding	+	chr3:128598438-128759585	15.553	24.1215	-0.633128	0.0889	0.442966	NPD002	MIM:611103|HGNC:HGNC:21497|Ensembl:ENSG00000177646|HPRD:12412|Vega:OTTHUMG00000159942	3	3q21.3	acyl-CoA dehydrogenase family member 9
ACADM	ENSG00000117054	protein_coding	+	chr1:76190035-76260764	20.1058	27.4799	-0.45077	0.40235	0.830975	ACAD1|MCAD|MCADH	MIM:607008|HGNC:HGNC:89|Ensembl:ENSG00000117054|HPRD:08447|Vega:OTTHUMG00000009784	1	1p31	acyl-CoA dehydrogenase, C-4 to C-12 straight chain
ACADS	ENSG00000122971	protein_coding	+	chr12:121163537-121177811	5.03528	7.8612	-0.642678	0.07715	0.408161	ACAD3|SCAD	MIM:606885|HGNC:HGNC:90|Ensembl:ENSG00000122971|HPRD:06053|Vega:OTTHUMG00000169203	12	12q24.31	acyl-CoA dehydrogenase, C-2 to C-3 short chain
ACADSB	ENSG00000196177	protein_coding	+	chr10:124768494-124817827	6.76152	7.22228	-0.0951065	0.84305	0.973865	2-MEBCAD|ACAD7|SBCAD	MIM:600301|HGNC:HGNC:91|Ensembl:ENSG00000196177|HPRD:02626|Vega:OTTHUMG00000019200	10	10q26.13	acyl-CoA dehydrogenase, short/branched chain
ACADVL	ENSG00000072778	protein_coding	+	chr17:7093208-7128592	63.85	89.4793	-0.486868	0.1277	0.532296	ACAD6|LCACD|VLCAD	MIM:609575|HGNC:HGNC:92|Ensembl:ENSG00000072778|HPRD:01940|Vega:OTTHUMG00000102157	17	17p13.1	acyl-CoA dehydrogenase, very long chain
ACAN	ENSG00000157766	protein_coding	+	chr15:89346673-89418585	0	0.00259665	-inf	1	1	AGC1|AGCAN|CSPG1|CSPGCP|MSK16|SEDK	MIM:155760|HGNC:HGNC:319|Ensembl:ENSG00000157766|HPRD:01123|Vega:OTTHUMG00000171989	15	15q26.1	aggrecan
ACAP1	ENSG00000072818	protein_coding	+	chr17:7239847-7254797	24.6669	59.5561	-1.27167	5e-05	0.00274586	CENTB1	MIM:607763|HGNC:HGNC:16467|Ensembl:ENSG00000072818|HPRD:08474|Vega:OTTHUMG00000102199	17	17p13.1	ArfGAP with coiled-coil, ankyrin repeat and PH domains 1
ACAP2	ENSG00000114331	protein_coding	-	chr3:194995464-195163807	114.135	93.8051	0.283003	0.3447	0.790465	CENTB2|CNT-B2	MIM:607766|HGNC:HGNC:16469|Ensembl:ENSG00000114331|HPRD:09681|Vega:OTTHUMG00000155885	3	3q29	ArfGAP with coiled-coil, ankyrin repeat and PH domains 2
ACAP3	ENSG00000131584	protein_coding	-	chr1:1227755-1260071	5.73002	14.3198	-1.3214	0.0139	0.152483	CENTB5	HGNC:HGNC:16754|Ensembl:ENSG00000131584|HPRD:10820|Vega:OTTHUMG00000002235	1	-	ArfGAP with coiled-coil, ankyrin repeat and PH domains 3
ACAT1	ENSG00000075239	protein_coding	+	chr11:107879458-108018503	12.1322	16.6721	-0.458592	0.33525	0.782527	ACAT|MAT|T2|THIL	MIM:607809|HGNC:HGNC:93|Ensembl:ENSG00000075239|HPRD:01946|Vega:OTTHUMG00000166381	11	11q22.3	acetyl-CoA acetyltransferase 1
ACAT2	ENSG00000120437	protein_coding	+	chr6:160090088-160210781	11.6119	13.2418	-0.189488	0.89685	0.982705	-	MIM:100678|HGNC:HGNC:94|HPRD:00006	6	6q25.3	acetyl-CoA acetyltransferase 2
ACBD3	ENSG00000182827	protein_coding	-	chr1:226332379-226374431	19.7179	17.4344	0.177565	0.4686	0.867304	GCP60|GOCAP1|GOLPH1|PAP7	MIM:606809|HGNC:HGNC:15453|Ensembl:ENSG00000182827|HPRD:08432|Vega:OTTHUMG00000037560	1	1q42.12	acyl-CoA binding domain containing 3
ACBD4	ENSG00000181513	protein_coding	+	chr17:43100707-43221548	1.84155	2.64453	-0.522088	0.42195	0.841429	HMFT0700	HGNC:HGNC:23337|Ensembl:ENSG00000181513|Vega:OTTHUMG00000180111	17	17q21.31	acyl-CoA binding domain containing 4
ACBD5	ENSG00000107897	protein_coding	-	chr10:27484145-27531059	24.076	24.0755	3.08381e-05	0.99995	1	-	MIM:616618|HGNC:HGNC:23338|Ensembl:ENSG00000107897|HPRD:12415|Vega:OTTHUMG00000017854	10	10p12.1	acyl-CoA binding domain containing 5
ACBD6	ENSG00000135847	protein_coding	-	chr1:180199420-180472089	19.2961	22.3689	-0.213185	0.56205	0.908067	-	MIM:616352|HGNC:HGNC:23339|Ensembl:ENSG00000230124|HPRD:12416|Vega:OTTHUMG00000035117	1	1q25.3	acyl-CoA binding domain containing 6
ACBD7	ENSG00000176244	protein_coding	-	chr10:15057070-15130775	0.0286033	0.0364575	-0.350037	1	1	bA455B2.2	HGNC:HGNC:17715	10	10p13	acyl-CoA binding domain containing 7
ACCS	ENSG00000110455	protein_coding	+	chr11:44087474-44105772	7.41201	19.1333	-1.36815	0.0005	0.0158434	ACS|PHACS	MIM:608405|HGNC:HGNC:23989|Ensembl:ENSG00000110455|HPRD:10524|Vega:OTTHUMG00000166427	11	11p11	1-aminocyclopropane-1-carboxylate synthase homolog (inactive)
ACCSL	ENSG00000205126	protein_coding	+	chr11:44069530-44081527	0.136954	0.155689	-0.184978	1	1	-	HGNC:HGNC:34391|Ensembl:ENSG00000205126|Vega:OTTHUMG00000166426	11	11p11.2	1-aminocyclopropane-1-carboxylate synthase (inactive)-like
ACD	ENSG00000102977	protein_coding	-	chr16:67678821-67694713	0.773122	2.1822	-1.49702	0.03745	0.274894	PIP1|PTOP|TINT1|TPP1	MIM:609377|HGNC:HGNC:25070|Ensembl:ENSG00000102977|HPRD:12417|Vega:OTTHUMG00000137547	16	16q22.1	adrenocortical dysplasia homolog (mouse)
ACE	ENSG00000159640	protein_coding	+	chr17:61554421-61599209	0.430916	1.00458	-1.22111	0.0116	0.13627	ACE1|CD143|DCP|DCP1|ICH|MVCD3	MIM:106180|HGNC:HGNC:2707|Ensembl:ENSG00000159640|HPRD:00108|Vega:OTTHUMG00000154927	17	17q23.3	angiotensin I converting enzyme
ACE	ENSG00000264813	protein_coding	+	chr17:61554421-61599209	3.67796e-41	1.68302e-37	-12.1599	1	1	ACE1|CD143|DCP|DCP1|ICH|MVCD3	MIM:106180|HGNC:HGNC:2707|Ensembl:ENSG00000159640|HPRD:00108|Vega:OTTHUMG00000154927	17	17q23.3	angiotensin I converting enzyme
ACER1	ENSG00000167769	protein_coding	-	chr19:6306152-6333640	0.0258091	0.234731	-3.18506	1	1	ALKCDase1|ASAH3	MIM:613491|HGNC:HGNC:18356|Ensembl:ENSG00000167769|HPRD:12496|Vega:OTTHUMG00000180777	19	19p13.3	alkaline ceramidase 1
ACER2	ENSG00000177076	protein_coding	+	chr9:19397806-19452018	1.36744	1.86822	-0.450188	0.4438	0.852346	ALKCDase2|ASAH3L	MIM:613492|HGNC:HGNC:23675|HPRD:16512	9	9p22.1	alkaline ceramidase 2
ACER3	ENSG00000078124	protein_coding	+	chr11:76571910-76737841	25.6927	10.3734	1.30847	0.00235	0.0477549	APHC|PHCA	HGNC:HGNC:16066|Ensembl:ENSG00000078124|HPRD:17844|Vega:OTTHUMG00000165225	11	11q13.5	alkaline ceramidase 3
ACHE	ENSG00000087085	protein_coding	-	chr7:100487614-100494594	0.0418553	0.0218383	0.938551	1	1	ACEE|ARACHE|N-ACHE|YT	MIM:100740|HGNC:HGNC:108|Ensembl:ENSG00000087085|HPRD:00010|Vega:OTTHUMG00000157033	7	7q22	acetylcholinesterase (Yt blood group)
ACIN1	ENSG00000100813	protein_coding	-	chr14:23527772-23569665	56.2383	63.9489	-0.185365	0.5484	0.901893	ACINUS|ACN|fSAP152	MIM:604562|HGNC:HGNC:17066|Ensembl:ENSG00000100813|HPRD:05191|Vega:OTTHUMG00000028716	14	14q11.2	apoptotic chromatin condensation inducer 1
ACKR2	ENSG00000144648	protein_coding	+	chr3:42846243-43101703	0.0546399	1.40852e-11	31.8531	1	1	CCBP2|CCR10|CCR9|CMKBR9|D6|hD6	MIM:602648|HGNC:HGNC:1565|Ensembl:ENSG00000144648|HPRD:09095|Vega:OTTHUMG00000186377	3	3p21.3	atypical chemokine receptor 2
ACKR3	ENSG00000144476	protein_coding	+	chr2:237476429-237491001	1.14307	2.57452	-1.17139	0.0424	0.292971	CMKOR1|CXC-R7|CXCR-7|CXCR7|GPR159|RDC-1|RDC1	MIM:610376|HGNC:HGNC:23692|Ensembl:ENSG00000144476|HPRD:09882|Vega:OTTHUMG00000133295	2	2q37.3	atypical chemokine receptor 3
ACKR4	ENSG00000129048	protein_coding	+	chr3:132276981-132593067	0.0376981	0.200091	-2.40809	1	1	CC-CKR-11|CCBP2|CCR-11|CCR10|CCR11|CCRL1|CCX CKR|CCX-CKR|CKR-11|PPR1|VSHK1	MIM:606065|HGNC:HGNC:1611|Ensembl:ENSG00000129048|HPRD:07298|Vega:OTTHUMG00000159768	3	3q22	atypical chemokine receptor 4
ACLY	ENSG00000131473	protein_coding	-	chr17:40023160-40086795	48.5232	34.7236	0.482756	0.03095	0.247034	ACL|ATPCL|CLATP	MIM:108728|HGNC:HGNC:115|Ensembl:ENSG00000131473|HPRD:00155|Vega:OTTHUMG00000133507	17	17q21.2	ATP citrate lyase
ACN9	ENSG00000196636	protein_coding	+	chr7:96745901-96811075	11.0158	11.6832	-0.0848643	0.88175	0.981399
ACO1	ENSG00000122729	protein_coding	+	chr9:32384600-32454767	2.86653	3.58915	-0.324335	0.32685	0.775251	ACONS|HEL60|IREB1|IREBP|IREBP1|IRP1	MIM:100880|HGNC:HGNC:117|Ensembl:ENSG00000122729|HPRD:00013|Vega:OTTHUMG00000019740	9	9p21.1	aconitase 1
ACO2	ENSG00000100412	protein_coding	+	chr22:41865128-41940610	20.268	13.4791	0.588476	0.0599	0.353691	ACONM|HEL-S-284|ICRD|OCA8|OPA9	MIM:100850|HGNC:HGNC:118|Ensembl:ENSG00000100412|HPRD:00012|Vega:OTTHUMG00000030544	22	22q13.2	aconitase 2
ACOT1	ENSG00000184227	protein_coding	+	chr14:73945188-74025651	0.0564207	0.248997	-2.14183	1	1	ACH2|CTE-1|LACH2	MIM:614313|HGNC:HGNC:33128|Ensembl:ENSG00000184227|Vega:OTTHUMG00000171607	14	14q24.3	acyl-CoA thioesterase 1
ACOT11	ENSG00000162390	protein_coding	+	chr1:55007929-55104865	0.305462	0.277609	0.137941	1	1	BFIT|STARD14|THEA|THEM1	MIM:606803|HGNC:HGNC:18156|Ensembl:ENSG00000162390|HPRD:07075|Vega:OTTHUMG00000009891	1	1p32.3	acyl-CoA thioesterase 11
ACOT12	ENSG00000172497	protein_coding	-	chr5:80625823-80689998	0.0993648	0.0448565	1.14742	1	1	CACH-1|Cach|STARD15|THEAL	MIM:614315|HGNC:HGNC:24436|Ensembl:ENSG00000172497|HPRD:16680|Vega:OTTHUMG00000131305	5	5q14.1	acyl-CoA thioesterase 12
ACOT13	ENSG00000112304	protein_coding	+	chr6:24667262-24721064	7.15115	7.40519	-0.0503629	0.97305	0.993267	HT012|PNAS-27|THEM2	MIM:615652|HGNC:HGNC:20999|Ensembl:ENSG00000112304|HPRD:07158|Vega:OTTHUMG00000014359	6	6p22.3	acyl-CoA thioesterase 13
ACOT2	ENSG00000119673	protein_coding	+	chr14:74034323-74042357	2.23879	3.5004	-0.644802	0.1218	0.52185	CTE-IA|CTE1A|MTE1|PTE2|PTE2A|ZAP128	MIM:609972|HGNC:HGNC:18431|Ensembl:ENSG00000119673|HPRD:10173|Vega:OTTHUMG00000171608	14	14q24.3	acyl-CoA thioesterase 2
ACOT4	ENSG00000177465	protein_coding	+	chr14:74058409-74063200	0.671848	0.729655	-0.119079	0.81405	0.96919	PTE-Ib|PTE1B|PTE2B	MIM:614314|HGNC:HGNC:19748|HPRD:17928	14	14q24.3	acyl-CoA thioesterase 4
ACOT6	ENSG00000205669	protein_coding	+	chr14:74077648-74100644	0.0201705	0	inf	1	1	C14orf42|c14_5530	MIM:614267|HGNC:HGNC:33159|Ensembl:ENSG00000205669|Vega:OTTHUMG00000171609	14	14q24.3	acyl-CoA thioesterase 6
ACOT7	ENSG00000097021	protein_coding	-	chr1:6324328-6454451	1.43821	0.668124	1.10608	0.0727	0.39405	ACH1|ACT|BACH|CTE-II|LACH|LACH1|hBACH	MIM:602587|HGNC:HGNC:24157|Ensembl:ENSG00000097021|HPRD:12517|Vega:OTTHUMG00000001295	1	1p36	acyl-CoA thioesterase 7
ACOT8	ENSG00000101473	protein_coding	-	chr20:44462448-44486045	14.191	17.1621	-0.274257	0.4586	0.860267	HNAACTE|NAP1|PTE-1|PTE-2|PTE1|PTE2|hACTE-III|hTE	MIM:608123|HGNC:HGNC:15919|Ensembl:ENSG00000101473|HPRD:06998|Vega:OTTHUMG00000033045	20	20q13.12	acyl-CoA thioesterase 8
ACOT9	ENSG00000123130	protein_coding	-	chrX:23720369-23784592	34.075	33.2219	0.0365782	0.89905	0.983234	ACATE2|CGI-16|MT-ACT48|MTACT48	MIM:300862|HGNC:HGNC:17152|Ensembl:ENSG00000123130|HPRD:06438|Vega:OTTHUMG00000021257	X	Xp22.11	acyl-CoA thioesterase 9
ACOX1	ENSG00000161533	protein_coding	-	chr17:73937587-74023533	26.5413	30.4985	-0.200501	0.5295	0.894053	ACOX|PALMCOX|SCOX	MIM:609751|HGNC:HGNC:119|Ensembl:ENSG00000161533|HPRD:02030|Vega:OTTHUMG00000180027	17	17q25.1	acyl-CoA oxidase 1, palmitoyl
ACOX2	ENSG00000168306	protein_coding	-	chr3:58490862-58523046	0.393094	0.158952	1.30628	1	1	BCOX|BRCACOX|BRCOX|THCCox	MIM:601641|HGNC:HGNC:120|Ensembl:ENSG00000168306|HPRD:09037|Vega:OTTHUMG00000159154	3	3p14.3	acyl-CoA oxidase 2, branched chain
ACOX3	ENSG00000087008	protein_coding	-	chr4:8368008-8514337	7.48394	5.8083	0.365683	0.4226	0.841429	-	MIM:603402|HGNC:HGNC:121|Ensembl:ENSG00000087008|HPRD:04552|Vega:OTTHUMG00000090509	4	4p15.3	acyl-CoA oxidase 3, pristanoyl
ACOXL	ENSG00000153093	protein_coding	+	chr2:111490149-111875799	0.141286	0.0870722	0.698339	1	1	-	HGNC:HGNC:25621|Ensembl:ENSG00000153093|HPRD:12418|Vega:OTTHUMG00000131257	2	2q13	acyl-CoA oxidase-like
ACP1	ENSG00000143727	protein_coding	+	chr2:217729-278283	34.3502	47.8289	-0.477563	0.12945	0.534489	HAAP|LMW-PTP	MIM:171500|HGNC:HGNC:122|Ensembl:ENSG00000143727|HPRD:08881|Vega:OTTHUMG00000086933	2	2p25	acid phosphatase 1, soluble
ACP2	ENSG00000134575	protein_coding	-	chr11:47260852-47290396	6.5566	4.47575	0.550818	0.21955	0.670332	LAP	MIM:171650|HGNC:HGNC:123|Ensembl:ENSG00000134575|HPRD:01375|Vega:OTTHUMG00000166949	11	11p11.2|11p12-p11	acid phosphatase 2, lysosomal
ACP5	ENSG00000102575	protein_coding	-	chr19:11670188-11729950	12.2546	11.8156	0.0526386	0.898	0.98293	HPAP|SPENCDI|TRAP	MIM:171640|HGNC:HGNC:124|Ensembl:ENSG00000102575|HPRD:01374|Vega:OTTHUMG00000182036	19	19p13.2	acid phosphatase 5, tartrate resistant
ACP6	ENSG00000162836	protein_coding	-	chr1:147101452-147142618	2.2966	5.71469	-1.31518	0.01915	0.184324	ACPL1|LPAP|PACPL1	MIM:611471|HGNC:HGNC:29609|HPRD:16472	1	1q21	acid phosphatase 6, lysophosphatidic
ACPL2	ENSG00000155893	protein_coding	+	chr3:140947567-141168634	6.93715	7.89473	-0.186546	0.7694	0.966082
ACPP	ENSG00000014257	protein_coding	+	chr3:132036210-132087142	18.7959	9.71904	0.951531	0.0015	0.0354281	5'-NT|ACP-3|ACP3	MIM:171790|HGNC:HGNC:125|Ensembl:ENSG00000014257|HPRD:01378|Vega:OTTHUMG00000159650	3	3q22.1	acid phosphatase, prostate
ACRBP	ENSG00000111644	protein_coding	-	chr12:6747240-6756626	7.20597	6.75155	0.0939731	0.858	0.9769	CT23|OY-TES-1|SP32	MIM:608352|HGNC:HGNC:17195|Ensembl:ENSG00000111644|HPRD:16322|Vega:OTTHUMG00000168715	12	12p13.31	acrosin binding protein
ACRC	ENSG00000147174	protein_coding	+	chrX:70430034-70948961	2.08555	4.80135	-1.20301	0.28805	0.740539	NAAR1	MIM:300369|HGNC:HGNC:15805|Ensembl:ENSG00000147174|HPRD:02298|Vega:OTTHUMG00000033327	X	Xq13.1	acidic repeat containing
ACSBG1	ENSG00000103740	protein_coding	-	chr15:78370149-78538030	0.439103	0.813153	-0.888967	0.2139	0.662077	BG|BG1|BGM|GR-LACS|LPD	MIM:614362|HGNC:HGNC:29567|HPRD:16549	15	15q23-q24	acyl-CoA synthetase bubblegum family member 1
ACSBG2	ENSG00000130377	protein_coding	+	chr19:5978413-6199583	0	0.0193998	-inf	1	1	BGR|BRGL|PRTD-NY3|PRTDNY3	MIM:614363|HGNC:HGNC:24174|Ensembl:ENSG00000130377|HPRD:09824|Vega:OTTHUMG00000180754	19	19p13.3	acyl-CoA synthetase bubblegum family member 2
ACSF2	ENSG00000167107	protein_coding	+	chr17:48503518-48552206	6.62682	11.0361	-0.735842	0.0247	0.214888	ACSMW|AVYV493	MIM:610465|HGNC:HGNC:26101|Ensembl:ENSG00000167107|HPRD:13380|Vega:OTTHUMG00000162128	17	17q21.33	acyl-CoA synthetase family member 2
ACSF3	ENSG00000176715	protein_coding	+	chr16:89154782-89222254	11.6431	13.1139	-0.171623	0.61875	0.924869	-	MIM:614245|HGNC:HGNC:27288|Ensembl:ENSG00000176715|HPRD:14117|Vega:OTTHUMG00000138044	16	16q24.3	acyl-CoA synthetase family member 3
ACSL1	ENSG00000151726	protein_coding	-	chr4:185676748-185747972	73.2235	63.5439	0.204554	0.46625	0.865633	ACS1|FACL1|FACL2|LACS|LACS1|LACS2	MIM:152425|HGNC:HGNC:3569|Ensembl:ENSG00000151726|HPRD:01068|Vega:OTTHUMG00000160547	4	4q35.1	acyl-CoA synthetase long-chain family member 1
ACSL3	ENSG00000123983	protein_coding	+	chr2:223725651-223809357	23.5785	22.343	0.0776532	0.81835	0.969963	ACS3|FACL3|PRO2194	MIM:602371|HGNC:HGNC:3570|HPRD:03845	2	2q34-q35	acyl-CoA synthetase long-chain family member 3
ACSL4	ENSG00000068366	protein_coding	-	chrX:108866928-108976632	48.3173	42.2905	0.192205	0.5714	0.911247	ACS4|FACL4|LACS4|MRX63|MRX68	MIM:300157|HGNC:HGNC:3571|Ensembl:ENSG00000068366|HPRD:02152|Vega:OTTHUMG00000022190	X	Xq22.3-q23	acyl-CoA synthetase long-chain family member 4
ACSL5	ENSG00000197142	protein_coding	+	chr10:114133775-114188138	41.9747	36.5586	0.19931	0.44005	0.850735	ACS2|ACS5|FACL5	MIM:605677|HGNC:HGNC:16526|Ensembl:ENSG00000197142|HPRD:16139|Vega:OTTHUMG00000019060	10	10q25.2	acyl-CoA synthetase long-chain family member 5
ACSL6	ENSG00000164398	protein_coding	-	chr5:131142682-131348892	3.74932	10.3571	-1.46592	0.02195	0.201524	ACS2|FACL6|LACS 6|LACS2|LACS5	MIM:604443|HGNC:HGNC:16496|Ensembl:ENSG00000164398|HPRD:09190|Vega:OTTHUMG00000150692	5	5q31.1	acyl-CoA synthetase long-chain family member 6
ACSM1	ENSG00000166743	protein_coding	-	chr16:20621564-20936330	0.241488	0.388145	-0.684643	1	1	BUCS1|MACS1	MIM:614357|HGNC:HGNC:18049|Ensembl:ENSG00000166743|HPRD:12551|Vega:OTTHUMG00000131550	16	16p12.3	acyl-CoA synthetase medium-chain family member 1
ACSM3	ENSG00000005187	protein_coding	+	chr16:20621564-20936330	2.75847	4.2432	-0.621285	0.37955	0.816195	SA|SAH	MIM:145505|HGNC:HGNC:10522|Ensembl:ENSG00000005187|HPRD:07033|Vega:OTTHUMG00000131552	16	16p13.11	acyl-CoA synthetase medium-chain family member 3
ACSM5	ENSG00000183549	protein_coding	+	chr16:20420855-20458322	0.0616497	0.182157	-1.56301	1	1	-	MIM:614361|HGNC:HGNC:26060|Ensembl:ENSG00000183549|HPRD:08627|Vega:OTTHUMG00000131551	16	16p12.3	acyl-CoA synthetase medium-chain family member 5
ACSS1	ENSG00000154930	protein_coding	-	chr20:24986867-25039616	15.7042	20.299	-0.370263	0.1441	0.558041	ACAS2L|ACECS1|AceCS2L	MIM:614355|HGNC:HGNC:16091|Ensembl:ENSG00000154930|HPRD:12413|Vega:OTTHUMG00000032112	20	20p11.21	acyl-CoA synthetase short-chain family member 1
ACSS2	ENSG00000131069	protein_coding	+	chr20:33432522-33515769	11.8988	12.199	-0.0359515	0.90515	0.983234	ACAS2|ACECS|ACS|ACSA|dJ1161H23.1	MIM:605832|HGNC:HGNC:15814|Ensembl:ENSG00000131069|Vega:OTTHUMG00000032317	20	20q11.22	acyl-CoA synthetase short-chain family member 2
ACSS3	ENSG00000111058	protein_coding	+	chr12:81186298-81650533	0	0.289222	-inf	1	1	-	MIM:614356|HGNC:HGNC:24723|Ensembl:ENSG00000111058|HPRD:13385|Vega:OTTHUMG00000170179	12	12q21.31	acyl-CoA synthetase short-chain family member 3
ACTA1	ENSG00000143632	protein_coding	-	chr1:229566991-229569845	0.0204736	0.011888	0.784256	1	1	ACTA|ASMA|CFTD|CFTD1|CFTDM|MPFD|NEM1|NEM2|NEM3	MIM:102610|HGNC:HGNC:129|Ensembl:ENSG00000143632|HPRD:00030|Vega:OTTHUMG00000038006	1	1q42.13	actin, alpha 1, skeletal muscle
ACTA2	ENSG00000107796	protein_coding	-	chr10:90639490-90775542	3.84463	1.9719	0.963257	0.326	0.77453	AAT6|ACTSA|MYMY5	MIM:102620|HGNC:HGNC:130|Ensembl:ENSG00000107796|HPRD:00031|Vega:OTTHUMG00000018700	10	10q23.3	actin, alpha 2, smooth muscle, aorta
ACTB	ENSG00000075624	protein_coding	-	chr7:5566781-5603415	1312.83	799.991	0.714622	0.0279	0.23082	BRWS1|PS1TP5BP1	MIM:102630|HGNC:HGNC:132|Ensembl:ENSG00000075624|HPRD:00032|Vega:OTTHUMG00000023268	7	7p22	actin, beta
ACTG1	ENSG00000184009	protein_coding	-	chr17:79476996-79494802	987.612	687.695	0.522175	0.14395	0.557968	ACT|ACTG|BRWS2|DFNA20|DFNA26|HEL-176	MIM:102560|HGNC:HGNC:144|Ensembl:ENSG00000184009|HPRD:00017|Vega:OTTHUMG00000177955	17	17q25	actin gamma 1
ACTG2	ENSG00000163017	protein_coding	+	chr2:74119440-74146992	0.0132399	0	inf	1	1	ACT|ACTA3|ACTE|ACTL3|ACTSG|VSCM	MIM:102545|HGNC:HGNC:145|Ensembl:ENSG00000163017|HPRD:00016|Vega:OTTHUMG00000129813	2	2p13.1	actin, gamma 2, smooth muscle, enteric
ACTL10	ENSG00000182584	protein_coding	+	chr20:32244892-32262269	0.591947	0.843533	-0.510977	0.60215	0.918618	C20orf134|dJ63M2.2	HGNC:HGNC:16127|Ensembl:ENSG00000182584|HPRD:18570|Vega:OTTHUMG00000032262	20	20q11.22	actin like 10
ACTL6A	ENSG00000136518	protein_coding	+	chr3:179280667-179322442	23.4011	22.3305	0.067557	0.8456	0.973993	ACTL6|ARPN-BETA|Arp4|BAF53A|INO80K	MIM:604958|HGNC:HGNC:24124|Ensembl:ENSG00000136518|HPRD:05389|Vega:OTTHUMG00000157782	3	3q26.33	actin like 6A
ACTL7B	ENSG00000148156	protein_coding	-	chr9:111616870-111619239	0.0522841	0.0626046	-0.259896	1	1	Tact1	MIM:604304|HGNC:HGNC:162|HPRD:11977	9	9q31	actin like 7B
ACTN1	ENSG00000072110	protein_coding	-	chr14:69340859-69446157	23.5459	20.8313	0.176723	0.5131	0.886434	BDPLT15	MIM:102575|HGNC:HGNC:163|Ensembl:ENSG00000072110|HPRD:00020|Vega:OTTHUMG00000171386	14	14q24|14q22-q24	actinin alpha 1
ACTN2	ENSG00000077522	protein_coding	+	chr1:236849753-236927931	0	0.0140875	-inf	1	1	CMD1AA|CMH23	MIM:102573|HGNC:HGNC:164|Ensembl:ENSG00000077522|HPRD:00019|Vega:OTTHUMG00000040059	1	1q42-q43	actinin alpha 2
ACTN4	ENSG00000130402	protein_coding	+	chr19:39138288-39260544	84.8635	51.7463	0.713688	0.03745	0.274894	ACTININ-4|FSGS|FSGS1	MIM:604638|HGNC:HGNC:166|HPRD:05222	19	19q13	actinin alpha 4
ACTR10	ENSG00000131966	protein_coding	+	chr14:58466452-58764857	31.5023	30.5546	0.0440681	0.93155	0.986131	ACTR11|Arp10|Arp11|HARP11	HGNC:HGNC:17372|Ensembl:ENSG00000131966|HPRD:12420|Vega:OTTHUMG00000171049	14	14q23.1	actin-related protein 10 homolog (S. cerevisiae)
ACTR1A	ENSG00000138107	protein_coding	-	chr10:104238985-104262482	30.953	23.5105	0.396777	0.12475	0.526621	ARP1|Arp1A|CTRN1	MIM:605143|HGNC:HGNC:167|Ensembl:ENSG00000138107|HPRD:05507|Vega:OTTHUMG00000018956	10	10q24.32	ARP1 actin-related protein 1 homolog A, centractin alpha (yeast)
ACTR1B	ENSG00000115073	protein_coding	-	chr2:98272430-98280570	12.2124	19.6028	-0.682715	0.0152	0.160262	ARP1B|CTRN2|PC3	MIM:605144|HGNC:HGNC:168|Ensembl:ENSG00000115073|HPRD:05508|Vega:OTTHUMG00000130549	2	2q11.2	ARP1 actin-related protein 1 homolog B, centractin beta (yeast)
ACTR2	ENSG00000138071	protein_coding	+	chr2:65454886-65498387	249.607	131.016	0.929913	0.00015	0.00659816	ARP2	MIM:604221|HGNC:HGNC:169|Ensembl:ENSG00000138071|HPRD:05023|Vega:OTTHUMG00000129540	2	2p14	ARP2 actin-related protein 2 homolog (yeast)
ACTR3	ENSG00000115091	protein_coding	+	chr2:114586966-114720173	340.932	267.577	0.349527	0.26175	0.715109	ARP3	MIM:604222|HGNC:HGNC:170|Ensembl:ENSG00000115091|HPRD:05024|Vega:OTTHUMG00000153497	2	2q14.1	ARP3 actin-related protein 3 homolog (yeast)
ACTR3B	ENSG00000133627	protein_coding	+	chr7:152456833-152552463	3.46691	5.16583	-0.575349	0.3234	0.772699	ARP11|ARP3BETA	HGNC:HGNC:17256|Ensembl:ENSG00000133627|HPRD:12489|Vega:OTTHUMG00000151463	7	7q36.1	ARP3 actin-related protein 3 homolog B (yeast)
ACTR3C	ENSG00000106526	protein_coding	-	chr7:149941004-150035239	2.88738	3.83744	-0.410381	0.48315	0.873985	ARP11	HGNC:HGNC:37282|Ensembl:ENSG00000106526|Vega:OTTHUMG00000158323	7	7q36.1	ARP3 actin-related protein 3 homolog C (yeast)
ACTR5	ENSG00000101442	protein_coding	+	chr20:37377084-37400834	5.64209	7.65967	-0.441053	0.1558	0.578767	Arp5|INO80M	HGNC:HGNC:14671|Ensembl:ENSG00000101442|HPRD:08575|Vega:OTTHUMG00000032456	20	20q11.23	ARP5 actin-related protein 5 homolog (yeast)
ACTR6	ENSG00000075089	protein_coding	+	chr12:100550134-100660857	19.0264	21.6931	-0.189235	0.57605	0.913202	ARP6|CDA12|HSPC281|MSTP136|hARP6|hARPX	HGNC:HGNC:24025|Ensembl:ENSG00000075089|HPRD:12421|Vega:OTTHUMG00000170245	12	12q23.1	ARP6 actin-related protein 6 homolog (yeast)
ACTR8	ENSG00000113812	protein_coding	-	chr3:53901092-53916296	17.2322	21.5982	-0.325808	0.4453	0.852829	ARP8|INO80N|hArp8	HGNC:HGNC:14672|Ensembl:ENSG00000113812|HPRD:09792|Vega:OTTHUMG00000158279	3	-	ARP8 actin-related protein 8 homolog (yeast)
ACTRT3	ENSG00000184378	protein_coding	-	chr3:169484708-169489831	0.0385677	0.125242	-1.69926	1	1	ARP-T3|ARPM1	MIM:608534|HGNC:HGNC:24022|Ensembl:ENSG00000184378|HPRD:12253|Vega:OTTHUMG00000184025	3	3q26.2	actin-related protein T3
ACVR1	ENSG00000115170	protein_coding	-	chr2:158592957-158732374	6.1384	6.22649	-0.0205555	0.93755	0.986964	ACTRI|ACVR1A|ACVRLK2|ALK2|FOP|SKR1|TSRI	MIM:102576|HGNC:HGNC:171|Ensembl:ENSG00000115170|HPRD:00021|Vega:OTTHUMG00000131967	2	2q23-q24	activin A receptor type I
ACVR1B	ENSG00000135503	protein_coding	+	chr12:52345450-52390862	6.97573	5.06738	0.461105	0.20975	0.6573	ACTRIB|ACVRLK4|ALK4|SKR2	MIM:601300|HGNC:HGNC:172|Ensembl:ENSG00000135503|HPRD:03193|Vega:OTTHUMG00000167920	12	12q13	activin A receptor type IB
ACVR1C	ENSG00000123612	protein_coding	-	chr2:158383278-158485517	0.246597	1.29926	-2.39747	0.00065	0.0191083	ACVRLK7|ALK7	MIM:608981|HGNC:HGNC:18123|Ensembl:ENSG00000123612|HPRD:10608|Vega:OTTHUMG00000131964	2	2q24.1	activin A receptor type IC
ACVR2A	ENSG00000121989	protein_coding	+	chr2:148602085-149275805	8.84204	9.14582	-0.0487335	0.9332	0.986594	ACTRII|ACVR2	MIM:102581|HGNC:HGNC:173|Ensembl:ENSG00000121989|HPRD:00025|Vega:OTTHUMG00000150603	2	2q22.3	activin A receptor type IIA
ACVR2B	ENSG00000114739	protein_coding	+	chr3:38492517-38534633	0.683099	2.07966	-1.60618	5e-05	0.00274586	ACTRIIB|ActR-IIB|HTX4	MIM:602730|HGNC:HGNC:174|Ensembl:ENSG00000114739|HPRD:04106|Vega:OTTHUMG00000131291	3	3p22	activin A receptor type IIB
ACVRL1	ENSG00000139567	protein_coding	+	chr12:52300691-52317145	1.73818	0.75548	1.20211	0.06015	0.354465	ACVRLK1|ALK-1|ALK1|HHT|HHT2|ORW2|SKR3|TSR-I	MIM:601284|HGNC:HGNC:175|Ensembl:ENSG00000139567|HPRD:03181|Vega:OTTHUMG00000169507	12	12q13.13	activin A receptor type IL
ACY1	ENSG00000243989	protein_coding	+	chr3:51989329-52023213	1.36105	1.65184	-0.279359	0.7113	0.953531	ACY-1|ACY1D|HEL-S-5	MIM:104620|HGNC:HGNC:177|Ensembl:ENSG00000114786|Ensembl:ENSG00000243989|HPRD:00092|Vega:OTTHUMG00000157815|Vega:OTTHUMG00000166447	3	3p21.1	aminoacylase 1
ACY3	ENSG00000132744	protein_coding	-	chr11:67410025-67418130	0.203949	0.155438	0.391868	1	1	ACY-3|HCBP1	MIM:614413|HGNC:HGNC:24104|Ensembl:ENSG00000132744|HPRD:12422|Vega:OTTHUMG00000167283	11	11q13.2	aminoacylase 3
ACYP1	ENSG00000119640	protein_coding	-	chr14:75519923-75545126	5.89579	11.6427	-0.981674	0.0306	0.245334	ACYPE	MIM:600875|HGNC:HGNC:179|Ensembl:ENSG00000119640|HPRD:02928|Vega:OTTHUMG00000171767	14	14q24.3	acylphosphatase 1, erythrocyte (common) type
ACYP2	ENSG00000170634	protein_coding	+	chr2:54091203-54532437	5.7944	8.01153	-0.467418	0.5003	0.88219	ACYM|ACYP	MIM:102595|HGNC:HGNC:180|Ensembl:ENSG00000170634|HPRD:00028|Vega:OTTHUMG00000129287	2	2p16.2	acylphosphatase 2, muscle type
AD000671.6	ENSG00000267120	protein_coding	-	chr19:36230057-36245420	0.797846	0.71394	0.160307	0.91395	0.983488
ADA	ENSG00000196839	protein_coding	-	chr20:43160425-43280874	14.9215	10.1653	0.553745	0.1112	0.498451	-	MIM:608958|HGNC:HGNC:186|Ensembl:ENSG00000196839|HPRD:00038|Vega:OTTHUMG00000033081	20	20q13.12	adenosine deaminase
ADAL	ENSG00000168803	protein_coding	+	chr15:43622871-43646096	2.5805	3.5545	-0.461996	0.3793	0.81609	-	HGNC:HGNC:31853|Ensembl:ENSG00000168803|HPRD:11779|Vega:OTTHUMG00000176646	15	15q15.3	adenosine deaminase-like
ADAM10	ENSG00000137845	protein_coding	-	chr15:58887402-59042177	125.558	95.6387	0.392684	0.165	0.591627	AD10|AD18|CD156c|HsT18717|MADM|RAK|kuz	MIM:602192|HGNC:HGNC:188|HPRD:03723	15	15q22	ADAM metallopeptidase domain 10
ADAM11	ENSG00000073670	protein_coding	+	chr17:42836398-42859214	0.0122068	0.0419931	-1.78247	1	1	MDC	MIM:155120|HGNC:HGNC:189|Ensembl:ENSG00000073670|HPRD:01114|Vega:OTTHUMG00000179038	17	17q21.3	ADAM metallopeptidase domain 11
ADAM12	ENSG00000148848	protein_coding	-	chr10:127700949-128077024	0.366833	0.943824	-1.36339	0.0324	0.252418	ADAM12-OT1|CAR10|MCMP|MCMPMltna|MLTN|MLTNA	MIM:602714|HGNC:HGNC:190|Ensembl:ENSG00000148848|HPRD:04092|Vega:OTTHUMG00000019243	10	10q26	ADAM metallopeptidase domain 12
ADAM15	ENSG00000143537	protein_coding	+	chr1:155006299-155060014	11.2336	10.2953	0.125833	0.6627	0.940078	MDC15	MIM:605548|HGNC:HGNC:193|Ensembl:ENSG00000143537|HPRD:05674|Vega:OTTHUMG00000013898	1	1q21.3	ADAM metallopeptidase domain 15
ADAM17	ENSG00000151694	protein_coding	-	chr2:9613786-9695921	31.1908	28.5524	0.127507	0.72205	0.956483	ADAM18|CD156B|CSVP|NISBD|NISBD1|TACE	MIM:603639|HGNC:HGNC:195|Ensembl:ENSG00000151694|HPRD:04703|Vega:OTTHUMG00000090425	2	2p25	ADAM metallopeptidase domain 17
ADAM19	ENSG00000135074	protein_coding	-	chr5:156687131-157002783	6.13713	10.8905	-0.827433	0.22785	0.680093	FKSG34|MADDAM|MLTNB	MIM:603640|HGNC:HGNC:197|Ensembl:ENSG00000135074|HPRD:04704|Vega:OTTHUMG00000130242	5	5q33.3	ADAM metallopeptidase domain 19
ADAM20	ENSG00000134007	protein_coding	-	chr14:70892528-71014181	0.614097	0.946857	-0.624679	0.2672	0.720217	-	MIM:603712|HGNC:HGNC:199|Ensembl:ENSG00000134007|HPRD:04754|Vega:OTTHUMG00000167548	14	14q24.1	ADAM metallopeptidase domain 20
ADAM21	ENSG00000139985	protein_coding	+	chr14:70892528-71014181	0	0.0171016	-inf	1	1	ADAM 21|ADAM31	MIM:603713|HGNC:HGNC:200|Ensembl:ENSG00000139985|HPRD:04755|Vega:OTTHUMG00000171328	14	14q24.1	ADAM metallopeptidase domain 21
ADAM22	ENSG00000008277	protein_coding	+	chr7:87563457-87832204	2.18833	2.7568	-0.333162	0.53485	0.896995	ADAM 22|MDC2	MIM:603709|HGNC:HGNC:201|Ensembl:ENSG00000008277|HPRD:04751|Vega:OTTHUMG00000137417	7	7q21	ADAM metallopeptidase domain 22
ADAM23	ENSG00000114948	protein_coding	+	chr2:207308262-207485853	0.137652	1.19777	-3.12126	0.00015	0.00659816	MDC-3|MDC3	MIM:603710|HGNC:HGNC:202|Ensembl:ENSG00000114948|HPRD:04752|Vega:OTTHUMG00000132919	2	2q33	ADAM metallopeptidase domain 23
ADAM28	ENSG00000042980	protein_coding	+	chr8:24151552-24769586	7.76021	22.1513	-1.51323	0.00025	0.00968777	ADAM 28|MDC-L|MDCL|eMDC II|eMDCII	MIM:606188|HGNC:HGNC:206|Ensembl:ENSG00000042980|HPRD:08391|Vega:OTTHUMG00000163780	8	8p21.2	ADAM metallopeptidase domain 28
ADAM29	ENSG00000168594	protein_coding	+	chr4:175750818-175900532	0.0641014	0.100176	-0.644116	1	1	CT73|svph1	MIM:604778|HGNC:HGNC:207|Ensembl:ENSG00000168594|HPRD:05306|Vega:OTTHUMG00000160764	4	4q34	ADAM metallopeptidase domain 29
ADAM30	ENSG00000134249	protein_coding	-	chr1:120436155-120439118	0.00585085	0.00562251	0.0574311	1	1	svph4	MIM:604779|HGNC:HGNC:208|Ensembl:ENSG00000134249|HPRD:05307|Vega:OTTHUMG00000189303	1	1p12	ADAM metallopeptidase domain 30
ADAM32	ENSG00000197140	protein_coding	+	chr8:38964508-39142430	0.375401	0.399622	-0.0902056	1	1	-	HGNC:HGNC:15479|Ensembl:ENSG00000197140|HPRD:16475|Vega:OTTHUMG00000164071	8	8p11.22	ADAM metallopeptidase domain 32
ADAM33	ENSG00000149451	protein_coding	-	chr20:3648611-3662893	0	0.0159441	-inf	1	1	C20orf153|DJ964F7.1	MIM:607114|HGNC:HGNC:15478|Ensembl:ENSG00000149451|HPRD:06173|Vega:OTTHUMG00000031758	20	20p13	ADAM metallopeptidase domain 33
ADAM8	ENSG00000151651	protein_coding	-	chr10:135075906-135090406	27.6066	41.9571	-0.603898	0.1843	0.623544	CD156|CD156a|MS2	MIM:602267|HGNC:HGNC:215|Ensembl:ENSG00000151651|HPRD:03777|Vega:OTTHUMG00000019309	10	10q26.3	ADAM metallopeptidase domain 8
ADAM9	ENSG00000168615	protein_coding	+	chr8:38854387-38962663	21.0772	14.6231	0.527441	0.1216	0.52185	CORD9|MCMP|MDC9|Mltng	MIM:602713|HGNC:HGNC:216|Ensembl:ENSG00000168615|HPRD:04091|Vega:OTTHUMG00000159783	8	8p11.22	ADAM metallopeptidase domain 9
ADAMDEC1	ENSG00000134028	protein_coding	+	chr8:24151552-24769586	0.806355	0.296419	1.44378	0.25895	0.711617	M12.219	MIM:606393|HGNC:HGNC:16299|Ensembl:ENSG00000134028|HPRD:07070|Vega:OTTHUMG00000097858	8	8p21.2	ADAM-like, decysin 1
ADAMTS1	ENSG00000154734	protein_coding	-	chr21:28208065-28217728	0.490864	0.796842	-0.69897	0.2508	0.703994	C3-C5|METH1	MIM:605174|HGNC:HGNC:217|Ensembl:ENSG00000154734|HPRD:05530|Vega:OTTHUMG00000078688	21	21q21.2	ADAM metallopeptidase with thrombospondin type 1 motif 1
ADAMTS10	ENSG00000142303	protein_coding	-	chr19:8645125-8675620	2.03277	6.45041	-1.66594	0.00915	0.116097	ADAM-TS10|ADAMTS-10|WMS|WMS1	MIM:608990|HGNC:HGNC:13201|Ensembl:ENSG00000142303|HPRD:07470|Vega:OTTHUMG00000182216	19	19p13.2	ADAM metallopeptidase with thrombospondin type 1 motif 10
ADAMTS13	ENSG00000160323	protein_coding	+	chr9:136243116-136324508	0.0301254	0.182466	-2.59857	1	1	ADAM-TS13|ADAMTS-13|C9orf8|VWFCP|vWF-CP	MIM:604134|HGNC:HGNC:1366|Ensembl:ENSG00000160323|HPRD:04994|Vega:OTTHUMG00000020876	9	9q34	ADAM metallopeptidase with thrombospondin type 1 motif 13
ADAMTS14	ENSG00000138316	protein_coding	+	chr10:72432558-72522197	0.0518039	0.0263295	0.976382	1	1	-	MIM:607506|HGNC:HGNC:14899|Ensembl:ENSG00000138316|HPRD:06329|Vega:OTTHUMG00000018414	10	10q21	ADAM metallopeptidase with thrombospondin type 1 motif 14
ADAMTS15	ENSG00000166106	protein_coding	+	chr11:130318868-130346532	0	0.00411466	-inf	1	1	-	MIM:607509|HGNC:HGNC:16305|Ensembl:ENSG00000166106|HPRD:06330|Vega:OTTHUMG00000165657	11	11q25	ADAM metallopeptidase with thrombospondin type 1 motif 15
ADAMTS17	ENSG00000140470	protein_coding	-	chr15:100510419-100882210	0.433276	1.63715	-1.91783	0.00415	0.069372	-	MIM:607511|HGNC:HGNC:17109|Ensembl:ENSG00000140470|HPRD:06332|Vega:OTTHUMG00000149867	15	15q24	ADAM metallopeptidase with thrombospondin type 1 motif 17
ADAMTS2	ENSG00000087116	protein_coding	-	chr5:178537851-178772431	0.0191173	0.032403	-0.761246	1	1	ADAM-TS2|ADAMTS-2|ADAMTS-3|NPI|PC I-NP|PCI-NP|PCINP|PCPNI|PNPI	MIM:604539|HGNC:HGNC:218|Ensembl:ENSG00000087116|HPRD:05173|Vega:OTTHUMG00000130915	5	5qter	ADAM metallopeptidase with thrombospondin type 1 motif 2
ADAMTS3	ENSG00000156140	protein_coding	-	chr4:73146685-73434516	0	0.00338764	-inf	1	1	ADAMTS-4	MIM:605011|HGNC:HGNC:219|Ensembl:ENSG00000156140|HPRD:06893|Vega:OTTHUMG00000129912	4	4q13.3	ADAM metallopeptidase with thrombospondin type 1 motif 3
ADAMTS4	ENSG00000158859	protein_coding	-	chr1:161154097-161184185	0.144634	0.0756104	0.93575	1	1	ADAMTS-2|ADAMTS-4|ADMP-1	MIM:603876|HGNC:HGNC:220|HPRD:04853	1	1q21-q23	ADAM metallopeptidase with thrombospondin type 1 motif 4
ADAMTS5	ENSG00000154736	protein_coding	-	chr21:28261694-28338832	0.431559	0.472503	-0.130765	1	1	ADAM-TS 11|ADAM-TS 5|ADAM-TS5|ADAMTS-11|ADAMTS-5|ADAMTS11|ADMP-2	MIM:605007|HGNC:HGNC:221|Ensembl:ENSG00000154736|HPRD:05420|Vega:OTTHUMG00000078686	21	21q21.3	ADAM metallopeptidase with thrombospondin type 1 motif 5
ADAMTS6	ENSG00000049192	protein_coding	-	chr5:64444562-64777747	2.7916	5.33253	-0.933727	0.02565	0.21836	ADAM-TS 6|ADAM-TS6|ADAMTS-6	MIM:605008|HGNC:HGNC:222|Ensembl:ENSG00000049192|HPRD:05421|Vega:OTTHUMG00000074079	5	5q12	ADAM metallopeptidase with thrombospondin type 1 motif 6
ADAMTS8	ENSG00000134917	protein_coding	-	chr11:130274819-130298888	0	0.0108304	-inf	1	1	ADAM-TS8|METH2	MIM:605175|HGNC:HGNC:224|Ensembl:ENSG00000134917|HPRD:05531|Vega:OTTHUMG00000165656	11	11q25	ADAM metallopeptidase with thrombospondin type 1 motif 8
ADAMTSL2	ENSG00000197859	protein_coding	+	chr9:136397285-136440641	0.00918179	0.0347964	-1.92209	1	1	GPHYSD1	MIM:612277|HGNC:HGNC:14631|Ensembl:ENSG00000197859|HPRD:11096|Vega:OTTHUMG00000131706	9	9q34.2	ADAMTS like 2
ADAMTSL3	ENSG00000156218	protein_coding	+	chr15:84322837-84708594	0.0160195	0.110134	-2.78136	1	1	ADAMTSL-3	MIM:609199|HGNC:HGNC:14633|Ensembl:ENSG00000156218|HPRD:12426|Vega:OTTHUMG00000147363	15	15q25.2	ADAMTS like 3
ADAMTSL4	ENSG00000143382	protein_coding	+	chr1:150521039-150547027	2.67642	1.60481	0.737905	0.3798	0.816195	ADAMTSL-4|ECTOL2|TSRC1	MIM:610113|HGNC:HGNC:19706|Ensembl:ENSG00000143382|HPRD:08583|HPRD:18237|Vega:OTTHUMG00000034863	1	1q21.3	ADAMTS like 4
ADAMTSL4-AS1	ENSG00000203804	protein_coding	-	chr1:150521039-150547027	4.60602	5.15472	-0.162373	0.91965	0.984938	C1orf138	HGNC:HGNC:32041|Ensembl:ENSG00000203804	1	1q21.2	ADAMTSL4 antisense RNA 1
ADAMTSL5	ENSG00000185761	protein_coding	-	chr19:1505016-1513603	0.0970806	0.174385	-0.845019	1	1	THSD6	HGNC:HGNC:27912|Ensembl:ENSG00000185761|HPRD:15504|Vega:OTTHUMG00000180093	19	19p13.3	ADAMTS like 5
ADAP1	ENSG00000105963	protein_coding	-	chr7:937539-1015235	27.948	25.0601	0.157353	0.7238	0.956964	CENTA1|GCS1L|p42IP4	MIM:608114|HGNC:HGNC:16486|Ensembl:ENSG00000105963|HPRD:09733|Vega:OTTHUMG00000023380	7	7p22.3	ArfGAP with dual PH domains 1
ADAP2	ENSG00000184060	protein_coding	+	chr17:29224353-29286340	10.6959	7.58149	0.496507	0.2613	0.714589	CENTA2|HSA272195|cent-b	MIM:608635|HGNC:HGNC:16487|Ensembl:ENSG00000184060|HPRD:16357|Vega:OTTHUMG00000132868	17	17q11.2	ArfGAP with dual PH domains 2
ADAR	ENSG00000160710	protein_coding	-	chr1:154554537-154600475	128.019	82.8335	0.628068	0.0199	0.188902	ADAR1|AGS6|DRADA|DSH|DSRAD|G1P1|IFI-4|IFI4|K88DSRBP|P136	MIM:146920|HGNC:HGNC:225|Ensembl:ENSG00000160710|HPRD:07528|Vega:OTTHUMG00000037261	1	1q21.3	adenosine deaminase, RNA-specific
ADARB1	ENSG00000197381	protein_coding	+	chr21:46491647-46646478	4.41837	8.84133	-1.00075	0.01985	0.188628	ADAR2|DRABA2|DRADA2|RED1	MIM:601218|HGNC:HGNC:226|Ensembl:ENSG00000197381|HPRD:06777|Vega:OTTHUMG00000090295	21	21q22.3	adenosine deaminase, RNA-specific, B1
ADARB2	ENSG00000185736	protein_coding	-	chr10:1228072-1779670	0.169089	0.34623	-1.03394	1	1	ADAR3|RED2	MIM:602065|HGNC:HGNC:227|Ensembl:ENSG00000185736|HPRD:09070|Vega:OTTHUMG00000017543	10	10p15.3	adenosine deaminase, RNA-specific, B2 (inactive)
ADAT1	ENSG00000065457	protein_coding	-	chr16:75562429-75657220	26.7508	27.7936	-0.0551686	0.9141	0.983488	HADAT1	MIM:604230|HGNC:HGNC:228|HPRD:11970	16	16q23.1	adenosine deaminase, tRNA-specific 1
ADAT2	ENSG00000189007	protein_coding	-	chr6:143743968-143771810	2.836	6.36314	-1.16588	0.03115	0.247637	DEADC1|TAD2|dJ20N2|dJ20N2.1	MIM:615388|HGNC:HGNC:21172|Ensembl:ENSG00000189007|Vega:OTTHUMG00000015725	6	6q24.2	adenosine deaminase, tRNA-specific 2
ADAT3	ENSG00000213638	protein_coding	+	chr19:1905212-1926016	0.0703964	0.201335	-1.51602	1	1	FWP005|MRT36|MST121|MSTP121|S863-5|TAD3	MIM:615302|HGNC:HGNC:25151|Ensembl:ENSG00000213638|HPRD:14000|Vega:OTTHUMG00000154591	19	19p13.3	adenosine deaminase, tRNA-specific 3
ADC	ENSG00000142920	protein_coding	+	chr1:33546704-33586131	0.509219	2.62677	-2.36693	0.00035	0.0121908
ADCK1	ENSG00000063761	protein_coding	+	chr14:78266425-78401355	2.23599	3.88987	-0.79881	0.15015	0.570487	-	HGNC:HGNC:19038|Ensembl:ENSG00000063761|HPRD:10630|Vega:OTTHUMG00000171520	14	14q24.3	aarF domain containing kinase 1
ADCK2	ENSG00000133597	protein_coding	+	chr7:140218219-140624564	5.23996	6.09503	-0.218077	0.80685	0.96715	AARF	HGNC:HGNC:19039|Ensembl:ENSG00000133597|HPRD:10631|Vega:OTTHUMG00000157409	7	7q34	aarF domain containing kinase 2
ADCK3	ENSG00000163050	protein_coding	+	chr1:227085236-227175246	11.8757	18.5161	-0.640764	0.0177	0.175364	ARCA2|CABC1|COQ10D4|COQ8|SCAR9	MIM:606980|HGNC:HGNC:16812|Ensembl:ENSG00000163050|HPRD:07375|Vega:OTTHUMG00000037621	1	1q42.13	aarF domain containing kinase 3
ADCK4	ENSG00000123815	protein_coding	-	chr19:41197433-41271294	8.28621	18.0672	-1.12459	0.0512	0.325394	NPHS9	MIM:615567|HGNC:HGNC:19041|Ensembl:ENSG00000123815|HPRD:10632|Vega:OTTHUMG00000182620	19	19q13.2	aarF domain containing kinase 4
ADCK5	ENSG00000173137	protein_coding	+	chr8:145596789-145634753	1.69101	3.36683	-0.993506	0.2461	0.700051	-	HGNC:HGNC:21738|Ensembl:ENSG00000173137|HPRD:12427|Vega:OTTHUMG00000165190	8	8q24.3	aarF domain containing kinase 5
ADCY1	ENSG00000164742	protein_coding	+	chr7:45613738-45762715	0.00131919	0.00183736	-0.477989	1	1	AC1|DFNB44	MIM:103072|HGNC:HGNC:232|Ensembl:ENSG00000164742|HPRD:00053|Vega:OTTHUMG00000155420	7	7p12.3	adenylate cyclase 1 (brain)
ADCY10	ENSG00000143199	protein_coding	-	chr1:167778624-167883453	0.0156833	0.0246239	-0.650827	1	1	HCA2|HEL-S-7a|SAC|SACI|Sacy|hsAC	MIM:605205|HGNC:HGNC:21285|Ensembl:ENSG00000143199|HPRD:05549|Vega:OTTHUMG00000034573	1	1q24	adenylate cyclase 10 (soluble)
ADCY3	ENSG00000138031	protein_coding	-	chr2:25012602-25142708	5.43146	8.14618	-0.584782	0.3162	0.769153	AC3	MIM:600291|HGNC:HGNC:234|Ensembl:ENSG00000138031|HPRD:02620|Vega:OTTHUMG00000094765	2	2p23.3	adenylate cyclase 3
ADCY4	ENSG00000129467	protein_coding	-	chr14:24787554-24809251	0.669919	1.4041	-1.06759	0.071	0.388957	AC4	MIM:600292|HGNC:HGNC:235|Ensembl:ENSG00000129467|HPRD:11614|Vega:OTTHUMG00000029347	14	14q12	adenylate cyclase 4
ADCY5	ENSG00000173175	protein_coding	-	chr3:123001142-123168605	0.0174973	0	inf	1	1	AC5|FDFM	MIM:600293|HGNC:HGNC:236|Ensembl:ENSG00000173175|HPRD:08973|Vega:OTTHUMG00000159517	3	3q21.1	adenylate cyclase 5
ADCY6	ENSG00000174233	protein_coding	-	chr12:49159974-49182820	0.110671	0.205731	-0.89449	1	1	AC6|LCCS8	MIM:600294|HGNC:HGNC:237|Ensembl:ENSG00000174233|HPRD:02621|Vega:OTTHUMG00000170396	12	12q13.12	adenylate cyclase 6
ADCY7	ENSG00000121281	protein_coding	+	chr16:50280047-50405391	74.2987	88.1771	-0.247068	0.4967	0.880201	AC7	MIM:600385|HGNC:HGNC:238|Ensembl:ENSG00000121281|HPRD:02663|Vega:OTTHUMG00000133172	16	16q12.1	adenylate cyclase 7
ADCY9	ENSG00000162104	protein_coding	-	chr16:4003387-4166186	4.35574	4.65879	-0.0970354	0.84835	0.974085	AC9|ACIX	MIM:603302|HGNC:HGNC:240|Ensembl:ENSG00000162104|HPRD:04489|Vega:OTTHUMG00000177612	16	16p13.3	adenylate cyclase 9
ADD1	ENSG00000087274	protein_coding	+	chr4:2845583-2931803	47.179	70.176	-0.572832	0.0541	0.334985	ADDA	MIM:102680|HGNC:HGNC:243|Ensembl:ENSG00000087274|HPRD:00036|Vega:OTTHUMG00000122080	4	4p16.3	adducin 1
ADD2	ENSG00000075340	protein_coding	-	chr2:70834749-70995357	0.715507	1.51933	-1.0864	0.0198	0.188252	ADDB	MIM:102681|HGNC:HGNC:244|Ensembl:ENSG00000075340|HPRD:00037|Vega:OTTHUMG00000129710	2	2p13.3	adducin 2
ADD3	ENSG00000148700	protein_coding	+	chr10:111701028-111895323	170.123	182.6	-0.102113	0.7197	0.955831	ADDL	MIM:601568|HGNC:HGNC:245|Ensembl:ENSG00000148700|HPRD:03339|Vega:OTTHUMG00000019032	10	10q25.2	adducin 3
ADGB	ENSG00000118492	protein_coding	+	chr6:146920100-147136598	0.0330451	0.0511037	-0.628994	1	1	C6orf103|CAPN16	MIM:614630|HGNC:HGNC:21212|Ensembl:ENSG00000118492|Vega:OTTHUMG00000015758	6	6q24.3	androglobin
ADH5	ENSG00000197894	protein_coding	-	chr4:99992131-100009952	46.2303	42.1864	0.132062	0.62185	0.925648	ADH-3|ADHX|FALDH|FDH|GSH-FDH|GSNOR|HEL-S-60p	MIM:103710|HGNC:HGNC:253|Ensembl:ENSG00000197894|HPRD:00064|Vega:OTTHUMG00000161230	4	4q23	alcohol dehydrogenase 5 (class III), chi polypeptide
ADHFE1	ENSG00000147576	protein_coding	+	chr8:67341262-67430759	5.20039	6.34713	-0.287484	0.59515	0.917417	ADH8|HMFT2263|HOT	MIM:611083|HGNC:HGNC:16354|Ensembl:ENSG00000147576|HPRD:12428|Vega:OTTHUMG00000150215	8	8q13.1	alcohol dehydrogenase, iron containing 1
ADI1	ENSG00000182551	protein_coding	-	chr2:3500726-3526968	15.1914	16.2575	-0.0978486	0.7092	0.952499	APL1|ARD|Fe-ARD|HMFT1638|MTCBP1|Ni-ARD|SIPL|mtnD	MIM:613400|HGNC:HGNC:30576|Ensembl:ENSG00000182551|HPRD:17607|Vega:OTTHUMG00000112441	2	2p25.3	acireductone dioxygenase 1
ADIPOR1	ENSG00000159346	protein_coding	-	chr1:202909950-202927700	48.3557	50.7908	-0.0708836	0.8314	0.971947	ACDCR1|CGI-45|CGI45|PAQR1|TESBP1A	MIM:607945|HGNC:HGNC:24040|Ensembl:ENSG00000159346|HPRD:06402|Vega:OTTHUMG00000041391	1	1q32.1	adiponectin receptor 1
ADIPOR2	ENSG00000006831	protein_coding	+	chr12:1797739-1897844	20.3819	18.5091	0.139054	0.59755	0.918108	ACDCR2|PAQR2	MIM:607946|HGNC:HGNC:24041|Ensembl:ENSG00000006831|HPRD:06403|Vega:OTTHUMG00000130139	12	12p13.31	adiponectin receptor 2
ADIRF	ENSG00000148671	protein_coding	+	chr10:88695296-88784489	0	0.0296322	-inf	1	1	AFRO|APM2|C10orf116|apM-2	HGNC:HGNC:24043|Ensembl:ENSG00000148671|HPRD:16575|Vega:OTTHUMG00000018668	10	10q23.2	adipogenesis regulatory factor
ADK	ENSG00000156110	protein_coding	+	chr10:75910959-76469061	26.0747	32.3948	-0.313114	0.31125	0.76548	AK	MIM:102750|HGNC:HGNC:257|Ensembl:ENSG00000156110|HPRD:00039|Vega:OTTHUMG00000018506	10	10q22|10q11-q24	adenosine kinase
ADM	ENSG00000148926	protein_coding	+	chr11:10326226-10328944	4.78244	6.07971	-0.346255	0.54985	0.902454	AM|PAMP	MIM:103275|HGNC:HGNC:259|Ensembl:ENSG00000148926|HPRD:00061|Vega:OTTHUMG00000165907	11	11p15.4	adrenomedullin
ADM2	ENSG00000128165	protein_coding	+	chr22:50919984-50924869	0.0292069	0.0422999	-0.534347	1	1	AM2|dJ579N16.4	MIM:608682|HGNC:HGNC:28898|Ensembl:ENSG00000128165|HPRD:10563|Vega:OTTHUMG00000150202	22	22q13.33	adrenomedullin 2
ADM5	ENSG00000224420	protein_coding	+	chr19:50179042-50193832	0.0731689	0.173355	-1.24442	1	1	AM5|C19orf76	HGNC:HGNC:27293	19	19q13.33	adrenomedullin 5 (putative)
ADNP	ENSG00000101126	protein_coding	-	chr20:49505584-49575092	28.6351	28.6719	-0.00185376	0.9944	0.997457	ADNP1|HVDAS|MRD28	MIM:611386|HGNC:HGNC:15766|Ensembl:ENSG00000101126|HPRD:09793|Vega:OTTHUMG00000032737	20	20q13.13	activity-dependent neuroprotector homeobox
ADNP2	ENSG00000101544	protein_coding	+	chr18:77866914-77905406	5.93016	18.4836	-1.6401	5e-05	0.00274586	ZNF508	HGNC:HGNC:23803|Ensembl:ENSG00000101544|HPRD:13822|Vega:OTTHUMG00000172535	18	18q23	ADNP homeobox 2
ADO	ENSG00000181915	protein_coding	+	chr10:64553321-64568238	9.13068	6.65102	0.457146	0.08985	0.444115	C10orf22	MIM:611392|HGNC:HGNC:23506|Ensembl:ENSG00000181915|HPRD:12566|Vega:OTTHUMG00000018306	10	10q21.3	2-aminoethanethiol (cysteamine) dioxygenase
ADORA1	ENSG00000163485	protein_coding	+	chr1:203059781-203136533	0.0205959	0.088607	-2.10506	1	1	RDC7	MIM:102775|HGNC:HGNC:262|Ensembl:ENSG00000163485|HPRD:00042|Vega:OTTHUMG00000042125	1	1q32.1	adenosine A1 receptor
ADORA2A	ENSG00000128271	protein_coding	+	chr22:24666785-24924358	3.6026	5.50151	-0.61079	0.35465	0.797951	A2aR|ADORA2|RDC8	MIM:102776|HGNC:HGNC:263|Ensembl:ENSG00000128271|Ensembl:ENSG00000258555|HPRD:00043|Vega:OTTHUMG00000150761	22	22q11.23	adenosine A2a receptor
ADORA2B	ENSG00000170425	protein_coding	+	chr17:15848230-15879060	1.02956	0.850138	0.276256	0.5916	0.917417	ADORA2	MIM:600446|HGNC:HGNC:264|Ensembl:ENSG00000170425|HPRD:15971|Vega:OTTHUMG00000059140	17	17p12	adenosine A2b receptor
ADORA3	ENSG00000121933	protein_coding	-	chr1:112025969-112310638	0.982353	1.19154	-0.278519	0.71645	0.955529	A3AR	MIM:600445|HGNC:HGNC:268|Ensembl:ENSG00000121933|Ensembl:ENSG00000282608|HPRD:08984|HPRD:12424|Vega:OTTHUMG00000011957	1	1p13.2	adenosine A3 receptor
ADPGK	ENSG00000159322	protein_coding	-	chr15:73043709-73090540	83.2342	91.6139	-0.13839	0.694	0.949631	2610017G09Rik|ADP-GK	MIM:611861|HGNC:HGNC:25250|Ensembl:ENSG00000159322|HPRD:12429|Vega:OTTHUMG00000172777	15	15q24.1	ADP-dependent glucokinase
ADPRH	ENSG00000144843	protein_coding	+	chr3:119298058-119308792	9.92174	5.1421	0.948236	0.0013	0.0320577	ARH1	MIM:603081|HGNC:HGNC:269|Ensembl:ENSG00000144843|HPRD:04359|Vega:OTTHUMG00000159420	3	3q13.31-q13.33	ADP-ribosylarginine hydrolase
ADPRHL1	ENSG00000153531	protein_coding	-	chr13:114076259-114107839	0.0648787	0.0892872	-0.460708	1	1	ARH2	MIM:610620|HGNC:HGNC:21303|Ensembl:ENSG00000153531|HPRD:12431|Vega:OTTHUMG00000017386	13	13q34	ADP-ribosylhydrolase like 1
ADPRHL2	ENSG00000116863	protein_coding	+	chr1:36554475-36559533	13.5797	13.2205	0.0386756	0.89205	0.982204	ARH3	MIM:610624|HGNC:HGNC:21304|Ensembl:ENSG00000116863|HPRD:12432|Vega:OTTHUMG00000007628	1	1p34.3	ADP-ribosylhydrolase like 2
ADPRM	ENSG00000170222	protein_coding	+	chr17:10583653-10718481	10.3844	15.4678	-0.574852	0.3053	0.758524	C17orf48|MDS006|NBLA03831	HGNC:HGNC:30925|Ensembl:ENSG00000170222|HPRD:17473|Vega:OTTHUMG00000130366	17	17p13.1	ADP-ribose/CDP-alcohol diphosphatase, manganese-dependent
ADRA2A	ENSG00000150594	protein_coding	+	chr10:112836789-112840658	0.0593964	0.137968	-1.21589	1	1	ADRA2|ADRA2R|ADRAR|ALPHA2AAR|ZNF32	MIM:104210|HGNC:HGNC:281|Ensembl:ENSG00000150594|HPRD:00078|Vega:OTTHUMG00000019050	10	10q25.2	adrenoceptor alpha 2A
ADRA2B	ENSG00000222040	protein_coding	-	chr2:96778706-96781984	0.00529152	0	inf	1	1	ADRA2L1|ADRA2RL1|ADRARL1|ALPHA2BAR|FAME2|alpha-2BAR	MIM:104260|HGNC:HGNC:282|Ensembl:ENSG00000274286|HPRD:00086|Vega:OTTHUMG00000188276	2	2q11.1	adrenoceptor alpha 2B
ADRB1	ENSG00000043591	protein_coding	+	chr10:115803805-115806667	0.345416	0.284538	0.279716	1	1	ADRB1R|B1AR|BETA1AR|RHR	MIM:109630|HGNC:HGNC:285|Ensembl:ENSG00000043591|HPRD:00181|Vega:OTTHUMG00000019079	10	10q25.3	adrenoceptor beta 1
ADRB2	ENSG00000169252	protein_coding	+	chr5:147830594-148442736	40.797	27.8197	0.552355	0.04735	0.311871	ADRB2R|ADRBR|B2AR|BAR|BETA2AR	MIM:109690|HGNC:HGNC:286|HPRD:00187	5	5q31-q32	adrenoceptor beta 2
ADRBK1	ENSG00000173020	protein_coding	+	chr11:67033880-67054027	81.2312	100.757	-0.310775	0.3648	0.807427	BARK1|BETA-ARK1|GRK2	MIM:109635|HGNC:HGNC:289|Ensembl:ENSG00000173020|HPRD:00182|Vega:OTTHUMG00000167104	11	11q13.1	adrenergic, beta, receptor kinase 1
ADRBK2	ENSG00000100077	protein_coding	+	chr22:25960815-26125261	47.0117	27.2173	0.788497	0.14155	0.554159	BARK2|GRK3	MIM:109636|HGNC:HGNC:290|Ensembl:ENSG00000100077|HPRD:00183|Vega:OTTHUMG00000150280	22	22q12.1	adrenergic, beta, receptor kinase 2
ADRM1	ENSG00000130706	protein_coding	+	chr20:60877148-60942368	15.6635	15.9498	-0.0261329	0.95105	0.989032	ARM-1|ARM1|GP110	MIM:610650|HGNC:HGNC:15759|Ensembl:ENSG00000130706|HPRD:06440|Vega:OTTHUMG00000032904	20	20q13.33	adhesion regulating molecule 1
ADSL	ENSG00000239900	protein_coding	+	chr22:40742506-41032706	30.0705	40.0913	-0.414943	0.25785	0.710308	AMPS|ASASE|ASL	MIM:608222|HGNC:HGNC:291|Ensembl:ENSG00000239900|HPRD:00049|Vega:OTTHUMG00000166425	22	22q13.2	adenylosuccinate lyase
ADSS	ENSG00000035687	protein_coding	-	chr1:244515936-244615436	35.648	43.9628	-0.302462	0.31905	0.769528	ADEH|ADSS 2	MIM:103060|HGNC:HGNC:292|Ensembl:ENSG00000035687|HPRD:00050|Vega:OTTHUMG00000040102	1	1q44	adenylosuccinate synthase
ADSSL1	ENSG00000185100	protein_coding	+	chr14:105190522-105213662	0.963092	1.17982	-0.292827	0.6419	0.932167	-	MIM:612498|HGNC:HGNC:20093|Ensembl:ENSG00000185100|HPRD:12433|Vega:OTTHUMG00000170818	14	14q32.33	adenylosuccinate synthase like 1
ADTRP	ENSG00000111863	protein_coding	-	chr6:11712286-11807279	0.678223	9.44905	-3.80034	5e-05	0.00274586	AIG1L|C6orf105|dJ413H6.1	MIM:614348|HGNC:HGNC:21214|Ensembl:ENSG00000111863|HPRD:12836|Vega:OTTHUMG00000014260	6	6p24.1	androgen dependent TFPI regulating protein
AE000662.92	ENSG00000259003	protein_coding	+	chr14:23025204-23027939	0.0546047	0.0329431	0.729046	1	1
AEBP1	ENSG00000106624	protein_coding	+	chr7:44143959-44154161	0.47484	1.05217	-1.14786	0.07395	0.397456	ACLP	MIM:602981|HGNC:HGNC:303|Ensembl:ENSG00000106624|HPRD:04281|Vega:OTTHUMG00000023362	7	7p13	AE binding protein 1
AEBP2	ENSG00000139154	protein_coding	+	chr12:19556978-19873735	24.0123	22.4048	0.0999675	0.77955	0.966082	-	HGNC:HGNC:24051|Ensembl:ENSG00000139154|HPRD:16477|Vega:OTTHUMG00000168906	12	12p12.3	AE binding protein 2
AEN	ENSG00000181026	protein_coding	+	chr15:89164526-89175513	9.73566	11.7747	-0.274339	0.33735	0.784666	ISG20L1|pp12744	MIM:610177|HGNC:HGNC:25722|Ensembl:ENSG00000181026|HPRD:08573|Vega:OTTHUMG00000148681	15	15q26.1	apoptosis enhancing nuclease
AES	ENSG00000104964	protein_coding	-	chr19:3052907-3063105	22.5739	27.1135	-0.264356	0.35245	0.796454	AES-1|AES-2|ESP1|GRG|GRG5|Grg-5|TLE5	MIM:600188|HGNC:HGNC:307|Ensembl:ENSG00000104964|HPRD:02556|Vega:OTTHUMG00000180567	19	19p13.3	amino-terminal enhancer of split
AF131215.5	ENSG00000215346	protein_coding	-	chr8:10753554-11058875	2.24831	5.75821	-1.35678	0.0341	0.259784
AF196779.12	ENSG00000250232	protein_coding	-	chrX:48928812-48958108	0.0362009	0.0258052	0.488364	1	1
AFAP1	ENSG00000196526	protein_coding	-	chr4:7755816-7942022	0.331984	1.06744	-1.68497	0.0019	0.0416349	AFAP|AFAP-110|AFAP110	MIM:608252|HGNC:HGNC:24017|Ensembl:ENSG00000196526|HPRD:09747|Vega:OTTHUMG00000125515	4	4p16	actin filament associated protein 1
AFAP1L1	ENSG00000157510	protein_coding	+	chr5:148521045-148721365	0.0152345	0.0198244	-0.379936	1	1	-	MIM:614410|HGNC:HGNC:26714|Ensembl:ENSG00000157510|HPRD:16943|Vega:OTTHUMG00000163441	5	5q32	actin filament associated protein 1 like 1
AFAP1L2	ENSG00000169129	protein_coding	-	chr10:116054582-116164515	0.457198	0.50072	-0.131184	1	1	CTB-1144G6.4|KIAA1914|XB130	MIM:612420|HGNC:HGNC:25901|Ensembl:ENSG00000169129|HPRD:13902|Vega:OTTHUMG00000019086	10	10q25.3	actin filament associated protein 1 like 2
AFF1	ENSG00000172493	protein_coding	+	chr4:87797357-88062206	29.4894	31.301	-0.0860149	0.85485	0.97592	AF4|MLLT2|PBM1	MIM:159557|HGNC:HGNC:7135|Ensembl:ENSG00000172493|HPRD:08871|Vega:OTTHUMG00000130603	4	4q21	AF4/FMR2 family member 1
AFF2	ENSG00000155966	protein_coding	+	chrX:147582138-148082193	4.34766	6.20355	-0.512855	0.236	0.689588	FMR2|FMR2P|FRAXE|MRX2|OX19	MIM:300806|HGNC:HGNC:3776|Ensembl:ENSG00000155966|HPRD:02397|Vega:OTTHUMG00000022613	X	Xq28	AF4/FMR2 family member 2
AFF3	ENSG00000144218	protein_coding	-	chr2:100162322-100759201	12.5081	20.8492	-0.737125	0.14255	0.555765	LAF4|MLLT2-like	MIM:601464|HGNC:HGNC:6473|Ensembl:ENSG00000144218|HPRD:03272|Vega:OTTHUMG00000153011	2	2q11.2-q12	AF4/FMR2 family member 3
AFF4	ENSG00000072364	protein_coding	-	chr5:132211070-132299326	25.7554	20.6901	0.315935	0.21	0.657476	AF5Q31|CHOPS|MCEF	MIM:604417|HGNC:HGNC:17869|Ensembl:ENSG00000072364|HPRD:09187|Vega:OTTHUMG00000059838	5	5q31	AF4/FMR2 family member 4
AFG3L2	ENSG00000141385	protein_coding	-	chr18:12307667-12377313	23.0628	26.325	-0.190868	0.65185	0.936655	SCA28|SPAX5	MIM:604581|HGNC:HGNC:315|Ensembl:ENSG00000141385|HPRD:05205|Vega:OTTHUMG00000131695	18	18p11	AFG3 like AAA ATPase 2
AFMID	ENSG00000183077	protein_coding	+	chr17:76183397-76203782	5.27144	5.49536	-0.0600172	0.9029	0.983234	FKF|KF|KFA	HGNC:HGNC:20910|Ensembl:ENSG00000183077|HPRD:16478|Vega:OTTHUMG00000153957	17	17q25.3	arylformamidase
AFTPH	ENSG00000119844	protein_coding	+	chr2:64751464-64820139	53.7808	44.9019	0.260312	0.2667	0.719924	Nbla10388	HGNC:HGNC:25951|Ensembl:ENSG00000119844|HPRD:10635|Vega:OTTHUMG00000129539	2	2p14	aftiphilin
AGA	ENSG00000038002	protein_coding	-	chr4:178351923-178363657	18.2557	17.6312	0.0502164	0.8863	0.981893	AGU|ASRG|GA	MIM:613228|HGNC:HGNC:318|Ensembl:ENSG00000038002|HPRD:01949|Vega:OTTHUMG00000160723	4	4q34.3	aspartylglucosaminidase
AGAP1	ENSG00000157985	protein_coding	+	chr2:236402732-237040444	2.4886	2.84322	-0.192192	0.69535	0.949931	AGAP-1|CENTG2|GGAP1|cnt-g2	MIM:608651|HGNC:HGNC:16922|Ensembl:ENSG00000157985|HPRD:16359|Vega:OTTHUMG00000133293	2	2q37	ArfGAP with GTPase domain, ankyrin repeat and PH domain 1
AGAP10	ENSG00000204172	protein_coding	-	chr10:47186202-47243502	0.0386181	0.0302735	0.351224	1	1
AGAP2	ENSG00000135439	protein_coding	-	chr12:58117543-58154190	4.92824	6.3286	-0.360814	0.40725	0.833092	CENTG1|GGAP2|PIKE	MIM:605476|HGNC:HGNC:16921|Ensembl:ENSG00000135439|HPRD:05687|Vega:OTTHUMG00000170285	12	12q14.1	ArfGAP with GTPase domain, ankyrin repeat and PH domain 2
AGAP2-AS1	ENSG00000255737	protein_coding	+	chr12:58117543-58154190	0.0608048	0.0146781	2.05053	1	1	PUNISHER	HGNC:HGNC:48633|Ensembl:ENSG00000255737	12	12q14.1	AGAP2 antisense RNA 1
AGAP3	ENSG00000133612	protein_coding	+	chr7:150782917-150841523	6.22587	7.21842	-0.213407	0.5582	0.90627	AGAP-3|CENTG3|CRAG|MRIP-1|cnt-g3	MIM:616813|HGNC:HGNC:16923|Ensembl:ENSG00000133612|HPRD:16707|Vega:OTTHUMG00000158724	7	7q36.1	ArfGAP with GTPase domain, ankyrin repeat and PH domain 3
AGAP4	ENSG00000188234	protein_coding	-	chr10:46321041-46349323	0.622635	3.28538	-2.3996	0.0091	0.115955	AGAP-4|AGAP-8|AGAP8|CTGLF1|CTGLF5|MRIP2	HGNC:HGNC:23459|Ensembl:ENSG00000188234|HPRD:16771|Vega:OTTHUMG00000018088	10	10q11.22	ArfGAP with GTPase domain, ankyrin repeat and PH domain 4
AGAP5	ENSG00000172650	protein_coding	-	chr10:75404638-75490272	0.676707	1.09557	-0.695085	0.4818	0.873662	CTGLF2	HGNC:HGNC:23467|Ensembl:ENSG00000172650|Vega:OTTHUMG00000018473	10	10q22.2	ArfGAP with GTPase domain, ankyrin repeat and PH domain 5
AGAP6	ENSG00000204149	protein_coding	+	chr10:51748077-51770259	2.76496	5.42795	-0.973147	0.00585	0.0871319	AGAP-6|CTGLF3|bA324H6.1	HGNC:HGNC:23466|Ensembl:ENSG00000204149|Vega:OTTHUMG00000018220	10	10q11.23	ArfGAP with GTPase domain, ankyrin repeat and PH domain 6
AGAP7	ENSG00000204169	protein_coding	-	chr10:51371378-51741813	0.0022164	0.00321378	-0.536049	1	1
AGAP8	ENSG00000174194	protein_coding	-	chr10:51026320-51371370	0.656378	0.894463	-0.446495	0.6586	0.93837
AGAP9	ENSG00000198035	protein_coding	+	chr10:48185878-48237583	0.916124	1.43706	-0.649506	0.3983	0.828966	AGAP-9|CTGLF6|bA301J7.2	HGNC:HGNC:23463|Ensembl:ENSG00000204172|Vega:OTTHUMG00000018115	10	10q11.22	ArfGAP with GTPase domain, ankyrin repeat and PH domain 9
AGBL2	ENSG00000165923	protein_coding	-	chr11:47681142-47736941	1.26165	1.19468	0.0786958	0.89645	0.982705	CCP2	HGNC:HGNC:26296|Ensembl:ENSG00000165923|HPRD:08039|Vega:OTTHUMG00000165368	11	11p11.2	ATP/GTP binding protein-like 2
AGBL3	ENSG00000146856	protein_coding	+	chr7:134671258-134855547	0.942299	2.55536	-1.43927	0.13055	0.536146	CCP3	HGNC:HGNC:27981|Ensembl:ENSG00000146856|HPRD:14175|Vega:OTTHUMG00000155406	7	7q33	ATP/GTP binding protein-like 3
AGBL4	ENSG00000186094	protein_coding	-	chr1:48998526-50489585	0.0043305	0.104632	-4.59465	1	1	CCP6	MIM:616476|HGNC:HGNC:25892|Ensembl:ENSG00000186094|HPRD:07487|Vega:OTTHUMG00000007793	1	1p33	ATP/GTP binding protein-like 4
AGBL5	ENSG00000084693	protein_coding	+	chr2:27265231-27294641	1.11468	1.99111	-0.836944	0.37315	0.812022	CCP5	MIM:615900|HGNC:HGNC:26147|Ensembl:ENSG00000084693|HPRD:07968|Vega:OTTHUMG00000128406	2	2p23.3	ATP/GTP binding protein-like 5
AGER	ENSG00000204305	protein_coding	-	chr6:32146130-32152101	3.49757	9.1614	-1.38921	0.05355	0.332768	RAGE	MIM:600214|HGNC:HGNC:320|Ensembl:ENSG00000204305|HPRD:02568|Vega:OTTHUMG00000031120	6	6p21.3	advanced glycosylation end product-specific receptor
AGFG1	ENSG00000173744	protein_coding	+	chr2:228336847-228425930	46.1357	31.0603	0.570812	0.10415	0.48069	HRB|RAB|RIP	MIM:600862|HGNC:HGNC:5175|Ensembl:ENSG00000173744|HPRD:02918|Vega:OTTHUMG00000133186	2	2q36.3	ArfGAP with FG repeats 1
AGFG2	ENSG00000106351	protein_coding	+	chr7:100136833-100165842	4.45004	5.49076	-0.303187	0.4364	0.848579	HRBL|RABR	MIM:604019|HGNC:HGNC:5177|Ensembl:ENSG00000106351|HPRD:04932|Vega:OTTHUMG00000156029	7	7q22.1	ArfGAP with FG repeats 2
AGGF1	ENSG00000164252	protein_coding	+	chr5:76325075-76361059	13.5983	13.9931	-0.0412843	0.86155	0.97728	GPATC7|GPATCH7|HSU84971|HUS84971|VG5Q	MIM:608464|HGNC:HGNC:24684|Ensembl:ENSG00000164252|HPRD:07621|Vega:OTTHUMG00000102132	5	5q13.3	angiogenic factor with G-patch and FHA domains 1
AGK	ENSG00000006530	protein_coding	+	chr7:141229002-141401953	23.5437	22.1703	0.0867152	0.8578	0.976791	CATC5|CTRCT38|MTDPS10|MULK	MIM:610345|HGNC:HGNC:21869|HPRD:08554	7	7q34	acylglycerol kinase
AGL	ENSG00000162688	protein_coding	+	chr1:100315639-100389579	6.73241	8.45211	-0.328188	0.22535	0.67798	GDE	MIM:610860|HGNC:HGNC:321|Ensembl:ENSG00000162688|HPRD:01984|Vega:OTTHUMG00000010803	1	1p21	amylo-alpha-1, 6-glucosidase, 4-alpha-glucanotransferase
AGMAT	ENSG00000116771	protein_coding	-	chr1:15853307-15930121	1.19544	2.46551	-1.04435	0.28085	0.734345	-	HGNC:HGNC:18407|HPRD:12436	1	1p36.21	agmatinase
AGO1	ENSG00000092847	protein_coding	+	chr1:36335408-36395211	10.2852	10.1726	0.0158871	0.9545	0.989567	EIF2C|EIF2C1|GERP95|Q99|hAgo1	MIM:606228|HGNC:HGNC:3262|HPRD:06942	1	1p34.3	argonaute 1, RISC catalytic component
AGO2	ENSG00000123908	protein_coding	-	chr8:141541263-141645718	14.9599	13.7414	0.122565	0.7552	0.963645	EIF2C2|Q10	MIM:606229|HGNC:HGNC:3263|Ensembl:ENSG00000123908|HPRD:06943|Vega:OTTHUMG00000164232	8	8q24	argonaute 2, RISC catalytic component
AGO3	ENSG00000126070	protein_coding	+	chr1:36396318-36538101	16.3837	18.0851	-0.142541	0.7509	0.96249	EIF2C3	MIM:607355|HGNC:HGNC:18421|Ensembl:ENSG00000126070|HPRD:09558|Vega:OTTHUMG00000184172	1	1p34	argonaute 3, RISC catalytic component
AGO4	ENSG00000134698	protein_coding	+	chr1:36273772-36323491	35.5069	35.0032	0.0206145	0.93645	0.986964	EIF2C4	MIM:607356|HGNC:HGNC:18424|Ensembl:ENSG00000134698|HPRD:09559|Vega:OTTHUMG00000004243	1	1p34	argonaute 4, RISC catalytic component
AGPAT1	ENSG00000204310	protein_coding	-	chr6:32116135-32145873	2.26578	2.55687	-0.174368	0.75485	0.963645	1-AGPAT1|G15|LPAAT-alpha|LPAATA	MIM:603099|HGNC:HGNC:324|Ensembl:ENSG00000204310|HPRD:04372|Vega:OTTHUMG00000031210	6	6p21.3	1-acylglycerol-3-phosphate O-acyltransferase 1
AGPAT2	ENSG00000169692	protein_coding	-	chr9:139567594-139581875	10.7981	10.95	-0.0201516	0.9529	0.989415	1-AGPAT2|BSCL|BSCL1|LPAAB|LPAAT-beta	MIM:603100|HGNC:HGNC:325|Ensembl:ENSG00000169692|HPRD:04373|Vega:OTTHUMG00000020936	9	9q34.3	1-acylglycerol-3-phosphate O-acyltransferase 2
AGPAT3	ENSG00000160216	protein_coding	+	chr21:45285066-45406417	27.5129	22.9805	0.2597	0.47405	0.870185	LPAAT-GAMMA1|LPAAT3	MIM:614794|HGNC:HGNC:326|Ensembl:ENSG00000160216|HPRD:10637|Vega:OTTHUMG00000086892	21	21q22.3	1-acylglycerol-3-phosphate O-acyltransferase 3
AGPAT4	ENSG00000026652	protein_coding	-	chr6:161551010-161695093	10.8544	16.4288	-0.597945	0.1515	0.572458	1-AGPAT4|LPAAT-delta|dJ473J16.2	MIM:614795|HGNC:HGNC:20885|Ensembl:ENSG00000026652|HPRD:12437|Vega:OTTHUMG00000015966	6	6q26	1-acylglycerol-3-phosphate O-acyltransferase 4
AGPAT5	ENSG00000155189	protein_coding	+	chr8:6565877-6617184	11.3971	11.3164	0.0102453	0.97495	0.993687	1AGPAT5|LPAATE	MIM:614796|HGNC:HGNC:20886|HPRD:12438	8	8p23.1	1-acylglycerol-3-phosphate O-acyltransferase 5
AGPAT6	ENSG00000158669	protein_coding	+	chr8:41386724-41482520	44.7798	67.025	-0.581853	0.09645	0.45973
AGPAT9	ENSG00000138678	protein_coding	+	chr4:84457066-84527028	16.5508	13.0419	0.343748	0.2213	0.67197
AGPS	ENSG00000018510	protein_coding	+	chr2:178092322-178408564	18.2666	15.7371	0.215038	0.62605	0.926364	ADAP-S|ADAS|ADHAPS|ADPS|ALDHPSY|RCDP3	MIM:603051|HGNC:HGNC:327|Ensembl:ENSG00000018510|HPRD:04337|Vega:OTTHUMG00000132530	2	2q31.2	alkylglycerone phosphate synthase
AGRN	ENSG00000188157	protein_coding	+	chr1:955502-991496	0.874976	0.576768	0.601253	0.2692	0.722779	CMS8|CMSPPD	MIM:103320|HGNC:HGNC:329|Ensembl:ENSG00000188157|HPRD:10550|Vega:OTTHUMG00000040778	1	1p36.33	agrin
AGRP	ENSG00000159723	protein_coding	-	chr16:67515216-67521153	0.103176	0.0339418	1.60397	1	1	AGRT|ART|ASIP2	MIM:602311|HGNC:HGNC:330|Ensembl:ENSG00000159723|HPRD:09079|Vega:OTTHUMG00000137509	16	16q22	agouti related neuropeptide
AGTPBP1	ENSG00000135049	protein_coding	-	chr9:88161454-88356944	124.135	76.9721	0.689507	0.01625	0.167776	CCP1|NNA1	MIM:606830|HGNC:HGNC:17258|Ensembl:ENSG00000135049|HPRD:08442|Vega:OTTHUMG00000020124	9	9q21.33	ATP/GTP binding protein 1
AGTRAP	ENSG00000177674	protein_coding	+	chr1:11796140-11814859	20.1962	16.2181	0.316475	0.31915	0.769528	ATRAP	MIM:608729|HGNC:HGNC:13539|Ensembl:ENSG00000177674|HPRD:16379|Vega:OTTHUMG00000002230	1	1p36.22	angiotensin II receptor associated protein
AGXT2	ENSG00000113492	protein_coding	-	chr5:34998205-35048198	0.00745987	0	inf	1	1	AGT2|DAIBAT	MIM:612471|HGNC:HGNC:14412|Ensembl:ENSG00000113492|HPRD:10638|Vega:OTTHUMG00000090788	5	5p13	alanine--glyoxylate aminotransferase 2
AHCTF1	ENSG00000153207	protein_coding	-	chr1:247002399-247095280	21.3974	34.2836	-0.680087	0.0905	0.445605	ELYS|MST108|MSTP108|TMBS62	MIM:610853|HGNC:HGNC:24618|Ensembl:ENSG00000153207|HPRD:09935|Vega:OTTHUMG00000040706	1	1q44	AT-hook containing transcription factor 1
AHCY	ENSG00000101444	protein_coding	-	chr20:32782374-32899608	5.52966	4.0774	0.439543	0.2204	0.671248	SAHH|adoHcyase	MIM:180960|HGNC:HGNC:343|Ensembl:ENSG00000101444|HPRD:01621|Vega:OTTHUMG00000140098	20	20q11.22	adenosylhomocysteinase
AHCYL1	ENSG00000168710	protein_coding	+	chr1:110527307-110566357	21.1581	18.2797	0.210966	0.40185	0.830879	DCAL|IRBIT|PPP1R78|PRO0233|XPVKONA	MIM:607826|HGNC:HGNC:344|Ensembl:ENSG00000168710|HPRD:07613|Vega:OTTHUMG00000011652	1	1p13.2	adenosylhomocysteinase like 1
AHCYL2	ENSG00000158467	protein_coding	+	chr7:128864863-129070052	10.6828	16.5746	-0.633689	0.1329	0.539729	ADOHCYASE3|IRBIT2	MIM:616520|HGNC:HGNC:22204|Ensembl:ENSG00000158467|HPRD:11113|Vega:OTTHUMG00000157677	7	7q32.1	adenosylhomocysteinase like 2
AHDC1	ENSG00000126705	protein_coding	-	chr1:27860545-27930942	0.604095	0.928021	-0.619382	0.377	0.815838	MRD25	MIM:615790|HGNC:HGNC:25230|Ensembl:ENSG00000126705|HPRD:10885|Vega:OTTHUMG00000003398	1	1p36.13	AT-hook DNA binding motif containing 1
AHI1	ENSG00000135541	protein_coding	-	chr6:135604669-136037193	6.15559	10.2243	-0.732031	0.09805	0.46402	AHI-1|JBTS3|ORF1|dJ71N10.1	MIM:608894|HGNC:HGNC:21575|Ensembl:ENSG00000135541|HPRD:10597|Vega:OTTHUMG00000015631	6	6q23.3	Abelson helper integration site 1
AHNAK	ENSG00000124942	protein_coding	-	chr11:62201015-62323707	355.076	498.589	-0.489722	0.21935	0.670332	AHNAKRS	MIM:103390|HGNC:HGNC:347|Ensembl:ENSG00000124942|HPRD:14684|Vega:OTTHUMG00000167558	11	11q12.2	AHNAK nucleoprotein
AHNAK2	ENSG00000185567	protein_coding	-	chr14:105403580-105444694	0.00736287	0.00125076	2.55747	1	1	C14orf78	MIM:608570|HGNC:HGNC:20125|Ensembl:ENSG00000185567|Vega:OTTHUMG00000170765	14	14q32.33	AHNAK nucleoprotein 2
AHR	ENSG00000106546	protein_coding	+	chr7:17319457-17385776	99.2836	77.4105	0.359027	0.41285	0.836304	bHLHe76	MIM:600253|HGNC:HGNC:348|Ensembl:ENSG00000106546|HPRD:02596|Vega:OTTHUMG00000149967	7	7p15	aryl hydrocarbon receptor
AHRR	ENSG00000063438	protein_coding	+	chr5:271735-438406	0.245416	0.226428	0.116173	1	1	AHH|AHHR|bHLHe77	MIM:606517|HGNC:HGNC:346|Ensembl:ENSG00000063438|HPRD:07356|Vega:OTTHUMG00000162171	5	5p15.3	aryl-hydrocarbon receptor repressor
AHSA1	ENSG00000100591	protein_coding	+	chr14:77893017-77935817	59.1614	67.4231	-0.188586	0.60795	0.920897	AHA1|C14orf3|p38	MIM:608466|HGNC:HGNC:1189|Ensembl:ENSG00000100591|HPRD:09768|Vega:OTTHUMG00000171539	14	14q24	AHA1, activator of heat shock 90kDa protein ATPase homolog 1 (yeast)
AHSA2	ENSG00000173209	protein_coding	+	chr2:61404552-61697904	32.2334	82.1565	-1.34982	0.03285	0.254595	Hch1	HGNC:HGNC:20437|Ensembl:ENSG00000173209|HPRD:16479|Vega:OTTHUMG00000129437	2	2p15	AHA1, activator of heat shock 90kDa protein ATPase homolog 2 (yeast)
AHSP	ENSG00000169877	protein_coding	+	chr16:31539184-31540124	0.132121	1.64856	-3.64127	0.4313	0.84518	EDRF|ERAF	MIM:605821|HGNC:HGNC:18075|Ensembl:ENSG00000169877|HPRD:12052|Vega:OTTHUMG00000132461	16	16p11.2	alpha hemoglobin stabilizing protein
AICDA	ENSG00000111732	protein_coding	-	chr12:8754761-8765467	0.583723	0.0263014	4.47207	1	1	AID|ARP2|CDA2|HEL-S-284|HIGM2	MIM:605257|HGNC:HGNC:13203|Ensembl:ENSG00000111732|HPRD:05585|Vega:OTTHUMG00000168676	12	12p13	activation-induced cytidine deaminase
AIDA	ENSG00000186063	protein_coding	-	chr1:222841354-222946482	13.5148	12.3384	0.131381	0.80585	0.967136	C1orf80	MIM:612375|HGNC:HGNC:25761|Ensembl:ENSG00000186063|HPRD:07798|Vega:OTTHUMG00000037653	1	1q41	axin interactor, dorsalization associated
AIF1	ENSG00000204472	protein_coding	+	chr6:31582960-31584798	330.112	281.906	0.227742	0.33175	0.779529	AIF-1|IBA1|IRT-1|IRT1	MIM:601833|HGNC:HGNC:352|Ensembl:ENSG00000204472|HPRD:03496|Vega:OTTHUMG00000031246	6	6p21.3	allograft inflammatory factor 1
AIF1L	ENSG00000126878	protein_coding	+	chr9:133971862-133998539	0.0310023	0.0439851	-0.504642	1	1	C9orf58|IBA2	HGNC:HGNC:28904|Ensembl:ENSG00000126878|HPRD:12967|Vega:OTTHUMG00000020817	9	9q34.13-q34.3	allograft inflammatory factor 1-like
AIFM1	ENSG00000156709	protein_coding	-	chrX:129263336-129299861	9.05246	8.53312	0.0852365	0.7885	0.966671	AIF|CMT2D|CMTX4|COWCK|COXPD6|DFNX5|NADMR|NAMSD|PDCD8	MIM:300169|MIM:310490|HGNC:HGNC:8768|Ensembl:ENSG00000156709|HPRD:02161|Vega:OTTHUMG00000022392	X	Xq26.1	apoptosis inducing factor, mitochondria associated 1
AIFM2	ENSG00000042286	protein_coding	-	chr10:71812551-71892690	0.881092	1.29301	-0.553365	0.3042	0.757923	AMID|PRG3	MIM:605159|HGNC:HGNC:21411|Ensembl:ENSG00000042286|HPRD:09797|Vega:OTTHUMG00000018398	10	10q22.1	apoptosis inducing factor, mitochondria associated 2
AIFM3	ENSG00000183773	protein_coding	+	chr22:21319395-21353327	2.72611	4.13883	-0.602379	0.3741	0.813012	AIFL	HGNC:HGNC:26398|Ensembl:ENSG00000183773|HPRD:08085|Vega:OTTHUMG00000150804	22	22q11.21	apoptosis inducing factor, mitochondria associated 3
AIG1	ENSG00000146416	protein_coding	+	chr6:143381632-143661441	6.55789	7.89102	-0.26698	0.49085	0.878417	AIG-1|dJ95L4.1	MIM:608514|HGNC:HGNC:21607|Ensembl:ENSG00000146416|HPRD:16346|Vega:OTTHUMG00000015721	6	6q24.2	androgen-induced 1
AIM1	ENSG00000112297	protein_coding	+	chr6:106959729-107018326	40.3263	46.1511	-0.194644	0.49425	0.879928	CRYBG1|ST4	MIM:601797|HGNC:HGNC:356|Ensembl:ENSG00000112297|HPRD:18576|Vega:OTTHUMG00000015302	6	6q21	absent in melanoma 1
AIM1L	ENSG00000176092	protein_coding	-	chr1:26648349-26680621	0.546525	0.427829	0.353253	1	1	CRYBG2	HGNC:HGNC:17295|Ensembl:ENSG00000176092|HPRD:09794	1	1p36.11	absent in melanoma 1-like
AIM2	ENSG00000163568	protein_coding	-	chr1:159032273-159116886	18.2872	9.25823	0.982026	0.0015	0.0354281	PYHIN4	MIM:604578|HGNC:HGNC:357|Ensembl:ENSG00000163568|HPRD:05202|Vega:OTTHUMG00000037183	1	1q22	absent in melanoma 2
AIMP1	ENSG00000164022	protein_coding	+	chr4:106962755-107270383	24.3425	28.752	-0.240186	0.67635	0.944295	EMAP2|EMAPII|HLD3|SCYE1|p43	MIM:603605|HGNC:HGNC:10648|Ensembl:ENSG00000164022|HPRD:04676|Vega:OTTHUMG00000131217	4	4q24	aminoacyl tRNA synthetase complex-interacting multifunctional protein 1
AIMP2	ENSG00000106305	protein_coding	+	chr7:6048875-6098861	6.0489	5.9087	0.0338318	0.96625	0.991812	JTV-1|JTV1|P38|PRO0992	MIM:600859|HGNC:HGNC:20609|Ensembl:ENSG00000106305|HPRD:02915|Vega:OTTHUMG00000122077	7	7p22	aminoacyl tRNA synthetase complex-interacting multifunctional protein 2
AIP	ENSG00000110711	protein_coding	+	chr11:67250511-67258574	10.4262	12.4064	-0.250875	0.4611	0.861339	ARA9|FKBP16|FKBP37|SMTPHN|XAP-2|XAP2	MIM:605555|HGNC:HGNC:358|Ensembl:ENSG00000110711|HPRD:10408|Vega:OTTHUMG00000167674	11	11q13.3	aryl hydrocarbon receptor interacting protein
AIRE	ENSG00000160224	protein_coding	+	chr21:45705720-45718531	0	0.00463938	-inf	1	1	AIRE1|APECED|APS1|APSI|PGA1	MIM:607358|HGNC:HGNC:360|Ensembl:ENSG00000160224|HPRD:06301|Vega:OTTHUMG00000086921	21	21q22.3	autoimmune regulator
AJAP1	ENSG00000196581	protein_coding	+	chr1:4714791-4852594	0.0588371	0.166136	-1.49757	1	1	MOT8|SHREW-1|SHREW1	MIM:610972|HGNC:HGNC:30801|Ensembl:ENSG00000196581|HPRD:15339|Vega:OTTHUMG00000000645	1	1p36.32	adherens junctions associated protein 1
AJUBA	ENSG00000129474	protein_coding	-	chr14:23398817-23451851	0.395715	0.206546	0.938	1	1	JUB	MIM:609066|HGNC:HGNC:20250|Ensembl:ENSG00000129474|HPRD:16426|Vega:OTTHUMG00000028711	14	14q11.2	ajuba LIM protein
AK1	ENSG00000106992	protein_coding	-	chr9:130628758-130667687	0.654684	1.67698	-1.35699	0.18845	0.629142	HTL-S-58j	MIM:103000|HGNC:HGNC:361|Ensembl:ENSG00000106992|HPRD:00046|Vega:OTTHUMG00000020722	9	9q34.1	adenylate kinase 1
AK2	ENSG00000004455	protein_coding	-	chr1:33452552-33546597	71.5433	72.7798	-0.0247226	0.94605	0.988153	ADK2	MIM:103020|HGNC:HGNC:362|Ensembl:ENSG00000004455|HPRD:00047|Vega:OTTHUMG00000004131	1	1p34	adenylate kinase 2
AK3	ENSG00000147853	protein_coding	-	chr9:4711154-4742043	10.942	12.4009	-0.180576	0.51675	0.888536	AK3L1|AK6|AKL3L|AKL3L1|FIX	MIM:609290|HGNC:HGNC:17376|Ensembl:ENSG00000147853|HPRD:12439	9	9p24.1	adenylate kinase 3
AK4	ENSG00000162433	protein_coding	+	chr1:65613231-65697828	1.13414	0.511792	1.14797	0.1123	0.500874	AK 4|AK3|AK3L1|AK3L2	MIM:103030|HGNC:HGNC:363|Ensembl:ENSG00000162433|HPRD:00048|Vega:OTTHUMG00000009033	1	1p31.3	adenylate kinase 4
AK5	ENSG00000154027	protein_coding	+	chr1:77747735-78025651	2.13856	18.3789	-3.10334	5e-05	0.00274586	AK6	MIM:608009|HGNC:HGNC:365|Ensembl:ENSG00000154027|HPRD:10472|Vega:OTTHUMG00000009796	1	1p31	adenylate kinase 5
AK7	ENSG00000140057	protein_coding	+	chr14:96858447-96955764	0.0402051	0.092986	-1.20964	1	1	AK 7	MIM:615364|HGNC:HGNC:20091|Ensembl:ENSG00000140057|HPRD:10640|Vega:OTTHUMG00000171421	14	14q32.2	adenylate kinase 7
AK8	ENSG00000165695	protein_coding	-	chr9:135600964-135765588	0.0659302	0.029132	1.17834	1	1	AK 8|C9orf98|DDX31	MIM:615365|HGNC:HGNC:26526|Ensembl:ENSG00000165695|HPRD:12991|Vega:OTTHUMG00000021009	9	9q34.13	adenylate kinase 8
AK9	ENSG00000155085	protein_coding	-	chr6:109809108-110012420	5.37947	8.58331	-0.674071	0.14525	0.560313	AK 9|AKD1|AKD2|C6orf199|C6orf224|dJ70A9.1	MIM:615358|HGNC:HGNC:33814|Ensembl:ENSG00000155085|HPRD:12871|Vega:OTTHUMG00000157658	6	6q21	adenylate kinase 9
AKAP1	ENSG00000121057	protein_coding	+	chr17:55162452-55198710	5.57726	9.48024	-0.765367	0.05695	0.344684	AKAP|AKAP121|AKAP149|AKAP84|D-AKAP1|PPP1R43|PRKA1|SAKAP84|TDRD17	MIM:602449|HGNC:HGNC:367|Ensembl:ENSG00000121057|HPRD:03905|Vega:OTTHUMG00000140369	17	17q22	A-kinase anchoring protein 1
AKAP10	ENSG00000108599	protein_coding	-	chr17:19807614-19881656	30.5637	30.5288	0.00164997	0.9955	0.997673	AKAP-10|D-AKAP-2|D-AKAP2|PRKA10	MIM:604694|HGNC:HGNC:368|Ensembl:ENSG00000108599|HPRD:05259|Vega:OTTHUMG00000059515	17	17p11.1	A-kinase anchoring protein 10
AKAP11	ENSG00000023516	protein_coding	+	chr13:42846288-42897396	12.464	13.7027	-0.136691	0.5409	0.898961	AKAP-11|AKAP220|PPP1R44|PRKA11	MIM:604696|HGNC:HGNC:369|Ensembl:ENSG00000023516|HPRD:05261|Vega:OTTHUMG00000016805	13	13q14.11	A-kinase anchoring protein 11
AKAP12	ENSG00000131016	protein_coding	+	chr6:151561133-151679693	0.0728018	1.35099	-4.2139	5e-05	0.00274586	AKAP250|SSeCKS	MIM:604698|HGNC:HGNC:370|Ensembl:ENSG00000131016|HPRD:05263	6	6q24-q25	A-kinase anchoring protein 12
AKAP13	ENSG00000170776	protein_coding	+	chr15:85923801-86293512	400.264	324.431	0.303039	0.3611	0.803588	AKAP-13|AKAP-Lbc|ARHGEF13|BRX|HA-3|Ht31|LBC|PRKA13|PROTO-LB|PROTO-LBC|c-lbc|p47	MIM:604686|HGNC:HGNC:371|Ensembl:ENSG00000170776|HPRD:05253|Vega:OTTHUMG00000172205	15	15q25.3	A-kinase anchoring protein 13
AKAP14	ENSG00000186471	protein_coding	+	chrX:119029799-119054679	0	0.0717646	-inf	1	1	AKAP28|PRKA14	MIM:300462|HGNC:HGNC:24061|Ensembl:ENSG00000186471|HPRD:02353|Vega:OTTHUMG00000022285	X	Xq24	A-kinase anchoring protein 14
AKAP2	ENSG00000241978	protein_coding	+	chr9:112403067-112934792	19.1785	12.574	0.609046	0.2442	0.698148	AKAP-2|AKAPKL|PRKA2	MIM:604582|HGNC:HGNC:372|Ensembl:ENSG00000241978|Vega:OTTHUMG00000156811	9	9q31.3	A-kinase anchoring protein 2
AKAP3	ENSG00000111254	protein_coding	-	chr12:4671369-4960277	0.702507	1.65602	-1.23713	0.23855	0.693193	AKAP 110|AKAP110|CT82|FSP95|HEL159|PRKA3|SOB1	MIM:604689|HGNC:HGNC:373|Ensembl:ENSG00000111254|HPRD:05256|Vega:OTTHUMG00000168226	12	12p13.3	A-kinase anchoring protein 3
AKAP5	ENSG00000179841	protein_coding	+	chr14:64854748-65009955	2.4691	2.01128	0.29587	0.78825	0.966671	AKAP75|AKAP79|H21	MIM:604688|HGNC:HGNC:375|Ensembl:ENSG00000179841|HPRD:05255|Vega:OTTHUMG00000029634	14	14q23.3	A-kinase anchoring protein 5
AKAP6	ENSG00000151320	protein_coding	+	chr14:32798478-33300567	0.462222	2.48288	-2.42536	0.00035	0.0121908	ADAP100|ADAP6|AKAP100|PRKA6|mAKAP	MIM:604691|HGNC:HGNC:376|HPRD:05257	14	14q12	A-kinase anchoring protein 6
AKAP7	ENSG00000118507	protein_coding	+	chr6:131456805-131604675	10.3114	11.1136	-0.108088	0.75165	0.962881	AKAP15|AKAP18	MIM:604693|HGNC:HGNC:377|Ensembl:ENSG00000118507|HPRD:16065|Vega:OTTHUMG00000015563	6	6q23	A-kinase anchoring protein 7
AKAP8	ENSG00000105127	protein_coding	-	chr19:15464195-15529952	11.7647	15.953	-0.439366	0.23395	0.687967	AKAP 95|AKAP-8|AKAP-95|AKAP95	MIM:604692|HGNC:HGNC:378|Ensembl:ENSG00000105127|HPRD:05258|Vega:OTTHUMG00000182444	19	19p13.1	A-kinase anchoring protein 8
AKAP8L	ENSG00000011243	protein_coding	-	chr19:15464195-15529952	30.7135	36.9341	-0.26608	0.43445	0.84718	HA95|HAP95|NAKAP|NAKAP95	MIM:609475|HGNC:HGNC:29857|Ensembl:ENSG00000011243|HPRD:10641|Vega:OTTHUMG00000182446	19	19p13.12	A-kinase anchoring protein 8 like
AKAP9	ENSG00000127914	protein_coding	+	chr7:91570180-91739987	33.6388	55.1366	-0.712885	0.00325	0.058654	AKAP-9|AKAP350|AKAP450|CG-NAP|HYPERION|LQT11|MU-RMS-40.16A|PPP1R45|PRKA9|YOTIAO	MIM:604001|HGNC:HGNC:379|Ensembl:ENSG00000127914|HPRD:04921|Vega:OTTHUMG00000131127	7	7q21-q22	A-kinase anchoring protein 9
AKIP1	ENSG00000166452	protein_coding	+	chr11:8932685-8954553	4.45564	5.6691	-0.347489	0.3911	0.825497	BCA3|C11orf17	MIM:609191|HGNC:HGNC:1170|Ensembl:ENSG00000166452|HPRD:12380|Vega:OTTHUMG00000165653	11	11p15.3	A-kinase interacting protein 1
AKIRIN1	ENSG00000174574	protein_coding	+	chr1:39456894-39471731	38.5646	35.8084	0.106981	0.67985	0.945197	C1orf108|STRF2	MIM:615164|HGNC:HGNC:25744|Ensembl:ENSG00000174574|HPRD:07787|Vega:OTTHUMG00000007496	1	1p34.3	akirin 1
AKIRIN2	ENSG00000135334	protein_coding	-	chr6:88384789-88411927	54.5781	25.8919	1.07582	0.009	0.115173	C6orf166|FBI1|dJ486L4.2	MIM:615165|HGNC:HGNC:21407|Ensembl:ENSG00000135334|HPRD:12864|Vega:OTTHUMG00000015180	6	6q15	akirin 2
AKNA	ENSG00000106948	protein_coding	-	chr9:117096435-117156685	48.7447	61.8607	-0.343777	0.19745	0.640853	-	MIM:605729|HGNC:HGNC:24108|Ensembl:ENSG00000106948|HPRD:16148|Vega:OTTHUMG00000020538	9	9q32	AT-hook transcription factor
AKNAD1	ENSG00000162641	protein_coding	-	chr1:109358519-109506111	9.15254e-277	1.94735e-208	-226.98	1	1	C1orf62	HGNC:HGNC:28398|Ensembl:ENSG00000162641|HPRD:11325|Vega:OTTHUMG00000011231	1	1p13.3	AKNA domain containing 1
AKR1A1	ENSG00000117448	protein_coding	+	chr1:46016214-46035721	47.4031	52.3318	-0.142706	0.59385	0.917417	ALDR1|ALR|ARM|DD3|HEL-S-6	MIM:103830|HGNC:HGNC:380|Ensembl:ENSG00000117448|HPRD:00069|Vega:OTTHUMG00000007740	1	1p33-p32	aldo-keto reductase family 1, member A1 (aldehyde reductase)
AKR1B1	ENSG00000085662	protein_coding	-	chr7:134127101-134144036	18.2763	20.6676	-0.177391	0.51525	0.887485	ADR|ALDR1|ALR2|AR	MIM:103880|HGNC:HGNC:381|Ensembl:ENSG00000085662|HPRD:00071|Vega:OTTHUMG00000155322	7	7q35	aldo-keto reductase family 1, member B1 (aldose reductase)
AKR1B10	ENSG00000198074	protein_coding	+	chr7:134212343-134226160	0	0.0137255	-inf	1	1	AKR1B11|AKR1B12|ALDRLn|ARL-1|ARL1|HIS|HSI	MIM:604707|HGNC:HGNC:382|Ensembl:ENSG00000198074|HPRD:05271|Vega:OTTHUMG00000155356	7	7q33	aldo-keto reductase family 1, member B10 (aldose reductase)
AKR1C1	ENSG00000187134	protein_coding	+	chr10:4934795-5025475	0.23017	0.656663	-1.51246	0.0252	0.216485	2-ALPHA-HSD|20-ALPHA-HSD|C9|DD1|DD1/DD2|DDH|DDH1|H-37|HAKRC|HBAB|MBAB	MIM:600449|HGNC:HGNC:384|HPRD:07194	10	10p15-p14	aldo-keto reductase family 1, member C1
AKR1C3	ENSG00000196139	protein_coding	+	chr10:5077545-5149878	2.75798	5.44663	-0.981754	0.02475	0.214888	DD3|DDX|HA1753|HAKRB|HAKRe|HSD17B5|PGFS|hluPGFS	MIM:603966|HGNC:HGNC:386|Ensembl:ENSG00000282883|HPRD:04911	10	10p15-p14	aldo-keto reductase family 1, member C3
AKR1CL1	ENSG00000196326	protein_coding	-	chr10:5196334-5260912	0.448021	0.624945	-0.480163	0.57025	0.910721
AKR1E2	ENSG00000165568	protein_coding	+	chr10:4828820-4890254	1.1708	3.17252	-1.43814	0.0195	0.18649	AKR1CL2|AKRDC1|LoopADR|hTSP|htAKR	HGNC:HGNC:23437|Ensembl:ENSG00000165568|HPRD:07472|Vega:OTTHUMG00000017577	10	10p15.1	aldo-keto reductase family 1, member E2
AKR7A2	ENSG00000053371	protein_coding	-	chr1:19630458-19638640	13.7584	13.475	0.030028	0.91925	0.984922	AFAR|AFAR1|AFB1-AR1|AKR7	MIM:603418|HGNC:HGNC:389|HPRD:04567	1	1p36.13	aldo-keto reductase family 7, member A2
AKR7A3	ENSG00000162482	protein_coding	-	chr1:19609051-19615744	0.0993922	0.223103	-1.16651	1	1	AFAR2	MIM:608477|HGNC:HGNC:390|HPRD:07089	1	1p36.13	aldo-keto reductase family 7, member A3 (aflatoxin aldehyde reductase)
AKT1	ENSG00000142208	protein_coding	-	chr14:105235685-105262088	28.948	43.3131	-0.581341	0.10985	0.495501	AKT|CWS6|PKB|PKB-ALPHA|PRKBA|RAC|RAC-ALPHA	MIM:164730|HGNC:HGNC:391|Ensembl:ENSG00000142208|HPRD:01261|Vega:OTTHUMG00000170795	14	14q32.32	v-akt murine thymoma viral oncogene homolog 1
AKT1S1	ENSG00000204673	protein_coding	-	chr19:50372294-50392005	1.99875	2.10644	-0.0757054	0.8635	0.97728	Lobe|PRAS40	MIM:610221|HGNC:HGNC:28426|Ensembl:ENSG00000204673|HPRD:12441|Vega:OTTHUMG00000150246	19	19q13.33	AKT1 substrate 1 (proline rich)
AKT2	ENSG00000105221	protein_coding	-	chr19:40736223-40791443	35.7867	41.6884	-0.22022	0.4772	0.871766	HIHGHH|PKBB|PKBBETA|PRKBB|RAC-BETA	MIM:164731|HGNC:HGNC:392|Ensembl:ENSG00000105221|HPRD:01262|Vega:OTTHUMG00000137375	19	19q13.1-q13.2	v-akt murine thymoma viral oncogene homolog 2
AKT3	ENSG00000117020	protein_coding	-	chr1:243419319-244014381	42.7908	78.1355	-0.868676	0.0524	0.329511	MPPH|MPPH2|PKB-GAMMA|PKBG|PRKBG|RAC-PK-gamma|RAC-gamma|STK-2	MIM:611223|HGNC:HGNC:393|Ensembl:ENSG00000117020|HPRD:06441|Vega:OTTHUMG00000039994	1	1q44	v-akt murine thymoma viral oncogene homolog 3
AKTIP	ENSG00000166971	protein_coding	-	chr16:53467888-53538323	15.5325	28.9252	-0.897043	0.1596	0.583611	FT1|FTS	MIM:608483|HGNC:HGNC:16710|Ensembl:ENSG00000166971|HPRD:07467|Vega:OTTHUMG00000133199	16	16q12.2	AKT interacting protein
AL020996.1	ENSG00000223474	protein_coding	-	chr1:26126666-26185903	0.0197529	0.0318455	-0.689024	1	1
AL021546.6	ENSG00000111780	protein_coding	+	chr12:120875892-120899389	0.109727	0.421368	-1.94117	1	1
AL031663.2	ENSG00000269549	protein_coding	+	chr20:44074070-44077220	0.174335	0.633186	-1.86077	0.0046	0.0743937
AL031666.2	ENSG00000267882	protein_coding	+	chr20:45837858-45985567	0	0.00928916	-inf	1	1
AL049840.1	ENSG00000224997	protein_coding	+	chr14:104019757-104181841	0.474577	0.586906	-0.306487	0.83825	0.972617
AL079342.1	ENSG00000203863	protein_coding	+	chr6:89674245-89676685	0.0145339	0.00691796	1.07101	1	1
AL117190.3	ENSG00000269375	protein_coding	+	chr14:101359264-101360646	0	0.0161474	-inf	1	1
AL118506.1	ENSG00000267848	protein_coding	+	chr20:62571181-62680994	0.0894048	0.172778	-0.950499	1	1
AL121761.2	ENSG00000268628	protein_coding	-	chr20:19738295-19790319	0.449591	0	inf	1	1
AL121963.1	ENSG00000234188	protein_coding	+	chr6:116422011-116570660	0.38635	1.79213	-2.2137	0.4754	0.870707
AL132989.1	ENSG00000268466	protein_coding	+	chr14:58466452-58764857	0.0524636	0	inf	1	1
AL133318.1	ENSG00000269120	protein_coding	-	chr13:41111137-41111323	0	1.65279	-inf	0.0212	0.196859
AL133373.1	ENSG00000268657	protein_coding	-	chr14:92038787-92041383	0.0202783	0.0250633	-0.305638	1	1
AL136218.1	ENSG00000215462	protein_coding	-	chr13:49882785-50069138	6.2247	5.27223	0.239592	0.8833	0.981731
AL136376.1	ENSG00000269279	protein_coding	-	chr1:116915289-116961244	0	0.135853	-inf	1	1
AL136531.1	ENSG00000203630	protein_coding	-	chr20:1290554-1373815	0.108911	0.132564	-0.283542	1	1
AL139099.1	ENSG00000253459	protein_coding	-	chr14:50043389-50081390	0.18299	0.480777	-1.3936	0.55045	0.902942
AL158091.1	ENSG00000269223	protein_coding	-	chr20:62474778-62475273	0	0.000392421	-inf	1	1
AL161915.1	ENSG00000212670	protein_coding	+	chr1:54519259-54578192	0.697879	1.5505	-1.15169	0.35205	0.796454
AL162389.1	ENSG00000214645	protein_coding	-	chr9:110539470-110540419	0.0560061	0	inf	1	1
AL162407.1	ENSG00000234631	protein_coding	+	chr10:115614419-115676953	6.21542e-16	3.50044e-05	-35.7129	1	1
AL163636.6	ENSG00000259171	protein_coding	+	chr14:21152258-21175279	0.0036575	0.689581	-7.55872	0.2029	0.649012
AL353698.1	ENSG00000233889	protein_coding	+	chrX:56100756-56102014	0.273143	0.237466	0.201938	1	1
AL353791.1	ENSG00000227921	protein_coding	+	chr9:40028619-40032417	0	0.0447553	-inf	1	1
AL354718.1	ENSG00000268578	protein_coding	-	chr9:45436201-45441765	0.0598974	2.94616	-5.6202	0.464	0.863423
AL354993.1	ENSG00000227164	protein_coding	+	chr20:51588945-52120859	0.143665	0.811649	-2.49815	0.3808	0.817087
AL355490.1	ENSG00000224474	protein_coding	-	chr10:99116114-99185831	0.279209	0	inf	1	1
AL356356.1	ENSG00000225996	protein_coding	+	chr1:150521039-150547027	0.812872	0.875482	-0.10705	0.9438	0.988057
AL357673.1	ENSG00000248835	protein_coding	-	chr1:54598746-54879152	0.284761	0.497117	-0.803832	1	1
AL359091.2	ENSG00000268211	protein_coding	+	chr9:131062366-131064212	0.0902799	0.117989	-0.386171	1	1
AL359878.1	ENSG00000205740	protein_coding	-	chr10:1017096-1034281	0.00961948	0.0205961	-1.09834	1	1
AL365202.1	ENSG00000203286	protein_coding	-	chr9:3218296-3526004	0.254703	2.29581	-3.17212	0.23835	0.692837
AL391421.1	ENSG00000204049	protein_coding	+	chr10:79542623-79686378	0.00935906	0.0307678	-1.71699	1	1
AL441883.1	ENSG00000268059	protein_coding	-	chr6:13615558-13711796	0	0.0294104	-inf	1	1
AL583828.1	ENSG00000187461	protein_coding	-	chr6:13358061-13487894	0.433721	0.380567	0.188616	1	1
AL590452.1	ENSG00000268172	protein_coding	+	chr1:144836156-145076186	2.01021	2.28841	-0.187	0.91585	0.984058
AL590483.1	ENSG00000268146	protein_coding	+	chr1:244227631-244231211	0.0109729	0.00460517	1.25262	1	1
AL590560.1	ENSG00000269620	protein_coding	-	chr1:159879883-159880159	2.76906	2.77959	-0.00547656	0.947	0.988263
AL590708.2	ENSG00000232850	protein_coding	+	chr9:130882971-130892912	0.0318515	0.0680231	-1.09466	1	1
AL590714.1	ENSG00000268387	protein_coding	+	chr1:161185023-161193421	5.5379	1.85701	1.57636	0.5129	0.886434
AL590822.1	ENSG00000203301	protein_coding	-	chr1:1981908-2152177	0.00783014	0.0334083	-2.0931	1	1
AL590822.2	ENSG00000269554	protein_coding	+	chr1:1981908-2152177	0.0370751	0.103047	-1.47477	1	1
AL591479.1	ENSG00000269337	protein_coding	+	chr9:70630785-70652521	0.282754	0.375667	-0.409906	1	1
AL592284.1	ENSG00000231360	protein_coding	+	chr1:144275887-144521970	0.36496	0.38886	-0.0915109	1	1
AL626787.1	ENSG00000267884	protein_coding	-	chr1:166026673-166136206	0.00880618	0.0104137	-0.241896	1	1
AL627171.2	ENSG00000269832	protein_coding	+	chr14:50249996-50319921	0.0150431	0.0143287	0.0701991	1	1
AL627309.1	ENSG00000237683	protein_coding	-	chr1:89294-140565	0.671911	0.327167	1.03825	0.19575	0.639044
AL645728.1	ENSG00000215014	protein_coding	+	chr1:1510354-1511373	1.56226	0.649309	1.26666	0.0467	0.309426
AL807752.1	ENSG00000268996	protein_coding	-	chr9:139979397-139981268	0	0.101159	-inf	1	1
AL953854.2	ENSG00000236029	protein_coding	-	chr9:47295854-47314322	0	0.0360605	-inf	1	1
ALAD	ENSG00000148218	protein_coding	-	chr9:116148596-116163613	9.66674	11.5276	-0.253989	0.36035	0.803105	ALADH|PBGS	MIM:125270|HGNC:HGNC:395|Ensembl:ENSG00000148218|HPRD:00504|Vega:OTTHUMG00000020522	9	9q33.1	aminolevulinate dehydratase
ALAS1	ENSG00000023330	protein_coding	+	chr3:52232101-52248343	8.71835	6.38665	0.448996	0.1377	0.547544	ALAS|ALAS-H|ALAS3|ALASH|MIG4	MIM:125290|HGNC:HGNC:396|Ensembl:ENSG00000023330|HPRD:00505|Vega:OTTHUMG00000158108	3	3p21.1	5'-aminolevulinate synthase 1
ALAS2	ENSG00000158578	protein_coding	-	chrX:55026789-55057497	2.19591	17.581	-3.00113	0.03865	0.278339	ALAS-E|ALASE|ANH1|ASB|XLDPP|XLEPP|XLSA	MIM:301300|HGNC:HGNC:397|Ensembl:ENSG00000158578|HPRD:02356|Vega:OTTHUMG00000021641	X	Xp11.21	5'-aminolevulinate synthase 2
ALB	ENSG00000163631	protein_coding	+	chr4:74262830-74287129	0	0.0582468	-inf	1	1	ANALBA|FDAH|PRO0883|PRO0903|PRO1341	MIM:103600|HGNC:HGNC:399|Ensembl:ENSG00000163631|HPRD:00062|Vega:OTTHUMG00000129919	4	4q13.3	albumin
ALCAM	ENSG00000170017	protein_coding	+	chr3:105085752-105295744	10.6114	7.5309	0.494727	0.13285	0.539729	CD166|MEMD	MIM:601662|HGNC:HGNC:400|Ensembl:ENSG00000170017|HPRD:03389|Vega:OTTHUMG00000159192	3	3q13.1	activated leukocyte cell adhesion molecule
ALDH16A1	ENSG00000161618	protein_coding	+	chr19:49949554-49995565	9.57825	15.3203	-0.677609	0.5966	0.917992	-	MIM:613358|HGNC:HGNC:28114|Ensembl:ENSG00000161618|HPRD:14394|Vega:OTTHUMG00000183163	19	19q13.33	aldehyde dehydrogenase 16 family member A1
ALDH18A1	ENSG00000059573	protein_coding	-	chr10:97365695-97416463	7.86708	8.92475	-0.181983	0.52275	0.891317	ADCL3|ARCL3A|GSAS|P5CS|PYCS|SPG9A|SPG9B	MIM:138250|HGNC:HGNC:9722|Ensembl:ENSG00000059573|HPRD:00696|Vega:OTTHUMG00000018815	10	10q24.3	aldehyde dehydrogenase 18 family member A1
ALDH1A1	ENSG00000165092	protein_coding	-	chr9:75515577-75695358	60.795	33.7687	0.848264	0.0004	0.0135886	ALDC|ALDH-E1|ALDH1|ALDH11|HEL-9|HEL-S-53e|HEL12|PUMB1|RALDH1	MIM:100640|HGNC:HGNC:402|Ensembl:ENSG00000165092|HPRD:00001|Vega:OTTHUMG00000020019	9	9q21.13	aldehyde dehydrogenase 1 family member A1
ALDH1A2	ENSG00000128918	protein_coding	-	chr15:58245621-58861151	0.88824	0.655753	0.437799	0.63405	0.929148	RALDH(II)|RALDH2|RALDH2-T	MIM:603687|HGNC:HGNC:15472|Ensembl:ENSG00000128918|HPRD:04733|Vega:OTTHUMG00000132624	15	15q21.3	aldehyde dehydrogenase 1 family member A2
ALDH1B1	ENSG00000137124	protein_coding	+	chr9:38392660-38398658	2.27126	2.58718	-0.187888	0.60905	0.921531	ALDH5|ALDHX	MIM:100670|HGNC:HGNC:407|Ensembl:ENSG00000137124|HPRD:00005|Vega:OTTHUMG00000019938	9	9p11.1	aldehyde dehydrogenase 1 family member B1
ALDH1L2	ENSG00000136010	protein_coding	-	chr12:105380087-105478355	0.337434	0.0576028	2.5504	1	1	mtFDH	MIM:613584|HGNC:HGNC:26777|Ensembl:ENSG00000136010|HPRD:18742|Vega:OTTHUMG00000169823	12	12q23.3	aldehyde dehydrogenase 1 family member L2
ALDH2	ENSG00000111275	protein_coding	+	chr12:112123856-112247782	33.1686	15.7079	1.07833	0.0007	0.0200835	ALDH-E2|ALDHI|ALDM	MIM:100650|HGNC:HGNC:404|Ensembl:ENSG00000111275|HPRD:00003|Vega:OTTHUMG00000169603	12	12q24.2	aldehyde dehydrogenase 2 family (mitochondrial)
ALDH3A2	ENSG00000072210	protein_coding	+	chr17:19551448-19580911	24.99	23.3948	0.09516	0.7512	0.962549	ALDH10|FALDH|SLS	MIM:609523|HGNC:HGNC:403|Ensembl:ENSG00000072210|HPRD:07188|Vega:OTTHUMG00000059471	17	17p11.2	aldehyde dehydrogenase 3 family member A2
ALDH3B1	ENSG00000006534	protein_coding	+	chr11:67776047-67797928	9.10544	7.00636	0.378063	0.2341	0.687967	ALDH4|ALDH7	MIM:600466|HGNC:HGNC:410|Ensembl:ENSG00000006534|HPRD:02716|Vega:OTTHUMG00000154910	11	11q13	aldehyde dehydrogenase 3 family member B1
ALDH3B2	ENSG00000132746	protein_coding	-	chr11:67429632-67448671	0.0299659	0	inf	1	1	ALDH8	MIM:601917|HGNC:HGNC:411|Ensembl:ENSG00000132746|HPRD:03559|Vega:OTTHUMG00000167284	11	11q13	aldehyde dehydrogenase 3 family member B2
ALDH4A1	ENSG00000159423	protein_coding	-	chr1:19166092-19283180	0.886275	1.0363	-0.22562	0.83395	0.971989	ALDH4|P5CD|P5CDh	MIM:606811|HGNC:HGNC:406|Ensembl:ENSG00000159423|HPRD:06009|Vega:OTTHUMG00000002443	1	1p36	aldehyde dehydrogenase 4 family member A1
ALDH5A1	ENSG00000112294	protein_coding	+	chr6:24403152-24537435	1.32635	2.67442	-1.01176	0.03885	0.279218	SSADH|SSDH	MIM:610045|HGNC:HGNC:408|Ensembl:ENSG00000112294|HPRD:08361|Vega:OTTHUMG00000014356	6	6p22	aldehyde dehydrogenase 5 family member A1
ALDH6A1	ENSG00000119711	protein_coding	-	chr14:74318546-74551196	4.10684	5.67452	-0.466469	0.49595	0.880201	MMSADHA|MMSDH	MIM:603178|HGNC:HGNC:7179|Ensembl:ENSG00000119711|HPRD:04416|Vega:OTTHUMG00000171203	14	14q24.3	aldehyde dehydrogenase 6 family member A1
ALDH7A1	ENSG00000164904	protein_coding	-	chr5:125877532-125931110	0.424483	0.455592	-0.102038	1	1	ATQ1|EPD|PDE	MIM:107323|HGNC:HGNC:877|Ensembl:ENSG00000164904|HPRD:00124|Vega:OTTHUMG00000128942	5	5q31	aldehyde dehydrogenase 7 family member A1
ALDH8A1	ENSG00000118514	protein_coding	-	chr6:135238527-135271260	0.303025	0.879282	-1.53689	0.0208	0.194863	ALDH12|DJ352A20.2	MIM:606467|HGNC:HGNC:15471|Ensembl:ENSG00000118514|HPRD:06974|Vega:OTTHUMG00000015623	6	6q23.2	aldehyde dehydrogenase 8 family member A1
ALDH9A1	ENSG00000143149	protein_coding	-	chr1:165631452-165679205	26.3166	21.3469	0.301949	0.243	0.697408	ALDH4|ALDH7|ALDH9|E3|TMABADH	MIM:602733|HGNC:HGNC:412|Ensembl:ENSG00000143149|HPRD:04109|Vega:OTTHUMG00000034677	1	1q23.1	aldehyde dehydrogenase 9 family member A1
ALDOA	ENSG00000149925	protein_coding	+	chr16:29262828-30215631	257.337	147.885	0.799183	0.16345	0.588427	ALDA|GSD12|HEL-S-87p	MIM:103850|HGNC:HGNC:414|Ensembl:ENSG00000149925|HPRD:00070|Vega:OTTHUMG00000132107	16	16p11.2	aldolase, fructose-bisphosphate A
ALDOC	ENSG00000109107	protein_coding	-	chr17:26782769-26972472	1.82806	3.47172	-0.925336	0.22425	0.676339	ALDC	MIM:103870|HGNC:HGNC:418|Ensembl:ENSG00000109107|HPRD:02386|Vega:OTTHUMG00000132605	17	17cen-q12	aldolase, fructose-bisphosphate C
ALG1	ENSG00000033011	protein_coding	+	chr16:4932507-5147809	11.986	11.0457	0.117866	0.7863	0.966671	CDG1K|HMAT1|HMT-1|HMT1|MT-1|Mat-1|hMat-1	MIM:605907|HGNC:HGNC:18294|Ensembl:ENSG00000033011|HPRD:10437|Vega:OTTHUMG00000129529	16	16p13.3	ALG1, chitobiosyldiphosphodolichol beta-mannosyltransferase
ALG10	ENSG00000139133	protein_coding	+	chr12:34175215-34209675	7.23893	7.65979	-0.0815287	0.81065	0.96799	ALG10A|DIE2|KCR1	MIM:603313|HGNC:HGNC:23162|Ensembl:ENSG00000139133|Vega:OTTHUMG00000169285	12	12p11.1	ALG10, alpha-1,2-glucosyltransferase
ALG10B	ENSG00000175548	protein_coding	+	chr12:38710379-38717784	3.10174	4.73264	-0.609568	0.19825	0.641473	ALG10|KCR1	HGNC:HGNC:31088|Ensembl:ENSG00000175548|HPRD:11923|Vega:OTTHUMG00000169298	12	12q12	ALG10B, alpha-1,2-glucosyltransferase
ALG11	ENSG00000253710	protein_coding	+	chr13:52586522-52607736	8.55306	7.69412	0.152684	0.7394	0.960201	CDG1P|GT8	MIM:613666|HGNC:HGNC:32456|Ensembl:ENSG00000253710|HPRD:11265|Vega:OTTHUMG00000016959	13	13q14.2	ALG11, alpha-1,2-mannosyltransferase
ALG12	ENSG00000182858	protein_coding	-	chr22:50293876-50321188	2.79817	3.53395	-0.336799	0.5138	0.886523	CDG1G|ECM39|PP14673|hALG12	MIM:607144|HGNC:HGNC:19358|HPRD:06189	22	22q13.33	ALG12, alpha-1,6-mannosyltransferase
ALG13	ENSG00000101901	protein_coding	+	chrX:110909042-111003877	36.2026	43.129	-0.252565	0.4488	0.854591	CDG1S|CXorf45|GLT28D1|MDS031|TDRD13|YGL047W	MIM:300776|HGNC:HGNC:30881|Ensembl:ENSG00000101901|HPRD:06542|Vega:OTTHUMG00000022209	X	Xq23	ALG13, UDP-N-acetylglucosaminyltransferase subunit
ALG14	ENSG00000172339	protein_coding	-	chr1:95439962-95538506	1.63544	1.49412	0.130384	0.91955	0.984938	CMS15	MIM:612866|HGNC:HGNC:28287|HPRD:14466	1	1p21.3	ALG14, UDP-N-acetylglucosaminyltransferase subunit
ALG1L	ENSG00000189366	protein_coding	-	chr3:125635462-125655882	0.168215	0.0316294	2.41097	1	1	ALG1L1	HGNC:HGNC:33721|Ensembl:ENSG00000189366|HPRD:18574|Vega:OTTHUMG00000159588	3	3q21.2	ALG1, chitobiosyldiphosphodolichol beta-mannosyltransferase-like
ALG2	ENSG00000119523	protein_coding	-	chr9:101978707-101984238	15.2174	13.8414	0.136726	0.64065	0.931718	CDGIi|CMS14|CMSTA3|NET38|hALPG2	MIM:607905|HGNC:HGNC:23159|Ensembl:ENSG00000119523|HPRD:09716|Vega:OTTHUMG00000020355	9	9q22.33	ALG2, alpha-1,3/1,6-mannosyltransferase
ALG3	ENSG00000214160	protein_coding	-	chr3:183851806-184402546	4.13508	3.98624	0.0528878	0.9322	0.986416	CDG1D|CDGS4|CDGS6|D16Ertd36e|NOT56L|Not56|not	MIM:608750|HGNC:HGNC:23056|Ensembl:ENSG00000214160|HPRD:03067|Vega:OTTHUMG00000156823	3	3q27.1	ALG3, alpha-1,3- mannosyltransferase
ALG5	ENSG00000120697	protein_coding	-	chr13:37523911-37633850	21.8835	19.3662	0.176299	0.74195	0.961009	bA421P11.2	MIM:604565|HGNC:HGNC:20266|Ensembl:ENSG00000120697|HPRD:05193|Vega:OTTHUMG00000016741	13	13q13.3	ALG5, dolichyl-phosphate beta-glucosyltransferase
ALG6	ENSG00000088035	protein_coding	+	chr1:63833260-63904233	14.286	18.445	-0.368629	0.28515	0.738576	CDG1C	MIM:604566|HGNC:HGNC:23157|Ensembl:ENSG00000088035|HPRD:05194|Vega:OTTHUMG00000009140	1	1p31.3	ALG6, alpha-1,3-glucosyltransferase
ALG8	ENSG00000159063	protein_coding	-	chr11:77811981-77850706	14.2819	17.5165	-0.294524	0.4089	0.833679	CDG1H	MIM:608103|HGNC:HGNC:23161|Ensembl:ENSG00000159063|HPRD:10480|Vega:OTTHUMG00000166594	11	11q14.1	ALG8, alpha-1,3-glucosyltransferase
ALG9	ENSG00000086848	protein_coding	-	chr11:111652918-111756699	8.39625	9.93431	-0.242674	0.52845	0.893712	CDG1L|DIBD1|LOH11CR1J	MIM:606941|HGNC:HGNC:15672|Ensembl:ENSG00000086848|HPRD:09504|Vega:OTTHUMG00000166819	11	11q23	ALG9, alpha-1,2-mannosyltransferase
ALG9	ENSG00000258529	protein_coding	-	chr11:111652918-111756699	2.31054e-05	0.25879	-13.4513	1	1	CDG1L|DIBD1|LOH11CR1J	MIM:606941|HGNC:HGNC:15672|Ensembl:ENSG00000086848|HPRD:09504|Vega:OTTHUMG00000166819	11	11q23	ALG9, alpha-1,2-mannosyltransferase
ALKBH1	ENSG00000100601	protein_coding	-	chr14:78138746-78174363	6.21105	7.11607	-0.196245	0.60075	0.918618	ABH|ABH1|ALKBH|alkB|hABH	MIM:605345|HGNC:HGNC:17911|Ensembl:ENSG00000100601|Vega:OTTHUMG00000171542	14	14q24.3	alkB homolog 1, histone H2A dioxygenase
ALKBH2	ENSG00000189046	protein_coding	-	chr12:109525995-109531436	4.2181	8.65532	-1.03699	0.0202	0.191142	ABH2	MIM:610602|HGNC:HGNC:32487|Ensembl:ENSG00000189046|HPRD:14712|Vega:OTTHUMG00000169246	12	12q24.11	alkB homolog 2, alpha-ketoglutarate-dependent dioxygenase
ALKBH3	ENSG00000166199	protein_coding	+	chr11:43902360-43942494	16.3727	22.4665	-0.456487	0.1978	0.641222	ABH3|DEPC-1|DEPC1|PCA1	MIM:610603|HGNC:HGNC:30141|Ensembl:ENSG00000166199|HPRD:16793|Vega:OTTHUMG00000166417	11	11p11.2	alkB homolog 3, alpha-ketoglutarate-dependent dioxygenase
ALKBH4	ENSG00000160993	protein_coding	-	chr7:102067264-102105323	3.57003	5.09908	-0.5143	0.46965	0.867537	ABH4	MIM:613302|HGNC:HGNC:21900|Ensembl:ENSG00000160993|HPRD:07875|Vega:OTTHUMG00000157720	7	7q22.1	alkB homolog 4, lysine demethylase
ALKBH5	ENSG00000091542	protein_coding	+	chr17:18012019-18113268	36.5726	32.1647	0.185286	0.44375	0.852346	ABH5|OFOXD|OFOXD1	MIM:613303|HGNC:HGNC:25996|Ensembl:ENSG00000091542|HPRD:08621|Vega:OTTHUMG00000059397	17	17p11.2|17p11.2	alkB homolog 5, RNA demethylase
ALKBH6	ENSG00000239382	protein_coding	-	chr19:36494208-36505141	4.95791	7.04568	-0.507005	0.31095	0.765425	ABH6	MIM:613304|HGNC:HGNC:28243|Ensembl:ENSG00000239382|Ensembl:ENSG00000248101|HPRD:17510|Vega:OTTHUMG00000048137	19	19q13.12	alkB homolog 6
ALKBH7	ENSG00000125652	protein_coding	+	chr19:6372443-6375042	12.0709	18.4446	-0.611665	0.15115	0.571618	ABH7|SPATA11|UNQ6002	MIM:613305|HGNC:HGNC:21306|Ensembl:ENSG00000125652|HPRD:15425|Vega:OTTHUMG00000180792	19	19p13.3	alkB homolog 7
ALKBH8	ENSG00000137760	protein_coding	-	chr11:107373451-107436472	6.8837	8.58204	-0.318136	0.38755	0.822817	ABH8|TRM9|TRMT9	MIM:613306|HGNC:HGNC:25189|Ensembl:ENSG00000137760|HPRD:14287|Vega:OTTHUMG00000157008	11	11q22.3	alkB homolog 8, tRNA methyltransferase
ALMS1	ENSG00000116127	protein_coding	+	chr2:73612885-73837920	11.9336	17.1107	-0.519873	0.0474	0.311871	ALSS	MIM:606844|HGNC:HGNC:428|Ensembl:ENSG00000116127|HPRD:06023|Vega:OTTHUMG00000152812	2	2p13	ALMS1, centrosome and basal body associated protein
ALOX12	ENSG00000108839	protein_coding	+	chr17:6757179-6922978	0.439478	0.600804	-0.451105	0.72025	0.956008	12-LOX|12S-LOX|LOG12	MIM:152391|HGNC:HGNC:429|Ensembl:ENSG00000108839|HPRD:01066|Vega:OTTHUMG00000102088	17	17p13.1	arachidonate 12-lipoxygenase
ALOX15	ENSG00000161905	protein_coding	-	chr17:4534196-4545589	0.0104709	0.0680392	-2.69998	1	1	12-LOX|15-LOX-1|15LOX-1	MIM:152392|HGNC:HGNC:433|Ensembl:ENSG00000161905|HPRD:01067|Vega:OTTHUMG00000090746	17	17p13.3	arachidonate 15-lipoxygenase
ALOX15B	ENSG00000179593	protein_coding	+	chr17:7942334-7952452	0.241971	0.156651	0.627281	1	1	15-LOX-2	MIM:603697|HGNC:HGNC:434|Ensembl:ENSG00000179593|HPRD:04739|Vega:OTTHUMG00000108181	17	17p13.1	arachidonate 15-lipoxygenase, type B
ALOX5	ENSG00000012779	protein_coding	+	chr10:45869660-45948569	65.7017	59.0743	0.1534	0.4968	0.880201	5-LO|5-LOX|5LPG|LOG5	MIM:152390|HGNC:HGNC:435|Ensembl:ENSG00000012779|HPRD:01065|Vega:OTTHUMG00000018081	10	10q11.2	arachidonate 5-lipoxygenase
ALOX5AP	ENSG00000132965	protein_coding	+	chr13:31309644-31338556	44.3261	52.7406	-0.250756	0.32755	0.7756	FLAP	MIM:603700|HGNC:HGNC:436|Ensembl:ENSG00000132965|HPRD:04742|Vega:OTTHUMG00000016677	13	13q12	arachidonate 5-lipoxygenase activating protein
ALOXE3	ENSG00000179148	protein_coding	-	chr17:7999217-8022365	0	0.0273869	-inf	1	1	ARCI3|E-LOX|eLOX-3|eLOX3	MIM:607206|HGNC:HGNC:13743|Ensembl:ENSG00000179148|HPRD:06231|Vega:OTTHUMG00000108179	17	17p13.1	arachidonate lipoxygenase 3
ALPK1	ENSG00000073331	protein_coding	+	chr4:113195697-113363776	32.8281	25.4074	0.369679	0.2823	0.735902	8430410J10Rik|LAK	MIM:607347|HGNC:HGNC:20917|Ensembl:ENSG00000073331|HPRD:09554|Vega:OTTHUMG00000132911	4	4q25	alpha kinase 1
ALPK2	ENSG00000198796	protein_coding	-	chr18:56148478-56296189	0.285704	0.113179	1.33591	1	1	HAK	HGNC:HGNC:20565|Ensembl:ENSG00000198796|HPRD:11019|Vega:OTTHUMG00000132755	18	18q21.31	alpha kinase 2
ALPK3	ENSG00000136383	protein_coding	+	chr15:85359910-85416713	0.0719471	0.0909943	-0.33884	1	1	MAK|MIDORI	HGNC:HGNC:17574|Ensembl:ENSG00000136383|HPRD:11365|Vega:OTTHUMG00000148667	15	15q25.2	alpha kinase 3
ALPL	ENSG00000162551	protein_coding	+	chr1:21835857-21904905	0.0852135	2.83082	-5.05399	0.04015	0.283888	AP-TNAP|APTNAP|HOPS|TNAP|TNSALP	MIM:171760|HGNC:HGNC:438|Ensembl:ENSG00000162551|HPRD:01377|Vega:OTTHUMG00000002949	1	1p36.12	alkaline phosphatase, liver/bone/kidney
ALS2	ENSG00000003393	protein_coding	-	chr2:202565276-202645912	6.81715	9.19703	-0.431999	0.1918	0.63392	ALS2CR6|ALSJ|IAHSP|PLSJ	MIM:606352|HGNC:HGNC:443|Ensembl:ENSG00000003393|HPRD:05893|Vega:OTTHUMG00000154507	2	2q33.1	ALS2, alsin Rho guanine nucleotide exchange factor
ALS2CL	ENSG00000178038	protein_coding	-	chr3:46710484-46735194	0.678244	3.54644	-2.3865	5e-05	0.00274586	RN49018	MIM:612402|HGNC:HGNC:20605|Ensembl:ENSG00000178038|HPRD:10643|Vega:OTTHUMG00000128673	3	3p21.31	ALS2 C-terminal like
ALS2CR11	ENSG00000155754	protein_coding	-	chr2:202352147-202483901	0.0763211	0.0375145	1.02463	1	1	-	HGNC:HGNC:14438|Ensembl:ENSG00000155754|HPRD:08687|Vega:OTTHUMG00000132830	2	2q33.1	amyotrophic lateral sclerosis 2 chromosome region candidate 11
ALS2CR12	ENSG00000155749	protein_coding	-	chr2:202152993-202222121	1.42249	1.69081	-0.249294	0.6276	0.926827	-	HGNC:HGNC:14439|Ensembl:ENSG00000155749|HPRD:12444|Vega:OTTHUMG00000132824	2	2q33.1	amyotrophic lateral sclerosis 2 chromosome region candidate 12
ALYREF	ENSG00000183684	protein_coding	-	chr17:79845712-79869340	33.7713	28.5417	0.242727	0.4747	0.870486	ALY|ALY/REF|BEF|REF|THOC4	MIM:604171|HGNC:HGNC:19071|Ensembl:ENSG00000183684|HPRD:09168|Vega:OTTHUMG00000160470	17	17q25.3	Aly/REF export factor
AMACR	ENSG00000242110	protein_coding	-	chr5:33986282-34124633	3.05847	3.39758	-0.151698	0.7292	0.957224	AMACRD|CBAS4|RACE|RM	MIM:604489|HGNC:HGNC:451|Ensembl:ENSG00000242110|HPRD:05134|Vega:OTTHUMG00000090734	5	5p13	alpha-methylacyl-CoA racemase
AMBRA1	ENSG00000110497	protein_coding	-	chr11:46417963-46615675	13.0899	13.588	-0.0538835	0.9101	0.983234	DCAF3|WDR94	MIM:611359|HGNC:HGNC:25990|Ensembl:ENSG00000110497|HPRD:10975|Vega:OTTHUMG00000166500	11	11p11.2	autophagy/beclin-1 regulator 1
AMD1	ENSG00000123505	protein_coding	+	chr6:111195972-111216916	65.9937	52.8408	0.320675	0.19295	0.635464	ADOMETDC|AMD|SAMDC	MIM:180980|HGNC:HGNC:457|Ensembl:ENSG00000123505|HPRD:01622|Vega:OTTHUMG00000015369	6	6q21	adenosylmethionine decarboxylase 1
AMDHD1	ENSG00000139344	protein_coding	+	chr12:96337070-96362370	0.618699	0.892028	-0.527853	0.3081	0.761867	HMFT1272	HGNC:HGNC:28577|Ensembl:ENSG00000139344|HPRD:14605|Vega:OTTHUMG00000170353	12	12q23.1	amidohydrolase domain containing 1
AMDHD2	ENSG00000162066	protein_coding	+	chr16:2525146-2581423	5.95813	15.6322	-1.39159	0.0032	0.0583397	CGI-14	HGNC:HGNC:24262|Ensembl:ENSG00000162066|HPRD:13034|Vega:OTTHUMG00000128866	16	16p13.3	amidohydrolase domain containing 2
AMER1	ENSG00000184675	protein_coding	-	chrX:63404996-63425624	1.78682	1.77685	0.00806764	0.984	0.995336	FAM123B|OSCS|WTX	MIM:300647|HGNC:HGNC:26837|Ensembl:ENSG00000184675|HPRD:06565|Vega:OTTHUMG00000021703	X	Xq11.2	APC membrane recruitment protein 1
AMFR	ENSG00000159461	protein_coding	-	chr16:56395363-56459450	37.7563	59.1727	-0.648216	0.1864	0.62679	GP78|RNF45	MIM:603243|HGNC:HGNC:463|Ensembl:ENSG00000159461|HPRD:09130|Vega:OTTHUMG00000133239	16	16q21	autocrine motility factor receptor, E3 ubiquitin protein ligase
AMH	ENSG00000104899	protein_coding	+	chr19:2249307-2252072	0.207693	0.170635	0.283535	1	1	MIF|MIS	MIM:600957|HGNC:HGNC:464|Ensembl:ENSG00000104899|HPRD:02979|Vega:OTTHUMG00000180415	19	19p13.3	anti-Mullerian hormone
AMHR2	ENSG00000135409	protein_coding	+	chr12:53817638-53825318	0	0.0470219	-inf	1	1	AMHR|MISR2|MISRII|MRII	MIM:600956|HGNC:HGNC:465|Ensembl:ENSG00000135409|HPRD:02978|Vega:OTTHUMG00000170048	12	12q13	anti-Mullerian hormone receptor type II
AMICA1	ENSG00000160593	protein_coding	-	chr11:118064454-118095809	181.422	210.323	-0.213255	0.4577	0.859566
AMIGO1	ENSG00000181754	protein_coding	-	chr1:110046796-110052360	0.941908	2.19405	-1.21993	0.00155	0.0361324	ALI2|AMIGO|AMIGO-1	MIM:615689|HGNC:HGNC:20824|Ensembl:ENSG00000181754|HPRD:11129|Vega:OTTHUMG00000011653	1	1p13.3	adhesion molecule with Ig-like domain 1
AMIGO2	ENSG00000139211	protein_coding	-	chr12:47469489-47630443	4.41451	6.39154	-0.533911	0.4817	0.873658	ALI1|AMIGO-2|DEGA	MIM:615690|HGNC:HGNC:24073|Ensembl:ENSG00000139211|HPRD:16483|Vega:OTTHUMG00000169616	12	12q13.11	adhesion molecule with Ig-like domain 2
AMIGO3	ENSG00000176020	protein_coding	-	chr3:49711434-49761384	0.402856	0.273837	0.556949	1	1	ALI3|AMIGO-3	MIM:615691|HGNC:HGNC:24075|Ensembl:ENSG00000176020|HPRD:16484|Vega:OTTHUMG00000158152	3	3p21	adhesion molecule with Ig-like domain 3
AMMECR1	ENSG00000101935	protein_coding	-	chrX:109437413-109699562	5.05946	7.6674	-0.599755	0.11375	0.50445	AMMERC1	MIM:300195|HGNC:HGNC:467|Ensembl:ENSG00000101935|HPRD:02182|Vega:OTTHUMG00000022197	X	Xq22.3	Alport syndrome, mental retardation, midface hypoplasia and elliptocytosis chromosomal region gene 1
AMMECR1L	ENSG00000144233	protein_coding	-	chr2:128619203-128643496	3.59204	4.55424	-0.342408	0.24685	0.700386	-	HGNC:HGNC:28658|Ensembl:ENSG00000144233|HPRD:14625|Vega:OTTHUMG00000131535	2	2q21	AMMECR1 like
AMN	ENSG00000166126	protein_coding	+	chr14:103388992-103523799	0.116475	0.403691	-1.79323	1	1	PRO1028|amnionless	MIM:605799|HGNC:HGNC:14604|Ensembl:ENSG00000166126|HPRD:09314|Vega:OTTHUMG00000171897	14	14q32.3	amnion associated transmembrane protein
AMN1	ENSG00000151743	protein_coding	-	chr12:31800093-31882108	6.01073	8.3223	-0.469442	0.2661	0.71931	-	HGNC:HGNC:27281|Ensembl:ENSG00000151743|HPRD:14115|Vega:OTTHUMG00000169192	12	12p11.21	antagonist of mitotic exit network 1 homolog
AMOT	ENSG00000126016	protein_coding	-	chrX:112017730-112084043	0.916682	0.905648	0.0174711	0.96565	0.991627	-	MIM:300410|HGNC:HGNC:17810|Ensembl:ENSG00000126016|HPRD:02327|Vega:OTTHUMG00000022216	X	Xq23	angiomotin
AMOTL1	ENSG00000166025	protein_coding	+	chr11:94277005-94658686	0.301639	0.451847	-0.583009	1	1	JEAP	MIM:614657|HGNC:HGNC:17811|Ensembl:ENSG00000166025|HPRD:12451|Vega:OTTHUMG00000167828	11	11q14.3	angiomotin like 1
AMPD1	ENSG00000116748	protein_coding	-	chr1:115215718-115238239	0.00741218	0	inf	1	1	MAD|MADA|MMDD	MIM:102770|HGNC:HGNC:468|Ensembl:ENSG00000116748|HPRD:00040|Vega:OTTHUMG00000011892	1	1p13	adenosine monophosphate deaminase 1
AMPD2	ENSG00000116337	protein_coding	+	chr1:110158725-110174673	37.3474	27.7208	0.430037	0.181	0.617462	PCH9|SPG63	MIM:102771|HGNC:HGNC:469|Ensembl:ENSG00000116337|HPRD:11808|Vega:OTTHUMG00000011649	1	1p13.3	adenosine monophosphate deaminase 2
AMPD3	ENSG00000133805	protein_coding	+	chr11:10329859-10529126	6.57086	7.95126	-0.2751	0.3427	0.788708	-	MIM:102772|HGNC:HGNC:470|Ensembl:ENSG00000133805|HPRD:00041|Vega:OTTHUMG00000165682	11	11p15	adenosine monophosphate deaminase 3
AMPH	ENSG00000078053	protein_coding	-	chr7:38423304-38671167	0.0623257	0.11229	-0.849335	1	1	AMPH1	MIM:600418|HGNC:HGNC:471|Ensembl:ENSG00000078053|HPRD:02687|Vega:OTTHUMG00000023725	7	7p14-p13	amphiphysin
AMT	ENSG00000145020	protein_coding	-	chr3:49454210-49460186	3.19711	7.02353	-1.13543	0.01895	0.183373	GCE|GCST|GCVT|NKH	MIM:238310|HGNC:HGNC:473|Ensembl:ENSG00000145020|HPRD:01997|Vega:OTTHUMG00000156847	3	3p21.31	aminomethyltransferase
AMY1A	ENSG00000237763	protein_coding	+	chr1:104197911-104207173	0.0102482	0.0915512	-3.15921	1	1	AMY1	MIM:104700|HGNC:HGNC:474|Ensembl:ENSG00000237763|HPRD:00096|Vega:OTTHUMG00000011020	1	1p21	amylase, alpha 1A (salivary)
AMY1B	ENSG00000174876	protein_coding	-	chr1:104230036-104239302	0	0.0864192	-inf	1	1	AMY1	MIM:104701|HGNC:HGNC:475|Ensembl:ENSG00000174876|HPRD:18510|Vega:OTTHUMG00000011021	1	1p21	amylase, alpha 1B (salivary)
AMY1C	ENSG00000187733	protein_coding	+	chr1:104293027-104301312	0.14948	0.143422	0.0596917	1	1	AMY1	MIM:104702|HGNC:HGNC:476|Ensembl:ENSG00000187733|HPRD:15911|Vega:OTTHUMG00000011045	1	1p21	amylase, alpha 1C (salivary)
AMY2A	ENSG00000243480	protein_coding	+	chr1:104159998-104168402	0	0.0433835	-inf	1	1	AMY2|PA	MIM:104650|HGNC:HGNC:477|Ensembl:ENSG00000243480|HPRD:00094|Vega:OTTHUMG00000011023	1	1p21	amylase, alpha 2A (pancreatic)
AMY2B	ENSG00000240038	protein_coding	+	chr1:104068312-104153091	9.18906	23.2677	-1.34034	0.00825	0.109245	AMY2|AMY3|HXA	MIM:104660|HGNC:HGNC:478|Ensembl:ENSG00000240038|HPRD:00095|Vega:OTTHUMG00000011024	1	1p21	amylase, alpha 2B (pancreatic)
AMZ1	ENSG00000174945	protein_coding	+	chr7:2719155-2883958	0.0244743	0.19174	-2.96981	1	1	-	MIM:615168|HGNC:HGNC:22231|Ensembl:ENSG00000174945|HPRD:17232|Vega:OTTHUMG00000152111	7	7p22.3	archaelysin family metallopeptidase 1
AMZ2	ENSG00000196704	protein_coding	+	chr17:66242769-66253297	30.0848	31.4008	-0.0617634	0.82955	0.971947	-	MIM:615169|HGNC:HGNC:28041|Ensembl:ENSG00000196704|HPRD:14237|Vega:OTTHUMG00000179802	17	17q24.2	archaelysin family metallopeptidase 2
ANAPC1	ENSG00000153107	protein_coding	-	chr2:112523847-112646318	15.7244	20.3969	-0.375349	0.45485	0.857722	APC1|MCPR|TSG24	MIM:608473|HGNC:HGNC:19988|Ensembl:ENSG00000153107|HPRD:09769|Vega:OTTHUMG00000131277	2	2q12.1	anaphase promoting complex subunit 1
ANAPC10	ENSG00000164162	protein_coding	-	chr4:145888263-146101313	22.7947	18.0541	0.336372	0.62525	0.926242	APC10|DOC1	MIM:613745|HGNC:HGNC:24077|Ensembl:ENSG00000164162|HPRD:16488|Vega:OTTHUMG00000161477	4	4q31	anaphase promoting complex subunit 10
ANAPC11	ENSG00000141552	protein_coding	+	chr17:79845712-79869340	21.6589	24.7457	-0.19222	0.743	0.961102	APC11|Apc11p|HSPC214	MIM:614534|HGNC:HGNC:14452|Ensembl:ENSG00000141552|HPRD:12452|Vega:OTTHUMG00000177982	17	17q25.3	anaphase promoting complex subunit 11
ANAPC13	ENSG00000129055	protein_coding	-	chr3:134196547-134293859	21.0536	25.5352	-0.278419	0.4675	0.866334	APC13|SWM1	MIM:614484|HGNC:HGNC:24540|Ensembl:ENSG00000129055|HPRD:08531|Vega:OTTHUMG00000159803	3	3q22.2	anaphase promoting complex subunit 13
ANAPC15	ENSG00000110200	protein_coding	-	chr11:71709586-71823826	14.0164	11.9925	0.224988	0.74775	0.962	APC15|C11orf51|HSPC020	MIM:614717|HGNC:HGNC:24531|Ensembl:ENSG00000110200|HPRD:13172|Vega:OTTHUMG00000167865	11	11q13.4	anaphase promoting complex subunit 15
ANAPC16	ENSG00000166295	protein_coding	+	chr10:73621146-73995618	49.7401	78.8536	-0.664768	0.16745	0.596233	APC16|C10orf104|CENP-27|MSAG|bA570G20.3	MIM:613427|HGNC:HGNC:26976|Ensembl:ENSG00000166295|HPRD:12554|Vega:OTTHUMG00000018433	10	10q22.1	anaphase promoting complex subunit 16
ANAPC2	ENSG00000176248	protein_coding	-	chr9:140069235-140082989	6.31712	9.95259	-0.655805	0.12815	0.532684	APC2	MIM:606946|HGNC:HGNC:19989|Ensembl:ENSG00000176248|HPRD:07367|Vega:OTTHUMG00000020983	9	9q34.3	anaphase promoting complex subunit 2
ANAPC4	ENSG00000053900	protein_coding	+	chr4:25378834-25420120	26.7421	46.2136	-0.789207	0.01205	0.139092	APC4	MIM:606947|HGNC:HGNC:19990|Ensembl:ENSG00000053900|HPRD:09505|Vega:OTTHUMG00000097753	4	4p15.2	anaphase promoting complex subunit 4
ANAPC5	ENSG00000089053	protein_coding	-	chr12:121746047-121837699	80.0554	103.992	-0.377406	0.20245	0.648267	APC5	MIM:606948|HGNC:HGNC:15713|Ensembl:ENSG00000089053|HPRD:10453|Vega:OTTHUMG00000169157	12	12q24.31	anaphase promoting complex subunit 5
ANAPC7	ENSG00000196510	protein_coding	-	chr12:110810704-110888227	27.2274	38.6671	-0.506048	0.41045	0.834843	APC7	MIM:606949|HGNC:HGNC:17380|Ensembl:ENSG00000196510|HPRD:16233|Vega:OTTHUMG00000157009	12	12q24.11	anaphase promoting complex subunit 7
ANG	ENSG00000214274	protein_coding	+	chr14:21152258-21175279	3.12514	2.10722	0.568584	0.4449	0.852515	ALS9|HEL168|RAA1|RNASE4|RNASE5	MIM:105850|HGNC:HGNC:483|Ensembl:ENSG00000214274|HPRD:00105|Vega:OTTHUMG00000029576	14	14q11.1-q11.2	angiogenin, ribonuclease, RNase A family, 5
ANGEL1	ENSG00000013523	protein_coding	-	chr14:77253587-77292589	4.82085	6.19049	-0.360766	0.4113	0.835054	Ccr4e|KIAA0759	HGNC:HGNC:19961|HPRD:13815	14	14q24.3	angel homolog 1 (Drosophila)
ANGEL2	ENSG00000174606	protein_coding	-	chr1:213165523-213189168	41.0254	44.7748	-0.126171	0.7238	0.956964	Ccr4d|KIAA0759L	HGNC:HGNC:30534|Ensembl:ENSG00000174606|HPRD:14279|Vega:OTTHUMG00000036927	1	1q32.3	angel homolog 2 (Drosophila)
ANGPT1	ENSG00000154188	protein_coding	-	chr8:108261720-108510283	1.48495	2.64685	-0.833864	0.1359	0.544944	AGP1|AGPT|ANG1	MIM:601667|HGNC:HGNC:484|Ensembl:ENSG00000154188|HPRD:03392|Vega:OTTHUMG00000164812	8	8q23.1	angiopoietin 1
ANGPT2	ENSG00000091879	protein_coding	-	chr8:6261071-6565730	0.0165525	0.0410814	-1.31143	1	1	AGPT2|ANG2	MIM:601922|HGNC:HGNC:485|Ensembl:ENSG00000091879|HPRD:03563|Vega:OTTHUMG00000090365	8	8p23.1	angiopoietin 2
ANGPT4	ENSG00000101280	protein_coding	-	chr20:853295-896977	0	0.012841	-inf	1	1	AGP4|ANG-3|ANG4	MIM:603705|HGNC:HGNC:487|HPRD:04747	20	20p13	angiopoietin 4
ANGPTL4	ENSG00000167772	protein_coding	+	chr19:8428172-8469318	0	0.03812	-inf	1	1	ARP4|FIAF|HARP|HFARP|NL2|PGAR|TGQTL|UNQ171|pp1158	MIM:605910|HGNC:HGNC:16039|Ensembl:ENSG00000167772|HPRD:16173|Vega:OTTHUMG00000182273	19	19p13.3	angiopoietin like 4
ANGPTL6	ENSG00000130812	protein_coding	-	chr19:10196797-10213472	0.214315	0.295819	-0.464979	1	1	AGF|ARP5	MIM:609336|HGNC:HGNC:23140|Ensembl:ENSG00000130812|HPRD:12453|Vega:OTTHUMG00000180395	19	19p13.2	angiopoietin like 6
ANK1	ENSG00000029534	protein_coding	-	chr8:41510738-41754280	0.76331	1.31799	-0.788	0.16205	0.586453	ANK|SPH1|SPH2	MIM:612641|HGNC:HGNC:492|Ensembl:ENSG00000029534|HPRD:01693|Vega:OTTHUMG00000150281	8	8p11.1	ankyrin 1
ANK2	ENSG00000145362	protein_coding	+	chr4:113739264-114304896	0.0698561	0.385049	-2.46258	1	1	ANK-2|LQT4|brank-2	MIM:106410|HGNC:HGNC:493|Ensembl:ENSG00000145362|HPRD:00110|Vega:OTTHUMG00000132912	4	4q25-q27	ankyrin 2, neuronal
ANK3	ENSG00000151150	protein_coding	-	chr10:61786055-62493248	4.23776	26.1632	-2.62617	5e-05	0.00274586	ANKYRIN-G|MRT37	MIM:600465|HGNC:HGNC:494|Ensembl:ENSG00000151150|HPRD:02715|Vega:OTTHUMG00000018288	10	10q21	ankyrin 3, node of Ranvier (ankyrin G)
ANKAR	ENSG00000151687	protein_coding	+	chr2:190539015-190630282	8.49447	11.1206	-0.388638	0.52985	0.894222	-	MIM:609803|HGNC:HGNC:26350|Ensembl:ENSG00000151687|Vega:OTTHUMG00000154398	2	2q32.2	ankyrin and armadillo repeat containing
ANKDD1A	ENSG00000166839	protein_coding	+	chr15:65134081-65251042	2.59678	1.89599	0.453774	0.62435	0.925999	-	HGNC:HGNC:28002|Ensembl:ENSG00000166839|HPRD:14178|Vega:OTTHUMG00000133051	15	15q22.31	ankyrin repeat and death domain containing 1A
ANKDD1B	ENSG00000189045	protein_coding	+	chr5:74907283-74967671	0.396425	0.664665	-0.745578	0.3485	0.793791	-	HGNC:HGNC:32525|Ensembl:ENSG00000189045|Vega:OTTHUMG00000162490	5	5q13.3	ankyrin repeat and death domain containing 1B
ANKEF1	ENSG00000132623	protein_coding	+	chr20:9966735-10349424	1.34095	2.17907	-0.700452	0.06795	0.378621	ANKRD5	HGNC:HGNC:15803|HPRD:10652	20	20p12.2	ankyrin repeat and EF-hand domain containing 1
ANKFY1	ENSG00000185722	protein_coding	-	chr17:4046461-4167274	42.0583	36.0105	0.223975	0.5311	0.894729	ANKHZN|BTBD23|ZFYVE14	MIM:607927|HGNC:HGNC:20763|Ensembl:ENSG00000185722|HPRD:09717|Vega:OTTHUMG00000177727	17	17p13.3	ankyrin repeat and FYVE domain containing 1
ANKH	ENSG00000154122	protein_coding	-	chr5:14704909-14871887	3.01007	7.12008	-1.24209	0.01765	0.17516	ANK|CCAL2|CMDJ|CPPDD|HANK|MANK	MIM:605145|HGNC:HGNC:15492|Ensembl:ENSG00000154122|HPRD:05509|Vega:OTTHUMG00000090539	5	5p15.1	ANKH inorganic pyrophosphate transport regulator
ANKHD1	ENSG00000131503	protein_coding	+	chr5:139781398-139973337	102.555	110.981	-0.11391	0.72705	0.957082	MASK|MASK1|PP2500|VBARP	MIM:610500|HGNC:HGNC:24714|Ensembl:ENSG00000131503|HPRD:16489|Vega:OTTHUMG00000161610	5	5q31.3	ankyrin repeat and KH domain containing 1
ANKHD1-EIF4EBP3	ENSG00000254996	protein_coding	+	chr5:139781398-139973337	5.49888	4.45228	0.304593	0.7506	0.9624	MASK-BP3|MASK-BP3ARF	HGNC:HGNC:33530|Ensembl:ENSG00000131503|Ensembl:ENSG00000254996|HPRD:17468|Vega:OTTHUMG00000166212	5	5q31.3	ANKHD1-EIF4EBP3 readthrough
ANKIB1	ENSG00000001629	protein_coding	+	chr7:91875547-92030698	51.1602	38.7056	0.40248	0.39045	0.824805	-	HGNC:HGNC:22215|Ensembl:ENSG00000001629|Vega:OTTHUMG00000155859	7	7q21.2	ankyrin repeat and IBR domain containing 1
ANKK1	ENSG00000170209	protein_coding	+	chr11:113258512-113271140	0.0485274	0.158441	-1.70707	1	1	PKK2	MIM:608774|HGNC:HGNC:21027|Ensembl:ENSG00000170209|HPRD:10580|Vega:OTTHUMG00000167715	11	11q23.2	ankyrin repeat and kinase domain containing 1
ANKLE1	ENSG00000160117	protein_coding	+	chr19:17342691-17398455	0.452996	0.325257	0.477918	1	1	ANKRD41|LEM3|LEMD6	HGNC:HGNC:26812|Ensembl:ENSG00000160117|HPRD:08801|Vega:OTTHUMG00000150839	19	19p13.11	ankyrin repeat and LEM domain containing 1
ANKLE2	ENSG00000176915	protein_coding	-	chr12:133302253-133338474	35.3072	45.7223	-0.372937	0.20325	0.649639	KIAA0692|LEMD7|Lem4|MCPH16	MIM:616062|HGNC:HGNC:29101|Ensembl:ENSG00000176915|Vega:OTTHUMG00000168046	12	12q24.33	ankyrin repeat and LEM domain containing 2
ANKMY1	ENSG00000144504	protein_coding	-	chr2:241418838-241520789	9.77824	14.3808	-0.556492	0.2194	0.670332	ZMYND13	HGNC:HGNC:20987|Ensembl:ENSG00000144504|HPRD:10646|Vega:OTTHUMG00000133355	2	2q37.3	ankyrin repeat and MYND domain containing 1
ANKMY2	ENSG00000106524	protein_coding	-	chr7:16639400-16685442	8.9659	9.22858	-0.0416597	0.8816	0.981399	ZMYND20	HGNC:HGNC:25370|Ensembl:ENSG00000106524|HPRD:12454|Vega:OTTHUMG00000090806	7	7p21	ankyrin repeat and MYND domain containing 2
ANKRA2	ENSG00000164331	protein_coding	-	chr5:72848159-72877794	19.889	24.7827	-0.317364	0.47955	0.872776	ANKRA	MIM:605787|HGNC:HGNC:13208|Ensembl:ENSG00000164331|HPRD:12044|Vega:OTTHUMG00000102030	5	5q12-q13	ankyrin repeat family A member 2
ANKRD10	ENSG00000088448	protein_coding	-	chr13:111530886-111567453	73.1489	82.2009	-0.168317	0.7443	0.961102	-	HGNC:HGNC:20265|Ensembl:ENSG00000088448|HPRD:12455|Vega:OTTHUMG00000017349	13	13q34	ankyrin repeat domain 10
ANKRD11	ENSG00000167522	protein_coding	-	chr16:89334037-89556969	24.5329	31.6001	-0.365216	0.3317	0.779529	ANCO-1|ANCO1|LZ16|T13	MIM:611192|HGNC:HGNC:21316|Ensembl:ENSG00000167522|HPRD:12456|Vega:OTTHUMG00000175548	16	16q24.3	ankyrin repeat domain 11
ANKRD12	ENSG00000101745	protein_coding	+	chr18:9102627-9285983	89.5943	105.466	-0.235303	0.61375	0.922959	ANCO-2|ANCO1|GAC-1|Nbla00144	MIM:610616|HGNC:HGNC:29135|Ensembl:ENSG00000101745|HPRD:12457|Vega:OTTHUMG00000131595	18	18p11.22	ankyrin repeat domain 12
ANKRD13A	ENSG00000076513	protein_coding	+	chr12:110436990-110511491	73.7179	76.3081	-0.0498205	0.8773	0.980525	ANKRD13|NY-REN-25	MIM:615123|HGNC:HGNC:21268|Ensembl:ENSG00000076513|HPRD:12458|Vega:OTTHUMG00000169314	12	12q24.11	ankyrin repeat domain 13A
ANKRD13B	ENSG00000198720	protein_coding	+	chr17:27887564-28513493	0.0429486	0.490729	-3.51424	1	1	-	MIM:615124|HGNC:HGNC:26363|Ensembl:ENSG00000198720|HPRD:08694|Vega:OTTHUMG00000132731	17	17q11.2	ankyrin repeat domain 13B
ANKRD13C	ENSG00000118454	protein_coding	-	chr1:70726270-70820417	19.5758	19.4069	0.0124979	0.9744	0.993687	dJ677H15.3	MIM:615125|HGNC:HGNC:25374|Ensembl:ENSG00000118454|HPRD:13176|Vega:OTTHUMG00000009343	1	1p31.1	ankyrin repeat domain 13C
ANKRD13D	ENSG00000172932	protein_coding	+	chr11:67056017-67069956	29.4298	46.2384	-0.651813	0.03915	0.280361	-	MIM:615126|HGNC:HGNC:27880|Ensembl:ENSG00000172932|HPRD:17349|Vega:OTTHUMG00000162929	11	11q13.2	ankyrin repeat domain 13 family member D
ANKRD16	ENSG00000134461	protein_coding	-	chr10:5903579-5987863	1.12648	1.568	-0.477101	0.736	0.959378	-	HGNC:HGNC:23471|Ensembl:ENSG00000134461|HPRD:12459|Vega:OTTHUMG00000017610	10	10p15.1	ankyrin repeat domain 16
ANKRD17	ENSG00000132466	protein_coding	-	chr4:73939092-74124515	23.7704	25.4263	-0.0971555	0.72425	0.956964	GTAR|MASK2|NY-BR-16	MIM:615929|HGNC:HGNC:23575|Ensembl:ENSG00000132466|HPRD:10648|Vega:OTTHUMG00000160826	4	4q13.3	ankyrin repeat domain 17
ANKRD18A	ENSG00000180071	protein_coding	-	chr9:38540563-38624987	0.621937	2.75293	-2.14613	0.0033	0.0592577	-	HGNC:HGNC:23643|Ensembl:ENSG00000180071|HPRD:13419|Vega:OTTHUMG00000186349	9	9p13.1	ankyrin repeat domain 18A
ANKRD18A	ENSG00000273170	protein_coding	-	chr9:38540563-38624987	0.221639	0.577296	-1.3811	0.4835	0.874089	-	HGNC:HGNC:23643|Ensembl:ENSG00000180071|HPRD:13419|Vega:OTTHUMG00000186349	9	9p13.1	ankyrin repeat domain 18A
ANKRD18B	ENSG00000230453	protein_coding	+	chr9:33524391-33573007	0.11057	0.0411548	1.42583	1	1	bA255A11.3|bA255A11.5	HGNC:HGNC:23644|Ensembl:ENSG00000230453|HPRD:18466|Vega:OTTHUMG00000019776	9	9p13.3	ankyrin repeat domain 18B
ANKRD2	ENSG00000165887	protein_coding	+	chr10:99332197-99343641	0	0.0184452	-inf	1	1	ARPP	MIM:610734|HGNC:HGNC:495|Ensembl:ENSG00000165887|HPRD:12460|Vega:OTTHUMG00000018860	10	10q23	ankyrin repeat domain 2
ANKRD20A1	ENSG00000196774	protein_coding	+	chr9:67926760-67987998	0.00983936	0.126597	-3.68554	1	1	ANKRD20A	HGNC:HGNC:23665|Ensembl:ENSG00000260691|HPRD:10649|Vega:OTTHUMG00000188594	9	9q13	ankyrin repeat domain 20 family member A1
ANKRD20A2	ENSG00000183148	protein_coding	+	chr9:42368302-42474239	0	0.00575442	-inf	1	1	-	HGNC:HGNC:31979|Ensembl:ENSG00000183148|HPRD:18652|Vega:OTTHUMG00000058641	9	9p12	ankyrin repeat domain 20 family member A2
ANKRD20A3	ENSG00000132498	protein_coding	-	chr9:43064965-43133544	0.0980874	0.0703313	0.479902	1	1	-	HGNC:HGNC:31981|Ensembl:ENSG00000276203|HPRD:17405|Vega:OTTHUMG00000188432	9	9p12	ankyrin repeat domain 20 family member A3
ANKRD20A4	ENSG00000172014	protein_coding	+	chr9:69381811-69425560	0.0106172	0.315231	-4.89193	1	1	-	HGNC:HGNC:31982|Ensembl:ENSG00000172014|Vega:OTTHUMG00000066855	9	9q21.11	ankyrin repeat domain 20 family member A4
ANKRD22	ENSG00000152766	protein_coding	-	chr10:90581888-90611575	11.1181	1.80496	2.62287	5e-05	0.00274586	-	HGNC:HGNC:28321|HPRD:12461	10	10q23.31	ankyrin repeat domain 22
ANKRD23	ENSG00000163126	protein_coding	-	chr2:97481981-97523832	1.75592	4.52052	-1.36426	0.25345	0.706778	DARP|MARP3	MIM:610736|HGNC:HGNC:24470|Ensembl:ENSG00000163126|HPRD:12462|Vega:OTTHUMG00000130534	2	2q11.2	ankyrin repeat domain 23
ANKRD24	ENSG00000089847	protein_coding	+	chr19:4183350-4224811	0.12125	0.25979	-1.09935	1	1	-	HGNC:HGNC:29424|Ensembl:ENSG00000089847|Vega:OTTHUMG00000181865	19	19p13.3	ankyrin repeat domain 24
ANKRD26	ENSG00000107890	protein_coding	-	chr10:27280842-27389421	3.38984	6.97163	-1.04028	0.00115	0.0290797	THC2|bA145E8.1	MIM:610855|HGNC:HGNC:29186|Ensembl:ENSG00000107890|HPRD:16491|Vega:OTTHUMG00000017851	10	10p12.1	ankyrin repeat domain 26
ANKRD27	ENSG00000105186	protein_coding	-	chr19:33087912-33169206	14.8108	15.0414	-0.0222894	0.94195	0.987801	PP12899|VARP	HGNC:HGNC:25310|Ensembl:ENSG00000105186|HPRD:10650|Vega:OTTHUMG00000180225	19	19q13.11	ankyrin repeat domain 27
ANKRD28	ENSG00000206560	protein_coding	-	chr3:15708742-15901278	34.4022	39.9893	-0.217116	0.8511	0.97517	PITK|PPP1R65	MIM:611122|HGNC:HGNC:29024|Ensembl:ENSG00000206560|HPRD:10651|Vega:OTTHUMG00000155379	3	3p25.1	ankyrin repeat domain 28
ANKRD29	ENSG00000154065	protein_coding	-	chr18:21178889-21242849	0.0998182	0.195091	-0.96677	1	1	-	HGNC:HGNC:27110|Ensembl:ENSG00000154065|HPRD:12464|Vega:OTTHUMG00000131875	18	18q11.2	ankyrin repeat domain 29
ANKRD30B	ENSG00000180777	protein_coding	+	chr18:14728270-14852737	0.0178249	0.0105407	0.757924	1	1	NY-BR-1.1	MIM:616565|HGNC:HGNC:24165|Ensembl:ENSG00000180777|Vega:OTTHUMG00000178841	18	18p11.21	ankyrin repeat domain 30B
ANKRD30BL	ENSG00000163046	protein_coding	-	chr2:132905163-133015542	0.0304804	0.0680842	-1.15944	1	1	ANKRD30BP3|NCRNA00164	HGNC:HGNC:35167|Ensembl:ENSG00000163046|Vega:OTTHUMG00000153491	2	2q21.2	ankyrin repeat domain 30B-like
ANKRD31	ENSG00000145700	protein_coding	-	chr5:74364099-74532703	0.0715924	0.280521	-1.97023	1	1	-	HGNC:HGNC:26853|Ensembl:ENSG00000145700|Vega:OTTHUMG00000162649	5	5q13.3	ankyrin repeat domain 31
ANKRD32	ENSG00000133302	protein_coding	+	chr5:93488670-94620279	14.5273	13.4248	0.11387	0.86015	0.97709
ANKRD33B	ENSG00000164236	protein_coding	+	chr5:10564441-10650308	0.170163	0.555854	-1.70779	0.0184	0.17991	-	HGNC:HGNC:35240|Ensembl:ENSG00000164236|Vega:OTTHUMG00000162050	5	5p15.2	ankyrin repeat domain 33B
ANKRD34A	ENSG00000181039	protein_coding	+	chr1:145470507-145475646	0.0783394	0.213659	-1.4475	1	1	ANKRD34	HGNC:HGNC:27639|Ensembl:ENSG00000272031|Vega:OTTHUMG00000013740	1	1q21.1	ankyrin repeat domain 34A
ANKRD34B	ENSG00000189127	protein_coding	-	chr5:79852573-79866307	0.805319	0.396043	1.0239	0.05705	0.345009	DP58	HGNC:HGNC:33736|Ensembl:ENSG00000189127|HPRD:13246|Vega:OTTHUMG00000162541	5	5q14.1	ankyrin repeat domain 34B
ANKRD35	ENSG00000198483	protein_coding	+	chr1:145549229-145568526	0.0369182	0.171323	-2.21431	1	1	-	HGNC:HGNC:26323|Ensembl:ENSG00000198483|HPRD:08050|Vega:OTTHUMG00000013743	1	1q21.1	ankyrin repeat domain 35
ANKRD36	ENSG00000135976	protein_coding	+	chr2:97779232-97930258	11.5723	21.8963	-0.920015	0.0176	0.17476	UNQ2430	HGNC:HGNC:24079|Ensembl:ENSG00000135976|HPRD:16492|Vega:OTTHUMG00000155256	2	2q11.2	ankyrin repeat domain 36
ANKRD36C	ENSG00000174501	protein_coding	-	chr2:96514586-96657541	17.3047	30.8572	-0.834445	0.00325	0.058654	-	HGNC:HGNC:32946|HPRD:17388	2	2q11.1	ankyrin repeat domain 36C
ANKRD37	ENSG00000186352	protein_coding	+	chr4:186317174-186347139	1.86792	2.0883	-0.160899	0.87975	0.980952	Lrp2bp	HGNC:HGNC:29593|Ensembl:ENSG00000186352|HPRD:17461|Vega:OTTHUMG00000160459	4	4q35.1	ankyrin repeat domain 37
ANKRD39	ENSG00000213337	protein_coding	-	chr2:97481981-97523832	4.41521	5.48374	-0.312678	0.6349	0.929402	-	HGNC:HGNC:28640|Ensembl:ENSG00000213337|HPRD:14614|Vega:OTTHUMG00000130530	2	2q11.2	ankyrin repeat domain 39
ANKRD40	ENSG00000154945	protein_coding	-	chr17:48770550-48785285	6.04893	5.87121	0.0430217	0.9155	0.983864	-	HGNC:HGNC:28233|Ensembl:ENSG00000154945|HPRD:17502|Vega:OTTHUMG00000162255	17	17q21.33	ankyrin repeat domain 40
ANKRD42	ENSG00000137494	protein_coding	+	chr11:82868029-83134559	6.53806	5.73724	0.188506	0.82755	0.971134	PPP1R79|SARP	HGNC:HGNC:26752|Ensembl:ENSG00000137494|HPRD:08230|Vega:OTTHUMG00000167075	11	11q14.1	ankyrin repeat domain 42
ANKRD44	ENSG00000065413	protein_coding	-	chr2:197831740-198175897	232.758	254.924	-0.131238	0.65375	0.937141	PP6-ARS-B	HGNC:HGNC:25259|Ensembl:ENSG00000065413|HPRD:14284|Vega:OTTHUMG00000154411	2	2q33.1	ankyrin repeat domain 44
ANKRD45	ENSG00000183831	protein_coding	-	chr1:173469602-173639001	0.123383	0	inf	1	1	CT117	HGNC:HGNC:24786|HPRD:13501	1	1q25.1	ankyrin repeat domain 45
ANKRD46	ENSG00000186106	protein_coding	-	chr8:101521979-101572012	9.00819	13.0481	-0.534535	0.15195	0.572949	ANK-S|GENX-115279	HGNC:HGNC:27229|Ensembl:ENSG00000186106|HPRD:14103|Vega:OTTHUMG00000164724	8	8q22.2	ankyrin repeat domain 46
ANKRD49	ENSG00000168876	protein_coding	+	chr11:94152894-94232749	35.6524	45.0023	-0.336001	0.55355	0.904463	FGIF|GBIF	HGNC:HGNC:25970|Ensembl:ENSG00000168876|HPRD:16893|Vega:OTTHUMG00000167793	11	11q21	ankyrin repeat domain 49
ANKRD50	ENSG00000151458	protein_coding	-	chr4:125585206-125633887	6.25043	4.76584	0.391224	0.15765	0.581101	-	HGNC:HGNC:29223|Ensembl:ENSG00000151458|HPRD:13843|Vega:OTTHUMG00000161398	4	4q28.1	ankyrin repeat domain 50
ANKRD52	ENSG00000139645	protein_coding	-	chr12:56623832-56652175	4.78915	8.43712	-0.816981	0.3567	0.79975	ANKRD33	HGNC:HGNC:26614|Ensembl:ENSG00000139645|Vega:OTTHUMG00000170329	12	12q13.3	ankyrin repeat domain 52
ANKRD53	ENSG00000144031	protein_coding	+	chr2:71163011-71306935	0.0688588	0.0150031	2.19838	1	1	-	HGNC:HGNC:25691|Ensembl:ENSG00000144031|HPRD:07762|Vega:OTTHUMG00000129712	2	2p13.3	ankyrin repeat domain 53
ANKRD54	ENSG00000100124	protein_coding	-	chr22:38226861-38285414	3.20386	2.97562	0.106619	0.90245	0.983234	LIAR	MIM:613383|HGNC:HGNC:25185|Ensembl:ENSG00000100124|HPRD:14042|Vega:OTTHUMG00000150663	22	22q13.1	ankyrin repeat domain 54
ANKRD55	ENSG00000164512	protein_coding	-	chr5:55395506-55529186	0.289925	2.77564	-3.25907	5e-05	0.00274586	-	MIM:615189|HGNC:HGNC:25681|Ensembl:ENSG00000164512|HPRD:07758|Vega:OTTHUMG00000162305	5	5q11.2	ankyrin repeat domain 55
ANKRD6	ENSG00000135299	protein_coding	+	chr6:90142888-90529442	1.22121	3.20208	-1.3907	0.0157	0.163512	-	MIM:610583|HGNC:HGNC:17280|Ensembl:ENSG00000135299|HPRD:09798|Vega:OTTHUMG00000015202	6	6q15	ankyrin repeat domain 6
ANKRD61	ENSG00000157999	protein_coding	+	chr7:6048875-6098861	0.0151695	0.0361255	-1.25184	1	1	-	HGNC:HGNC:22467|Ensembl:ENSG00000157999|Vega:OTTHUMG00000154561	7	7p22	ankyrin repeat domain 61
ANKRD62	ENSG00000181626	protein_coding	+	chr18:12093851-12129748	0.0119338	0.0234259	-0.973048	1	1	DKFZp779B1634	HGNC:HGNC:35241	18	18p11.21	ankyrin repeat domain 62
ANKRD65	ENSG00000235098	protein_coding	-	chr1:1353799-1358071	0.0277214	0	inf	1	1	-	HGNC:HGNC:42950|Ensembl:ENSG00000235098|Vega:OTTHUMG00000002911	1	1p36.33	ankyrin repeat domain 65
ANKRD66	ENSG00000230062	protein_coding	+	chr6:46714653-46728895	0.0140058	0	inf	1	1	-	HGNC:HGNC:44669	6	6p12.3	ankyrin repeat domain 66
ANKRD7	ENSG00000106013	protein_coding	+	chr7:117854726-117882785	0.0582243	0.108156	-0.89342	1	1	TSA806	MIM:610731|HGNC:HGNC:18588|Ensembl:ENSG00000106013|Vega:OTTHUMG00000156960	7	7q31	ankyrin repeat domain 7
ANKRD9	ENSG00000156381	protein_coding	-	chr14:102973178-102976136	0.676695	0.567171	0.25472	0.6255	0.926242	-	HGNC:HGNC:20096|Ensembl:ENSG00000156381|HPRD:12467|Vega:OTTHUMG00000171777	14	14q32.31	ankyrin repeat domain 9
ANKS1A	ENSG00000064999	protein_coding	+	chr6:34857037-35059189	4.30945	3.28616	0.391102	0.24495	0.698841	ANKS1	MIM:608994|HGNC:HGNC:20961|Ensembl:ENSG00000064999|HPRD:10610|Vega:OTTHUMG00000014559	6	6p21.31	ankyrin repeat and sterile alpha motif domain containing 1A
ANKS1B	ENSG00000185046	protein_coding	-	chr12:99038918-100378432	0.0710964	0.160301	-1.17294	1	1	AIDA|AIDA-1|ANKS2|EB-1|EB1|cajalin-2	MIM:607815|HGNC:HGNC:24600|Ensembl:ENSG00000185046|HPRD:07426|Vega:OTTHUMG00000170308	12	12q23.1	ankyrin repeat and sterile alpha motif domain containing 1B
ANKS3	ENSG00000168096	protein_coding	-	chr16:4746510-4817625	3.61619	5.63202	-0.639184	0.1159	0.508663	-	HGNC:HGNC:29422|Ensembl:ENSG00000168096|HPRD:13909|Vega:OTTHUMG00000129478	16	16p13.3	ankyrin repeat and sterile alpha motif domain containing 3
ANKS6	ENSG00000165138	protein_coding	-	chr9:101493610-101559247	0.77001	2.78861	-1.8566	0.01025	0.125431	ANKRD14|NPHP16|PKDR1|SAMD6	MIM:615370|HGNC:HGNC:26724|Ensembl:ENSG00000165138|HPRD:18012|Vega:OTTHUMG00000020347	9	9q22.33	ankyrin repeat and sterile alpha motif domain containing 6
ANKUB1	ENSG00000206199	protein_coding	-	chr3:149478891-149942977	0.0194106	0.162889	-3.06898	1	1	C3orf16	HGNC:HGNC:29642|Ensembl:ENSG00000206199	3	3q25.1	ankyrin repeat and ubiquitin domain containing 1
ANKZF1	ENSG00000163516	protein_coding	+	chr2:220094478-220142892	24.2138	61.5848	-1.34674	0.0001	0.00483865	ZNF744	HGNC:HGNC:25527|Ensembl:ENSG00000163516|HPRD:07673|Vega:OTTHUMG00000154533	2	2q35	ankyrin repeat and zinc finger domain containing 1
ANLN	ENSG00000011426	protein_coding	+	chr7:36363829-36493400	1.53548	0.970728	0.661548	0.1591	0.582846	FSGS8|Scraps|scra	MIM:616027|HGNC:HGNC:14082|Ensembl:ENSG00000011426|HPRD:09799|Vega:OTTHUMG00000023143	7	7p15-p14	anillin actin binding protein
ANO10	ENSG00000160746	protein_coding	-	chr3:43328003-43775863	10.1379	9.11743	0.153067	0.84405	0.973993	SCAR10|TMEM16K	MIM:613726|HGNC:HGNC:25519|Ensembl:ENSG00000160746|HPRD:07667|Vega:OTTHUMG00000133044	3	3p22.1	anoctamin 10
ANO2	ENSG00000047617	protein_coding	-	chr12:5641034-6055398	0.260306	0.259382	0.00512647	1	1	C12orf3|TMEM16B	MIM:610109|HGNC:HGNC:1183|Ensembl:ENSG00000047617|HPRD:11634|Vega:OTTHUMG00000168264	12	12p13.3	anoctamin 2, calcium activated chloride channel
ANO4	ENSG00000151572	protein_coding	+	chr12:101111303-101522419	0.0177249	0	inf	1	1	TMEM16D	MIM:610111|HGNC:HGNC:23837|Ensembl:ENSG00000151572|HPRD:15527|Vega:OTTHUMG00000170465	12	12q23.1	anoctamin 4
ANO5	ENSG00000171714	protein_coding	+	chr11:22214721-22304903	1.67744	0.786894	1.09202	0.0117	0.136905	GDD1|LGMD2L|TMEM16E	MIM:608662|HGNC:HGNC:27337|Ensembl:ENSG00000171714|HPRD:10558|Vega:OTTHUMG00000166051	11	11p14.3	anoctamin 5
ANO6	ENSG00000177119	protein_coding	+	chr12:45566846-45834187	41.5144	32.6405	0.346947	0.1384	0.548455	BDPLT7|SCTS|TMEM16F	MIM:608663|HGNC:HGNC:25240|Ensembl:ENSG00000177119|HPRD:18746|Vega:OTTHUMG00000169564	12	12q12	anoctamin 6
ANO7	ENSG00000146205	protein_coding	+	chr2:242127923-242164792	0.0406389	0.00905064	2.16677	1	1	D-TMPP|DTMPP|IPCA-5|IPCA5|NGEP|PCANAP5|PCANAP5L|TMEM16G	MIM:605096|HGNC:HGNC:31677|Ensembl:ENSG00000146205|HPRD:16090|Vega:OTTHUMG00000151702	2	2q37.3	anoctamin 7
ANO8	ENSG00000074855	protein_coding	-	chr19:17402939-17445638	0.918677	1.51374	-0.720491	0.26315	0.716038	KIAA1623|TMEM16H	MIM:610216|HGNC:HGNC:29329|Ensembl:ENSG00000074855|HPRD:17223|Vega:OTTHUMG00000182665	19	19p13.11	anoctamin 8
ANO9	ENSG00000185101	protein_coding	-	chr11:417932-442011	2.1926	8.54564	-1.96255	5e-05	0.00274586	PIG5|TMEM16J|TP53I5	HGNC:HGNC:20679|Ensembl:ENSG00000185101|HPRD:18214|Vega:OTTHUMG00000165446	11	11p15.5	anoctamin 9
ANP32A	ENSG00000140350	protein_coding	-	chr15:69070873-69392275	110.15	85.6272	0.363327	0.2313	0.685023	C15orf1|HPPCn|I1PP2A|LANP|MAPM|PHAP1|PHAPI|PP32	MIM:600832|HGNC:HGNC:13233|Ensembl:ENSG00000140350|HPRD:09014|Vega:OTTHUMG00000154502	15	15q23	acidic nuclear phosphoprotein 32 family member A
ANP32B	ENSG00000136938	protein_coding	+	chr9:100745642-100778225	24.1559	34.2411	-0.503355	0.08605	0.434203	APRIL|PHAPI2|SSP29	HGNC:HGNC:16677|Ensembl:ENSG00000136938|HPRD:09803|Vega:OTTHUMG00000020338	9	9q22.32	acidic nuclear phosphoprotein 32 family member B
ANP32D	ENSG00000139223	protein_coding	+	chr12:48866447-48866843	0	0.0694154	-inf	1	1	PP32R2	MIM:606878|HGNC:HGNC:16676|HPRD:06046	12	12q13.11	acidic nuclear phosphoprotein 32 family member D
ANP32E	ENSG00000143401	protein_coding	-	chr1:150190716-150208504	23.9799	36.1699	-0.592967	0.1061	0.485932	LANP-L|LANPL	MIM:609611|HGNC:HGNC:16673|Ensembl:ENSG00000143401|HPRD:16493|Vega:OTTHUMG00000012547	1	1q21.2	acidic nuclear phosphoprotein 32 family member E
ANPEP	ENSG00000166825	protein_coding	-	chr15:90328119-90358633	24.4936	11.7597	1.05856	0.0369	0.272421	APN|CD13|GP150|LAP1|P150|PEPN	MIM:151530|HGNC:HGNC:500|Ensembl:ENSG00000166825|HPRD:01055|Vega:OTTHUMG00000149814	15	15q25-q26	alanyl aminopeptidase, membrane
ANTXR1	ENSG00000169604	protein_coding	+	chr2:69240309-69476459	0.00286413	0.0258683	-3.17502	1	1	ATR|GAPO|TEM8	MIM:606410|HGNC:HGNC:21014|Ensembl:ENSG00000169604|HPRD:05913|Vega:OTTHUMG00000129575	2	2p13.1	anthrax toxin receptor 1
ANTXR2	ENSG00000163297	protein_coding	-	chr4:80822302-81046608	49.9221	73.1308	-0.550801	0.05925	0.351359	CMG-2|CMG2|HFS|ISH|JHF	MIM:608041|HGNC:HGNC:21732|Ensembl:ENSG00000163297|HPRD:07452|Vega:OTTHUMG00000151982	4	4q21.21	anthrax toxin receptor 2
ANXA1	ENSG00000135046	protein_coding	+	chr9:75766672-75785309	493.707	460.7	0.0998254	0.6961	0.950376	ANX1|LPC1	MIM:151690|HGNC:HGNC:533|Ensembl:ENSG00000135046|HPRD:01060|Vega:OTTHUMG00000020016	9	9q21.13	annexin A1
ANXA11	ENSG00000122359	protein_coding	-	chr10:81910644-81965328	57.4759	45.6881	0.331138	0.58195	0.91447	ANX11|CAP50	MIM:602572|HGNC:HGNC:535|Ensembl:ENSG00000122359|HPRD:03983|Vega:OTTHUMG00000018604	10	10q23	annexin A11
ANXA2	ENSG00000182718	protein_coding	-	chr15:60639332-60695082	328.871	257.611	0.35233	0.16715	0.595638	ANX2|ANX2L4|CAL1H|HEL-S-270|LIP2|LPC2|LPC2D|P36|PAP-IV	MIM:151740|HGNC:HGNC:537|Ensembl:ENSG00000182718|HPRD:01061|Vega:OTTHUMG00000132763	15	15q22.2	annexin A2
ANXA2R	ENSG00000177721	protein_coding	-	chr5:43014515-43192123	9.12721	11.0727	-0.278757	0.5939	0.917417	AX2R|AXIIR|C5orf39	MIM:611296|HGNC:HGNC:33463|Ensembl:ENSG00000177721|HPRD:18393	5	5p12	annexin A2 receptor
ANXA3	ENSG00000138772	protein_coding	+	chr4:79472672-79531597	7.26452	11.3769	-0.647168	0.3072	0.760902	ANX3	MIM:106490|HGNC:HGNC:541|Ensembl:ENSG00000138772|HPRD:00111|Vega:OTTHUMG00000130198	4	4q21.21	annexin A3
ANXA4	ENSG00000196975	protein_coding	+	chr2:69685128-70053596	34.026	28.5164	0.254846	0.6947	0.949696	ANX4|HEL-S-274|PIG28|ZAP36	MIM:106491|HGNC:HGNC:542|HPRD:00112	2	2p13	annexin A4
ANXA5	ENSG00000164111	protein_coding	-	chr4:122589109-122618268	212.265	143.39	0.565926	0.02415	0.212275	ANX5|ENX2|HEL-S-7|PP4|RPRGL3	MIM:131230|HGNC:HGNC:543|Ensembl:ENSG00000164111|HPRD:00568|Vega:OTTHUMG00000133034	4	4q27	annexin A5
ANXA6	ENSG00000197043	protein_coding	-	chr5:150480272-150537443	204.942	209.452	-0.0314034	0.88515	0.981765	ANX6|CBP68	MIM:114070|HGNC:HGNC:544|Ensembl:ENSG00000197043|HPRD:00231|Vega:OTTHUMG00000164179	5	5q33.1	annexin A6
ANXA7	ENSG00000138279	protein_coding	-	chr10:75134858-75173834	65.4704	68.3518	-0.0621381	0.83125	0.971947	ANX7|SNX|SYNEXIN	MIM:186360|HGNC:HGNC:545|Ensembl:ENSG00000138279|HPRD:01720|Vega:OTTHUMG00000018463	10	10q22.2	annexin A7
ANXA8	ENSG00000165390	protein_coding	+	chr10:48247668-48279200	0.0214865	0	inf	1	1	ANX8|CH17-360D5.2	MIM:602396|HGNC:HGNC:546|Ensembl:ENSG00000265190|Vega:OTTHUMG00000188209	10	10q11.22	annexin A8
ANXA8L2	ENSG00000186807	protein_coding	+	chr10:47740329-47770871	0.0216652	0	inf	1	1
ANXA9	ENSG00000143412	protein_coding	+	chr1:150954492-150968110	0.135148	0.224179	-0.730107	1	1	ANX31	MIM:603319|HGNC:HGNC:547|Ensembl:ENSG00000143412|Vega:OTTHUMG00000035063	1	1q21	annexin A9
AOAH	ENSG00000136250	protein_coding	-	chr7:36552455-36764154	255.706	145.198	0.81646	0.01475	0.157653	-	MIM:102593|HGNC:HGNC:548|Ensembl:ENSG00000136250|HPRD:00027|Vega:OTTHUMG00000023566	7	7p14.2	acyloxyacyl hydrolase
AOC1	ENSG00000002726	protein_coding	+	chr7:150521714-150558592	0.0566241	0.0355319	0.672301	1	1	ABP|ABP1|DAO|DAO1|KAO	MIM:104610|HGNC:HGNC:80|Ensembl:ENSG00000002726|HPRD:00088|Vega:OTTHUMG00000158306	7	7q36.1	amine oxidase, copper containing 1
AOC2	ENSG00000131480	protein_coding	+	chr17:40996616-41002724	0.287078	0.347911	-0.277274	1	1	DAO2|RAO	MIM:602268|HGNC:HGNC:549|Ensembl:ENSG00000131480|HPRD:11889|Vega:OTTHUMG00000180655	17	17q21	amine oxidase, copper containing 2
AOC3	ENSG00000131471	protein_coding	+	chr17:41003200-41010147	0.173885	0.0725691	1.2607	1	1	HPAO|SSAO|VAP-1|VAP1	MIM:603735|HGNC:HGNC:550|Ensembl:ENSG00000131471|HPRD:04770|Vega:OTTHUMG00000180656	17	17q21	amine oxidase, copper containing 3
AOX1	ENSG00000138356	protein_coding	+	chr2:201450590-201541787	0.0571441	0	inf	1	1	AO|AOH1	MIM:602841|HGNC:HGNC:553|Ensembl:ENSG00000138356|HPRD:07537|Vega:OTTHUMG00000154536	2	2q33	aldehyde oxidase 1
AP000275.65	ENSG00000265590	protein_coding	-	chr21:33948861-33985176	0.91558	1.08734	-0.248046	0.91525	0.983714
AP000295.9	ENSG00000249624	protein_coding	+	chr21:34602205-34669539	1.22343	0.656997	0.89697	0.5953	0.917417
AP000304.12	ENSG00000249209	protein_coding	-	chr21:34876237-35349992	1.10162e-59	3.18106e-127	224.361	1	1
AP000322.53	ENSG00000243627	protein_coding	-	chr21:35791012-35796264	0.187723	0.128481	0.547051	1	1
AP000349.1	ENSG00000267954	protein_coding	-	chr22:24105207-24126503	0	0.0383366	-inf	1	1
AP000350.10	ENSG00000251357	protein_coding	+	chr22:24198613-24241117	1.37635e-05	4.21917e-09	11.6716	1	1
AP000350.4	ENSG00000218537	protein_coding	-	chr22:24198613-24241117	0.0794249	0.144997	-0.868356	1	1
AP000721.4	ENSG00000256100	protein_coding	+	chr11:63742078-63933578	2.31931e-66	4.89007e-42	-80.8024	1	1
AP000769.1	ENSG00000173727	protein_coding	+	chr11:65222727-65234028	0.0640799	0.225478	-1.81504	1	1
AP000783.1	ENSG00000254667	protein_coding	+	chr11:123301057-123306427	0.92237	1.05426	-0.192815	0.71015	0.952984
AP000974.1	ENSG00000215504	protein_coding	-	chr11:85563599-85565986	0.178973	0.173223	0.0471116	1	1
AP001055.1	ENSG00000267913	protein_coding	-	chr21:45587817-45593580	0	0.0348236	-inf	1	1
AP001362.1	ENSG00000269018	protein_coding	-	chr11:65343508-65360121	0.0264147	0.0918608	-1.79811	1	1
AP001421.1	ENSG00000267937	protein_coding	+	chr21:38737778-38889753	5.35679e-263	7.06871e-18	-814.272	1	1
AP001468.1	ENSG00000235878	protein_coding	-	chr21:47604992-47648738	0.0630348	0.19182	-1.60553	1	1
AP001816.1	ENSG00000254531	protein_coding	+	chr4:101944565-102270040	0.444077	0.520169	-0.228171	1	1
AP002884.2	ENSG00000268472	protein_coding	+	chr11:112097087-112140678	0.344697	0.858539	-1.31656	0.59905	0.918364
AP002884.3	ENSG00000272790	protein_coding	+	chr11:111895537-112095422	3.23906e-127	7.65777e-15	-373.297	1	1
AP003068.23	ENSG00000254614	protein_coding	-	chr11:64945076-64979477	2.24995	9.76227	-2.11732	0.17465	0.607429
AP003733.1	ENSG00000269089	protein_coding	+	chr11:61735452-61736755	3.85278	2.48461	0.63288	0.13385	0.540929
AP003774.4	ENSG00000181908	protein_coding	+	chr11:64216545-64219126	0.436491	0.219382	0.992511	1	1
AP005482.1	ENSG00000215527	protein_coding	+	chr18:12438888-12725739	0	0.0718422	-inf	1	1
AP006621.5	ENSG00000255284	protein_coding	+	chr11:777577-784297	1.01127	3.32284	-1.71625	0.02305	0.206953
AP1AR	ENSG00000138660	protein_coding	+	chr4:113152892-113191203	9.32242	11.7432	-0.333047	0.32495	0.773457	2C18|C4orf16|GBAR|PRO0971|gamma-BAR	MIM:610851|HGNC:HGNC:28808|Ensembl:ENSG00000138660|HPRD:12824|Vega:OTTHUMG00000132849	4	4q25	adaptor related protein complex 1 associated regulatory protein
AP1B1	ENSG00000100280	protein_coding	-	chr22:29723668-29819182	14.3591	9.77748	0.554427	0.0879	0.439206	ADTB1|AP105A|BAM22|CLAPB2	MIM:600157|HGNC:HGNC:554|Ensembl:ENSG00000100280|HPRD:02541|Vega:OTTHUMG00000151109	22	22q12.2	adaptor related protein complex 1 beta 1 subunit
AP1G1	ENSG00000166747	protein_coding	-	chr16:71762912-71843104	53.3752	49.1245	0.119728	0.7265	0.956964	ADTG|CLAPG1	MIM:603533|HGNC:HGNC:555|Ensembl:ENSG00000166747|HPRD:04637|Vega:OTTHUMG00000176871	16	16q23	adaptor related protein complex 1 gamma 1 subunit
AP1G2	ENSG00000213983	protein_coding	-	chr14:23980968-24048009	26.7051	40.4882	-0.600388	0.0334	0.256856	G2AD	MIM:603534|HGNC:HGNC:556|Ensembl:ENSG00000213983|HPRD:04638|Vega:OTTHUMG00000028760	14	14q11.2	adaptor related protein complex 1 gamma 2 subunit
AP1M1	ENSG00000072958	protein_coding	+	chr19:16308388-16346160	23.7251	18.9687	0.322794	0.28685	0.740369	AP47|CLAPM2|CLTNM|MU-1A	MIM:603535|HGNC:HGNC:13667|Ensembl:ENSG00000072958|HPRD:04639|Vega:OTTHUMG00000182323	19	19p13.12	adaptor related protein complex 1 mu 1 subunit
AP1M2	ENSG00000129354	protein_coding	-	chr19:10683346-10697991	0.233187	0.388782	-0.737471	1	1	AP1-mu2|HSMU1B|MU-1B|MU1B|mu2	MIM:607309|HGNC:HGNC:558|Ensembl:ENSG00000129354|HPRD:06296|Vega:OTTHUMG00000180584	19	19p13.2	adaptor related protein complex 1 mu 2 subunit
AP1S1	ENSG00000106367	protein_coding	+	chr7:100797677-100804877	6.05995	7.90679	-0.383786	0.37935	0.81609	AP19|CLAPS1|EKV3|MEDNIK|SIGMA1A	MIM:603531|HGNC:HGNC:559|Ensembl:ENSG00000106367|HPRD:04635|Vega:OTTHUMG00000157103	7	7q22.1	adaptor related protein complex 1 sigma 1 subunit
AP1S2	ENSG00000182287	protein_coding	-	chrX:15843928-15873054	137.961	89.6265	0.622262	0.00735	0.101221	DC22|MRX59|MRXS21|MRXS5|MRXSF|PGS|SIGMA1B	MIM:300629|HGNC:HGNC:560|Ensembl:ENSG00000182287|HPRD:04636|Vega:OTTHUMG00000021186	X	Xp22.2	adaptor related protein complex 1 sigma 2 subunit
AP1S3	ENSG00000152056	protein_coding	-	chr2:224616402-224702744	2.60747	2.17168	0.26384	0.6742	0.943051	PSORS15	MIM:615781|HGNC:HGNC:18971|HPRD:16495	2	2q36.1	adaptor related protein complex 1 sigma 3 subunit
AP2A1	ENSG00000196961	protein_coding	+	chr19:50270179-50320633	7.87604	7.18066	0.133353	0.6543	0.937143	ADTAA|AP2-ALPHA|CLAPA1	MIM:601026|HGNC:HGNC:561|Ensembl:ENSG00000196961|HPRD:03016|Vega:OTTHUMG00000183253	19	19q13.33	adaptor related protein complex 2 alpha 1 subunit
AP2A2	ENSG00000183020	protein_coding	+	chr11:924893-1012239	9.7117	8.16126	0.250931	0.523	0.891317	ADTAB|CLAPA2|HIP-9|HIP9|HYPJ	MIM:607242|HGNC:HGNC:562|Ensembl:ENSG00000183020|HPRD:06256|Vega:OTTHUMG00000165627	11	11p15.5	adaptor related protein complex 2 alpha 2 subunit
AP2B1	ENSG00000006125	protein_coding	+	chr17:33901813-34053436	38.4618	36.2349	0.086047	0.72685	0.956964	ADTB2|AP105B|AP2-BETA|CLAPB1	MIM:601025|HGNC:HGNC:563|Ensembl:ENSG00000006125|HPRD:03015|Vega:OTTHUMG00000179924	17	17q12	adaptor related protein complex 2 beta 1 subunit
AP2M1	ENSG00000161203	protein_coding	+	chr3:183851806-184402546	25.2111	25.2288	-0.00101501	0.9989	0.999626	AP50|CLAPM1|mu2	MIM:601024|HGNC:HGNC:564|Ensembl:ENSG00000161203|HPRD:03014|Vega:OTTHUMG00000156822	3	3q28	adaptor related protein complex 2 mu 1 subunit
AP2S1	ENSG00000042753	protein_coding	-	chr19:47341392-47354249	50.3625	46.0692	0.128546	0.6402	0.931718	AP17|CLAPS2|FBH3|FBHOk|HHC3	MIM:602242|HGNC:HGNC:565|Ensembl:ENSG00000042753|HPRD:03762|Vega:OTTHUMG00000183437	19	19q13.32	adaptor related protein complex 2 sigma 1 subunit
AP3B1	ENSG00000132842	protein_coding	-	chr5:77296348-77590579	56.5013	52.2428	0.113051	0.68495	0.947257	ADTB3|ADTB3A|HPS|HPS2|PE	MIM:603401|HGNC:HGNC:566|Ensembl:ENSG00000132842|HPRD:04551|Vega:OTTHUMG00000106919	5	5q14.1	adaptor related protein complex 3 beta 1 subunit
AP3B2	ENSG00000103723	protein_coding	-	chr15:83205503-83378666	0.0901161	0.148575	-0.721332	1	1	NAPTB	MIM:602166|HGNC:HGNC:567|Ensembl:ENSG00000103723|HPRD:03699|Vega:OTTHUMG00000168009	15	15q	adaptor related protein complex 3 beta 2 subunit
AP3D1	ENSG00000065000	protein_coding	-	chr19:2100987-2248678	16.4943	13.1246	0.329694	0.33205	0.779529	ADTD|hBLVR	MIM:607246|HGNC:HGNC:568|Ensembl:ENSG00000065000|HPRD:06260|Vega:OTTHUMG00000180354	19	19p13.3	adaptor related protein complex 3 delta 1 subunit
AP3M1	ENSG00000185009	protein_coding	-	chr10:75881523-75910821	31.0467	25.3204	0.294139	0.2409	0.695987	-	MIM:610366|HGNC:HGNC:569|Ensembl:ENSG00000185009|HPRD:16496|Vega:OTTHUMG00000018497	10	10q22.2	adaptor related protein complex 3 mu 1 subunit
AP3M2	ENSG00000070718	protein_coding	+	chr8:42010463-42029191	9.05387	20.9797	-1.21239	0.00155	0.0361324	AP47B|CLA20|P47B	MIM:610469|HGNC:HGNC:570|Ensembl:ENSG00000070718|HPRD:09801|Vega:OTTHUMG00000164060	8	8p11.2	adaptor related protein complex 3 mu 2 subunit
AP3S1	ENSG00000177879	protein_coding	+	chr5:115163892-115249778	36.513	28.5233	0.356272	0.4858	0.875264	CLAPS3|Sigma3A	MIM:601507|HGNC:HGNC:2013|HPRD:03298	5	5q22	adaptor related protein complex 3 sigma 1 subunit
AP3S2	ENSG00000157823	protein_coding	-	chr15:90373830-90456188	36.2715	28.8405	0.330738	0.4777	0.871797	AP3S3|sigma3b	MIM:602416|HGNC:HGNC:571|Ensembl:ENSG00000157823|HPRD:03880|Vega:OTTHUMG00000149811	15	15q26.1	adaptor related protein complex 3 sigma 2 subunit
AP4B1	ENSG00000134262	protein_coding	-	chr1:114304453-114456708	15.6003	30.0875	-0.947591	0.1213	0.52115	BETA-4|CPSQ5|SPG47	MIM:607245|HGNC:HGNC:572|Ensembl:ENSG00000134262|HPRD:06259|Vega:OTTHUMG00000011943	1	1p13.2	adaptor related protein complex 4 beta 1 subunit
AP4E1	ENSG00000081014	protein_coding	+	chr15:51200868-51298097	11.681	8.32418	0.48878	0.08755	0.438313	CPSQ4|SPG51	MIM:607244|HGNC:HGNC:573|Ensembl:ENSG00000081014|HPRD:06258|Vega:OTTHUMG00000172458	15	15q21.2	adaptor related protein complex 4 epsilon 1 subunit
AP4M1	ENSG00000221838	protein_coding	+	chr7:99690350-99726118	1.6065	2.11851	-0.399128	0.5896	0.917156	CPSQ3|MU-4|MU-ARP2|SPG50	MIM:602296|HGNC:HGNC:574|Ensembl:ENSG00000221838|HPRD:03803|Vega:OTTHUMG00000154722	7	7q22.1	adaptor related protein complex 4 mu 1 subunit
AP4S1	ENSG00000100478	protein_coding	+	chr14:31343719-31562818	8.09629	10.2789	-0.344353	0.5917	0.917417	AP47B|CLA20|CLAPS4|CPSQ6|SPG52	MIM:607243|HGNC:HGNC:575|Ensembl:ENSG00000100478|HPRD:06257|Vega:OTTHUMG00000140202	14	14q12	adaptor related protein complex 4 sigma 1 subunit
AP5B1	ENSG00000254470	protein_coding	-	chr11:65543363-65548273	8.11043	5.86169	0.468463	0.0867	0.435886	AP-5|PP1030	MIM:614367|HGNC:HGNC:25104|HPRD:13223	11	11q13.1	adaptor related protein complex 5 beta 1 subunit
AP5M1	ENSG00000053770	protein_coding	+	chr14:57670517-57756797	29.3001	28.5144	0.0392119	0.90615	0.983234	C14orf108|MUDENG|Mu5|MuD	MIM:614368|HGNC:HGNC:20192|Ensembl:ENSG00000053770|HPRD:12630|Vega:OTTHUMG00000140318	14	14q22.3	adaptor related protein complex 5 mu 1 subunit
AP5S1	ENSG00000125843	protein_coding	+	chr20:3801177-3805949	5.55123	4.13966	0.423294	0.23525	0.689084	C20orf29	MIM:614824|HGNC:HGNC:15875|Ensembl:ENSG00000125843|HPRD:16649|Vega:OTTHUMG00000031760	20	20p13	adaptor related protein complex 5 sigma 1 subunit
AP5Z1	ENSG00000242802	protein_coding	+	chr7:4815252-4833943	4.73674	5.3634	-0.179255	0.62305	0.925999	KIAA0415|SPG48|zeta	MIM:613653|HGNC:HGNC:22197	7	7p22.2	adaptor related protein complex 5 zeta 1 subunit
APAF1	ENSG00000120868	protein_coding	+	chr12:99038918-100378432	66.4362	48.2724	0.460771	0.12065	0.51998	APAF-1|CED4	MIM:602233|HGNC:HGNC:576|Ensembl:ENSG00000120868|HPRD:03755|Vega:OTTHUMG00000170214	12	12q23	apoptotic peptidase activating factor 1
APBA1	ENSG00000107282	protein_coding	-	chr9:72042445-72287222	0.0985718	0.282015	-1.51653	1	1	D9S411E|LIN10|MINT1|X11|X11A|X11ALPHA	MIM:602414|HGNC:HGNC:578|Ensembl:ENSG00000107282|HPRD:03879|Vega:OTTHUMG00000019984	9	9q21.12	amyloid beta precursor protein binding family A member 1
APBA2	ENSG00000034053	protein_coding	+	chr15:29129628-29410518	9.86795	22.5627	-1.19312	0.02475	0.214888	D15S1518E|HsT16821|LIN-10|MGC:14091|MINT2|X11-BETA|X11L	MIM:602712|HGNC:HGNC:579|Ensembl:ENSG00000034053|HPRD:04090|Vega:OTTHUMG00000129255	15	15q11-q12	amyloid beta precursor protein binding family A member 2
APBA3	ENSG00000011132	protein_coding	-	chr19:3750816-3761697	6.38286	10.7704	-0.754792	0.07885	0.413368	MGC:15815|X11L2|mint3	MIM:604262|HGNC:HGNC:580|Ensembl:ENSG00000011132|HPRD:05038|Vega:OTTHUMG00000180915	19	19p13.3	amyloid beta precursor protein binding family A member 3
APBB1	ENSG00000166313	protein_coding	-	chr11:6416353-6440644	3.7039	9.75428	-1.39699	0.0001	0.00483865	FE65|MGC:9072|RIR	MIM:602709|HGNC:HGNC:581|Ensembl:ENSG00000166313|HPRD:04087|Vega:OTTHUMG00000165454	11	11p15	amyloid beta precursor protein binding family B member 1
APBB1IP	ENSG00000077420	protein_coding	+	chr10:26727131-26856732	39.1363	33.1888	0.237813	0.34685	0.791846	INAG1|PREL1|RARP1|RIAM	MIM:609036|HGNC:HGNC:17379|Ensembl:ENSG00000077420|HPRD:16420|Vega:OTTHUMG00000017841	10	10p12.1	amyloid beta precursor protein binding family B member 1 interacting protein
APBB2	ENSG00000163697	protein_coding	-	chr4:40812043-41218731	0.294981	0.382036	-0.373087	1	1	FE65L|FE65L1	MIM:602710|HGNC:HGNC:582|Ensembl:ENSG00000163697|HPRD:04088|Vega:OTTHUMG00000160416	4	4p13	amyloid beta precursor protein binding family B member 2
APBB3	ENSG00000113108	protein_coding	-	chr5:139781398-139973337	9.51729	17.1369	-0.848485	0.1552	0.578141	FE65L2|SRA	MIM:602711|HGNC:HGNC:20708|Ensembl:ENSG00000113108|HPRD:04089|Vega:OTTHUMG00000129504	5	5q31	amyloid beta precursor protein binding family B member 3
APC	ENSG00000134982	protein_coding	+	chr5:112043194-112258236	19.6621	28.8527	-0.553293	0.2341	0.687967	BTPS2|DP2|DP2.5|DP3|GS|PPP1R46	MIM:611731|HGNC:HGNC:583|Ensembl:ENSG00000134982|HPRD:01439|Vega:OTTHUMG00000128806	5	5q21-q22	adenomatous polyposis coli
APC2	ENSG00000115266	protein_coding	+	chr19:1446299-1479555	0	0.0195087	-inf	1	1	APCL	MIM:612034|HGNC:HGNC:24036|Ensembl:ENSG00000115266|HPRD:09802|Vega:OTTHUMG00000180059	19	19p13.3	adenomatosis polyposis coli 2
APCDD1	ENSG00000154856	protein_coding	+	chr18:10454624-10489945	0.619508	0.311234	0.993124	0.28585	0.738893	B7323|DRAPC1|FP7019|HHS|HTS|HYPT1	MIM:607479|HGNC:HGNC:15718|HPRD:09595	18	18p11.22	adenomatosis polyposis coli down-regulated 1
APEH	ENSG00000164062	protein_coding	+	chr3:49711434-49761384	30.9158	43.085	-0.478842	0.23455	0.688047	AARE|ACPH|APH|D3F15S2|D3S48E|DNF15S2|OPH	MIM:102645|HGNC:HGNC:586|Ensembl:ENSG00000164062|HPRD:00034|Vega:OTTHUMG00000156882	3	3p21.31	acylaminoacyl-peptide hydrolase
APEX1	ENSG00000100823	protein_coding	+	chr14:20923349-20929771	43.7417	52.2904	-0.257537	0.43995	0.850735	APE|APE1|APEN|APEX|APX|HAP1|REF1	MIM:107748|HGNC:HGNC:587|Ensembl:ENSG00000100823|HPRD:00136|Vega:OTTHUMG00000029544	14	14q11.2	APEX nuclease (multifunctional DNA repair enzyme) 1
APEX2	ENSG00000169188	protein_coding	+	chrX:55026789-55057497	2.47303	2.00739	0.30096	0.70495	0.951211	APE2|APEXL2|XTH2|ZGRF2	MIM:300773|HGNC:HGNC:17889|HPRD:06442	X	Xp11.21	APEX nuclease (apurinic/apyrimidinic endonuclease) 2
APH1A	ENSG00000117362	protein_coding	-	chr1:150237798-150253327	49.3537	56.3555	-0.191399	0.46135	0.861536	6530402N02Rik|APH-1|APH-1A|CGI-78	MIM:607629|HGNC:HGNC:29509|Ensembl:ENSG00000117362|Vega:OTTHUMG00000012545	1	1p36.13-q31.3	aph-1 homolog A, gamma secretase subunit
APH1B	ENSG00000138613	protein_coding	+	chr15:63568216-63601325	13.7499	13.5329	0.0229509	0.95445	0.989567	APH-1B|PRO1328|PSFL|TAAV688	MIM:607630|HGNC:HGNC:24080|Ensembl:ENSG00000138613|HPRD:06361|Vega:OTTHUMG00000132863	15	15q22.2	aph-1 homolog B, gamma secretase subunit
API5	ENSG00000166181	protein_coding	+	chr11:43333512-43516483	53.1724	47.8238	0.152949	0.6616	0.940014	AAC-11|AAC11	MIM:609774|HGNC:HGNC:594|Ensembl:ENSG00000166181|HPRD:16500|Vega:OTTHUMG00000166395	11	11p11.2	apoptosis inhibitor 5
APIP	ENSG00000149089	protein_coding	-	chr11:34874640-35042138	9.54472	11.4446	-0.261886	0.5613	0.90784	APIP2|CGI-29|CGI29|MMRP19|hAPIP	MIM:612491|HGNC:HGNC:17581|Ensembl:ENSG00000149089|HPRD:14725|Vega:OTTHUMG00000166455	11	11p13	APAF1 interacting protein
APITD1	ENSG00000175279	protein_coding	+	chr1:10489937-10512210	1.07557	1.97942	-0.879973	0.15785	0.581304	CENP-S|CENPS|FAAP16|MHF1	MIM:609130|HGNC:HGNC:23163|Vega:OTTHUMG00000059085	1	1p36.22	apoptosis-inducing, TAF9-like domain 1
APITD1-CORT	ENSG00000251503	protein_coding	+	chr1:10489937-10512210	7.64715e-23	0.231601	-71.3591	1	1	-	HGNC:HGNC:38843|Ensembl:ENSG00000175279|Ensembl:ENSG00000251503|Vega:OTTHUMG00000162436	1	1p	APITD1-CORT readthrough
APLF	ENSG00000169621	protein_coding	+	chr2:68694692-68882708	3.44304	4.77018	-0.47036	0.14165	0.554308	APFL|C2orf13|PALF|Xip1|ZCCHH1	MIM:611035|HGNC:HGNC:28724|Ensembl:ENSG00000169621|HPRD:09848|Vega:OTTHUMG00000129566	2	2p13.3	aprataxin and PNKP like factor
APLN	ENSG00000171388	protein_coding	-	chrX:128779239-128788933	0	0.00907534	-inf	1	1	APEL|XNPEP2	MIM:300297|HGNC:HGNC:16665|Ensembl:ENSG00000171388|HPRD:02246|Vega:OTTHUMG00000022371	X	Xq25	apelin
APLP2	ENSG00000084234	protein_coding	+	chr11:129936835-130014705	171.625	138.61	0.308224	0.21875	0.669564	APLP-2|APPH|APPL2|CDEBP	MIM:104776|HGNC:HGNC:598|Ensembl:ENSG00000084234|HPRD:00103|Vega:OTTHUMG00000165767	11	11q24	amyloid beta precursor like protein 2
APMAP	ENSG00000101474	protein_coding	-	chr20:24943560-24973615	45.4041	52.0293	-0.1965	0.4073	0.833092	BSCv|C20orf3	MIM:615884|HGNC:HGNC:13238|Ensembl:ENSG00000101474|HPRD:09840|Vega:OTTHUMG00000032107	20	20p11.2	adipocyte plasma membrane associated protein
APOA1	ENSG00000118137	protein_coding	-	chr11:116706466-116969153	0.110301	0.19433	-0.817071	1	1	apo(a)	MIM:107680|HGNC:HGNC:600|Ensembl:ENSG00000118137|HPRD:02517|Vega:OTTHUMG00000046112	11	11q23-q24	apolipoprotein A-I
APOA1BP	ENSG00000163382	protein_coding	+	chr1:156561553-156564091	11.5604	12.0804	-0.0634708	0.8484	0.974085	AIBP|YJEFN1	MIM:608862|HGNC:HGNC:18453|Ensembl:ENSG00000163382|HPRD:16397|Vega:OTTHUMG00000033206	1	1q21	apolipoprotein A-I binding protein
APOBEC2	ENSG00000124701	protein_coding	+	chr6:40994771-41067715	0	0.0401657	-inf	1	1	ARCD1|ARP1	MIM:604797|HGNC:HGNC:605|HPRD:07268	6	6p21	apolipoprotein B mRNA editing enzyme catalytic polypeptide like 2
APOBEC3A	ENSG00000128383	protein_coding	+	chr22:39348745-39359188	115.257	52.0103	1.14798	0.01485	0.157968	A3A|ARP3|PHRBN|bK150C2.1	MIM:607109|HGNC:HGNC:17343|Ensembl:ENSG00000128383|HPRD:06168|Vega:OTTHUMG00000151004	22	22q13.1-q13.2	apolipoprotein B mRNA editing enzyme catalytic polypeptide like 3A
APOBEC3B	ENSG00000179750	protein_coding	+	chr22:39378351-39394214	3.52285	0.795132	2.14748	5e-05	0.00274586	A3B|APOBEC1L|ARCD3|ARP4|DJ742C19.2|PHRBNL|bK150C2.2	MIM:607110|HGNC:HGNC:17352|Ensembl:ENSG00000179750|HPRD:06169|Vega:OTTHUMG00000151085	22	22q13.1-q13.2	apolipoprotein B mRNA editing enzyme catalytic polypeptide like 3B
APOBEC3C	ENSG00000244509	protein_coding	+	chr22:39410087-39429281	10.679	6.39687	0.739343	0.02165	0.199691	A3C|APOBEC1L|ARDC2|ARDC4|ARP5|PBI|bK150C2.3	MIM:607750|HGNC:HGNC:17353|HPRD:09671	22	22q13.1	apolipoprotein B mRNA editing enzyme catalytic polypeptide like 3C
APOBEC3D	ENSG00000243811	protein_coding	+	chr22:39410087-39429281	2.52122	2.5443	-0.013147	0.984	0.995336	A3D|APOBEC3DE|APOBEC3E|ARP6	MIM:609900|HGNC:HGNC:17354|Ensembl:ENSG00000243811|HPRD:16501|Vega:OTTHUMG00000151084	22	22q13.1	apolipoprotein B mRNA editing enzyme catalytic polypeptide like 3D
APOBEC3F	ENSG00000128394	protein_coding	+	chr22:39436608-39483748	3.75241	3.6692	0.0323501	0.97615	0.993687	A3F|ARP8|BK150C2.4.MRNA|KA6	MIM:608993|HGNC:HGNC:17356|HPRD:16415	22	22q13.1	apolipoprotein B mRNA editing enzyme catalytic polypeptide like 3F
APOBEC3G	ENSG00000239713	protein_coding	+	chr22:39436608-39483748	76.3214	51.4115	0.569998	0.027	0.226302	A3G|ARCD|ARP-9|ARP9|CEM-15|CEM15|MDS019|bK150C2.7|dJ494G10.1	MIM:607113|HGNC:HGNC:17357|Ensembl:ENSG00000239713|HPRD:06172|Vega:OTTHUMG00000151081	22	22q13.1-q13.2	apolipoprotein B mRNA editing enzyme catalytic polypeptide like 3G
APOBEC3H	ENSG00000100298	protein_coding	+	chr22:39493228-39500072	5.49512	3.14429	0.805417	0.09325	0.451937	A3H|ARP-10|ARP10	MIM:610976|HGNC:HGNC:24100|Ensembl:ENSG00000100298|HPRD:16508|Vega:OTTHUMG00000151082	22	22q13.1	apolipoprotein B mRNA editing enzyme catalytic polypeptide like 3H
APOBR	ENSG00000184730	protein_coding	+	chr16:28467692-28510291	22.9766	20.57	0.159626	0.56825	0.910277	APOB100R|APOB48R	MIM:605220|HGNC:HGNC:24087|Ensembl:ENSG00000184730|HPRD:05561|Vega:OTTHUMG00000172705	16	16p11	apolipoprotein B receptor
APOC1	ENSG00000130208	protein_coding	+	chr19:45417503-45422606	0.326467	0.257068	0.344788	1	1	Apo-CI|ApoC-I	MIM:107710|HGNC:HGNC:607|Ensembl:ENSG00000130208|HPRD:00131|Vega:OTTHUMG00000180844	19	19q13.2	apolipoprotein C-I
APOE	ENSG00000130203	protein_coding	+	chr19:45409010-45412650	0.140539	0.105687	0.41117	1	1	AD2|APO-E|LDLCQ5|LPG	MIM:107741|HGNC:HGNC:613|Ensembl:ENSG00000130203|HPRD:00135|Vega:OTTHUMG00000128901	19	19q13.2	apolipoprotein E
APOF	ENSG00000175336	protein_coding	-	chr12:56754352-56756607	0	0.0148524	-inf	1	1	Apo-F|LTIP	MIM:107760|HGNC:HGNC:615|Ensembl:ENSG00000175336|HPRD:00137|Vega:OTTHUMG00000170715	12	12q13.3	apolipoprotein F
APOL1	ENSG00000100342	protein_coding	+	chr22:36649055-36663576	28.3765	14.7022	0.94867	0.00075	0.0211453	APO-L|APOL|APOL-I|FSGS4	MIM:603743|HGNC:HGNC:618|Ensembl:ENSG00000100342|HPRD:04774|Vega:OTTHUMG00000030427	22	22q13.1	apolipoprotein L1
APOL2	ENSG00000128335	protein_coding	-	chr22:36622255-36636000	47.4672	47.4562	0.000336195	0.9988	0.999582	APOL-II|APOL3	MIM:607252|HGNC:HGNC:619|Ensembl:ENSG00000128335|HPRD:06263|Vega:OTTHUMG00000150634	22	22q12	apolipoprotein L2
APOL3	ENSG00000128284	protein_coding	-	chr22:36536371-36562225	99.5343	83.8651	0.247124	0.35105	0.796054	APOLIII|CG121|CG12_1|apoL-III	MIM:607253|HGNC:HGNC:14868|Ensembl:ENSG00000128284|HPRD:06264|Vega:OTTHUMG00000150632	22	22q13.1	apolipoprotein L3
APOL4	ENSG00000100336	protein_coding	-	chr22:36585171-36600886	4.46856	0.564731	2.98417	5e-05	0.00274586	APOL-IV|APOLIV	MIM:607254|HGNC:HGNC:14867|Ensembl:ENSG00000100336|HPRD:16237|Vega:OTTHUMG00000150630	22	22q11.2-q13.2	apolipoprotein L4
APOL5	ENSG00000128313	protein_coding	+	chr22:36113918-36125530	0.0129767	0	inf	1	1	APOL-V|APOLV	MIM:607255|HGNC:HGNC:14869|Ensembl:ENSG00000128313|HPRD:06265|Vega:OTTHUMG00000150588	22	22q12.3	apolipoprotein L5
APOL6	ENSG00000221963	protein_coding	+	chr22:36044423-36064456	87.6132	45.243	0.953452	0.0002	0.00815626	APOL-VI|APOLVI	MIM:607256|HGNC:HGNC:14870|Ensembl:ENSG00000221963|HPRD:06266|Vega:OTTHUMG00000150615	22	22q12.3	apolipoprotein L6
APOLD1	ENSG00000178878	protein_coding	+	chr12:12878850-12982915	0.351705	1.5786	-2.16621	0.05735	0.345703	VERGE	MIM:612456|HGNC:HGNC:25268|Ensembl:ENSG00000178878|HPRD:13153|Vega:OTTHUMG00000153561	12	12p13.1	apolipoprotein L domain containing 1
APOM	ENSG00000204444	protein_coding	+	chr6:31606804-31625987	1.35602	1.08474	0.322026	0.8035	0.967136	G3a|HSPC336|NG20|apo-M	MIM:606907|HGNC:HGNC:13916|Ensembl:ENSG00000204444|HPRD:06068|Vega:OTTHUMG00000031250	6	6p21.33	apolipoprotein M
APOO	ENSG00000184831	protein_coding	-	chrX:23851469-23957624	2.92758	4.32057	-0.561512	0.7065	0.951787	FAM121B|MIC26|Mic23|My025	MIM:300753|HGNC:HGNC:28727|Ensembl:ENSG00000184831|HPRD:06657|Vega:OTTHUMG00000021259	X	Xp22.11	apolipoprotein O
APOOL	ENSG00000155008	protein_coding	+	chrX:84258831-84364054	6.28146	4.85346	0.372087	0.47665	0.871384	CXorf33|FAM121A|Mic27|UNQ8193	MIM:300955|HGNC:HGNC:24009|Ensembl:ENSG00000155008|HPRD:16775	X	Xq21.1	apolipoprotein O like
APOPT1	ENSG00000256053	protein_coding	+	chr14:104019757-104181841	13.2036	17.0045	-0.364983	0.57895	0.913986	APOP|APOP1|C14orf153	MIM:616003|HGNC:HGNC:20492|Ensembl:ENSG00000256053|HPRD:12637|Vega:OTTHUMG00000153929	14	14q32.33	apoptogenic 1, mitochondrial
APP	ENSG00000142192	protein_coding	-	chr21:27252860-27589700	49.4529	48.8843	0.0166849	0.9579	0.990048	AAA|ABETA|ABPP|AD1|APPI|CTFgamma|CVAP|PN-II|PN2	MIM:104760|HGNC:HGNC:620|Ensembl:ENSG00000142192|HPRD:00100|Vega:OTTHUMG00000078438	21	21q21.3	amyloid beta precursor protein
APPBP2	ENSG00000062725	protein_coding	-	chr17:58520519-58603580	23.4335	22.0175	0.0899165	0.8005	0.967136	APP-BP2|HS.84084|PAT1	MIM:605324|HGNC:HGNC:622|Ensembl:ENSG00000062725|HPRD:05616|Vega:OTTHUMG00000180048	17	17q23.2	amyloid beta precursor protein binding protein 2
APPL1	ENSG00000157500	protein_coding	+	chr3:57261764-57326710	25.4043	23.0719	0.138936	0.6065	0.920184	APPL|DIP13alpha|MODY14	MIM:604299|HGNC:HGNC:24035|Ensembl:ENSG00000157500|HPRD:05053|Vega:OTTHUMG00000133756	3	3p14.3	adaptor protein, phosphotyrosine interaction, PH domain and leucine zipper containing 1
APPL2	ENSG00000136044	protein_coding	-	chr12:105567073-105789875	12.6763	15.1478	-0.256968	0.59205	0.917417	DIP13B	MIM:606231|HGNC:HGNC:18242|Ensembl:ENSG00000136044|HPRD:06945|Vega:OTTHUMG00000169853	12	12q24.1	adaptor protein, phosphotyrosine interaction, PH domain and leucine zipper containing 2
APRT	ENSG00000198931	protein_coding	-	chr16:88875746-88878352	41.6566	48.135	-0.208541	0.46445	0.863991	AMP|APRTD	MIM:102600|HGNC:HGNC:626|Ensembl:ENSG00000198931|HPRD:00029|Vega:OTTHUMG00000175454	16	16q24	adenine phosphoribosyltransferase
APTX	ENSG00000137074	protein_coding	-	chr9:32972603-33025166	14.9029	15.1067	-0.0195991	0.9541	0.989567	AOA|AOA1|AXA1|EAOH|EOAHA|FHA-HIT	MIM:606350|HGNC:HGNC:15984|Ensembl:ENSG00000137074|HPRD:05892|Vega:OTTHUMG00000019759	9	9p13.3	aprataxin
AQP1	ENSG00000240583	protein_coding	+	chr7:30692199-30965131	0.0994296	0.157585	-0.664387	1	1	AQP-CHIP|CHIP28|CO	MIM:107776|HGNC:HGNC:633|Ensembl:ENSG00000240583|HPRD:00140|Vega:OTTHUMG00000023944	7	7p14	aquaporin 1 (Colton blood group)
AQP1	ENSG00000250424	protein_coding	+	chr7:30692199-30965131	4.00649e-33	1.35945e-09	-78.167	1	1	AQP-CHIP|CHIP28|CO	MIM:107776|HGNC:HGNC:633|Ensembl:ENSG00000240583|HPRD:00140|Vega:OTTHUMG00000023944	7	7p14	aquaporin 1 (Colton blood group)
AQP10	ENSG00000143595	protein_coding	+	chr1:154293565-154297801	0.355074	0.713837	-1.00748	0.07025	0.385912	AQPA_HUMAN	MIM:606578|HGNC:HGNC:16029|Ensembl:ENSG00000143595|HPRD:07361|Vega:OTTHUMG00000035980	1	1q21.3	aquaporin 10
AQP11	ENSG00000178301	protein_coding	+	chr11:77225980-77348850	0.0864799	0.0986365	-0.189757	1	1	AQPX1	MIM:609914|HGNC:HGNC:19940|Ensembl:ENSG00000178301|HPRD:16503|Vega:OTTHUMG00000165194	11	11q14.1	aquaporin 11
AQP3	ENSG00000165272	protein_coding	-	chr9:33441151-33447609	3.5129	8.86029	-1.33469	0.00015	0.00659816	AQP-3|GIL	MIM:600170|HGNC:HGNC:636|Ensembl:ENSG00000165272|HPRD:08970|Vega:OTTHUMG00000019769	9	9p13	aquaporin 3 (Gill blood group)
AQP6	ENSG00000086159	protein_coding	+	chr12:50360976-50426919	0	0.00386424	-inf	1	1	AQP2L|KID	MIM:601383|HGNC:HGNC:639|Ensembl:ENSG00000086159|HPRD:03226	12	12q13	aquaporin 6
AQP7	ENSG00000165269	protein_coding	-	chr9:33384764-33402643	0	0.0775941	-inf	1	1	AQP7L|AQPap|GLYCQTL	MIM:602974|HGNC:HGNC:640|Ensembl:ENSG00000165269|HPRD:04277|Vega:OTTHUMG00000019773	9	9p13	aquaporin 7
AQP8	ENSG00000103375	protein_coding	+	chr16:25227051-25240261	0	0.0141971	-inf	1	1	AQP-8	MIM:603750|HGNC:HGNC:642|Ensembl:ENSG00000103375|HPRD:04778|Vega:OTTHUMG00000097013	16	16p12	aquaporin 8
AQP9	ENSG00000103569	protein_coding	+	chr15:58245621-58861151	79.3163	53.0706	0.579704	0.1691	0.599366	AQP-9|HsT17287|SSC1	MIM:602914|HGNC:HGNC:643|Ensembl:ENSG00000103569|HPRD:04223|Vega:OTTHUMG00000132631	15	15q	aquaporin 9
AQPEP	ENSG00000172901	protein_coding	+	chr5:115298150-115395815	0.0382702	0.0457947	-0.258959	1	1
AQR	ENSG00000021776	protein_coding	-	chr15:35147731-35262040	33.2267	29.2849	0.182187	0.44225	0.851369	IBP160|fSAP164	MIM:610548|HGNC:HGNC:29513|HPRD:12468	15	15q14	aquarius intron-binding spliceosomal factor
AR	ENSG00000169083	protein_coding	+	chrX:66763873-66950461	0.0710812	0.0920517	-0.372976	1	1	AIS|AR8|DHTR|HUMARA|HYSP1|KD|NR3C4|SBMA|SMAX1|TFM	MIM:313700|HGNC:HGNC:644|Ensembl:ENSG00000169083|HPRD:02437|Vega:OTTHUMG00000021740	X	Xq12	androgen receptor
ARAF	ENSG00000078061	protein_coding	+	chrX:47420515-47479252	14.6807	13.7923	0.0900582	0.87385	0.97864	A-RAF|ARAF1|PKS2|RAFA1	MIM:311010|HGNC:HGNC:646|Ensembl:ENSG00000078061|HPRD:02405|Vega:OTTHUMG00000021446	X	Xp11.4-p11.2	A-Raf proto-oncogene, serine/threonine kinase
ARAP1	ENSG00000186635	protein_coding	-	chr11:72396113-72504726	73.2809	87.7125	-0.259345	0.36445	0.807119	CENTD2	MIM:606646|HGNC:HGNC:16925|Ensembl:ENSG00000186635|HPRD:09440|Vega:OTTHUMG00000157102	11	11q13.4	ArfGAP with RhoGAP domain, ankyrin repeat and PH domain 1
ARAP2	ENSG00000047365	protein_coding	-	chr4:35949842-36275842	123.601	91.0662	0.440697	0.0952	0.457174	CENTD1|PARX	MIM:606645|HGNC:HGNC:16924|Ensembl:ENSG00000047365|HPRD:09439|Vega:OTTHUMG00000097811	4	4p14	ArfGAP with RhoGAP domain, ankyrin repeat and PH domain 2
ARAP3	ENSG00000120318	protein_coding	-	chr5:141032967-141061788	0.688668	0.87661	-0.348127	0.48565	0.875264	CENTD3|DRAG1	MIM:606647|HGNC:HGNC:24097|Ensembl:ENSG00000120318|HPRD:09441|Vega:OTTHUMG00000129610	5	5q31.3	ArfGAP with RhoGAP domain, ankyrin repeat and PH domain 3
ARC	ENSG00000198576	protein_coding	-	chr8:143692404-143696833	0.0098959	0	inf	1	1	Arg3.1	MIM:612461|HGNC:HGNC:648|Ensembl:ENSG00000198576|HPRD:12469|Vega:OTTHUMG00000134310	8	8q24.3	activity-regulated cytoskeleton-associated protein
ARCN1	ENSG00000095139	protein_coding	+	chr11:118307204-118473748	44.2873	35.9983	0.298965	0.5657	0.909536	COPD	MIM:600820|HGNC:HGNC:649|Ensembl:ENSG00000095139|HPRD:02893|Vega:OTTHUMG00000166340	11	11q23.3	archain 1
AREG	ENSG00000109321	protein_coding	+	chr4:75310850-75320726	0.0493237	0.0505518	-0.0354832	1	1	AR|AREGB|CRDGF|SDGF	MIM:104640|HGNC:HGNC:651|Ensembl:ENSG00000109321|HPRD:00093|Vega:OTTHUMG00000130006	4	4q13.3	amphiregulin
AREGB	ENSG00000205595	protein_coding	+	chr4:75418300-75514664	0.015629	0	inf	1	1
AREL1	ENSG00000119682	protein_coding	-	chr14:75120139-75179818	26.1528	25.2176	0.0525371	0.83485	0.972055	KIAA0317	MIM:615380|HGNC:HGNC:20363|Ensembl:ENSG00000119682|HPRD:13794|Vega:OTTHUMG00000154499	14	14q24.3	apoptosis resistant E3 ubiquitin protein ligase 1
ARF1	ENSG00000143761	protein_coding	+	chr1:228270360-228286912	117.531	76.6356	0.616959	0.04395	0.29895	-	MIM:103180|HGNC:HGNC:652|Ensembl:ENSG00000143761|HPRD:00054|Vega:OTTHUMG00000037595	1	1q42	ADP ribosylation factor 1
ARF3	ENSG00000134287	protein_coding	-	chr12:49297200-49351334	22.9855	14.5907	0.65567	0.0336	0.25773	-	MIM:103190|HGNC:HGNC:654|Ensembl:ENSG00000134287|HPRD:00056|Vega:OTTHUMG00000168080	12	12q13	ADP ribosylation factor 3
ARF4	ENSG00000168374	protein_coding	-	chr3:57557089-57586654	54.8371	33.3026	0.719515	0.00585	0.0871319	ARF2	MIM:601177|HGNC:HGNC:655|Ensembl:ENSG00000168374|HPRD:03107|Vega:OTTHUMG00000158601	3	3p14.3	ADP ribosylation factor 4
ARF5	ENSG00000004059	protein_coding	+	chr7:127220671-127242198	18.3373	17.6329	0.0565119	0.9191	0.984836	-	MIM:103188|HGNC:HGNC:658|Ensembl:ENSG00000004059|HPRD:00055|Vega:OTTHUMG00000023246	7	7q31.3	ADP ribosylation factor 5
ARF6	ENSG00000165527	protein_coding	+	chr14:50359809-50361490	72.2601	61.0469	0.24328	0.2956	0.747581	-	MIM:600464|HGNC:HGNC:659|Ensembl:ENSG00000165527|HPRD:02714|Vega:OTTHUMG00000140296	14	14q21.3	ADP ribosylation factor 6
ARFGAP1	ENSG00000101199	protein_coding	+	chr20:61904136-61921142	10.6522	10.1365	0.0715913	0.8312	0.971947	ARF1GAP|HRIHFB2281	MIM:608377|HGNC:HGNC:15852|Ensembl:ENSG00000101199|HPRD:06443|Vega:OTTHUMG00000032965	20	20q13.33	ADP ribosylation factor GTPase activating protein 1
ARFGAP2	ENSG00000149182	protein_coding	-	chr11:46958239-47198676	58.1681	63.746	-0.132108	0.67715	0.944567	IRZ|NBLA10535|ZFP289|ZNF289	MIM:606908|HGNC:HGNC:13504|Ensembl:ENSG00000149182|HPRD:06069|Vega:OTTHUMG00000166773	11	11p11.2-p11.12	ADP ribosylation factor GTPase activating protein 2
ARFGAP3	ENSG00000242247	protein_coding	-	chr22:43192507-43411151	31.9852	24.4337	0.388536	0.28385	0.737664	ARFGAP1	MIM:612439|HGNC:HGNC:661|Ensembl:ENSG00000242247|HPRD:06444|Vega:OTTHUMG00000150718	22	22q13.2	ADP ribosylation factor GTPase activating protein 3
ARFGEF1	ENSG00000066777	protein_coding	-	chr8:67876333-68255912	46.7013	44.5696	0.0674	0.82705	0.971134	ARFGEP1|BIG1|P200	MIM:604141|HGNC:HGNC:15772|Ensembl:ENSG00000066777|HPRD:09163|Vega:OTTHUMG00000164626	8	8q13	ADP ribosylation factor guanine nucleotide exchange factor 1
ARFGEF2	ENSG00000124198	protein_coding	+	chr20:47538426-47653230	16.5773	17.3195	-0.0631889	0.8127	0.968624	BIG2|PVNH2|dJ1164I10.1	MIM:605371|HGNC:HGNC:15853|Ensembl:ENSG00000124198|HPRD:09250|Vega:OTTHUMG00000032687	20	20q13.13	ADP ribosylation factor guanine nucleotide exchange factor 2
ARFIP1	ENSG00000164144	protein_coding	+	chr4:153701088-153839615	26.2669	24.974	0.0728215	0.7919	0.967136	HSU52521	MIM:605928|HGNC:HGNC:21496|Ensembl:ENSG00000164144|HPRD:09331|Vega:OTTHUMG00000161468	4	4q31.3	ADP ribosylation factor interacting protein 1
ARFIP2	ENSG00000132254	protein_coding	-	chr11:6496909-6502666	12.7372	16.0111	-0.330028	0.37695	0.815838	POR1	MIM:601638|HGNC:HGNC:17160|Ensembl:ENSG00000132254|HPRD:07209	11	11p15	ADP ribosylation factor interacting protein 2
ARFRP1	ENSG00000101246	protein_coding	-	chr20:62289162-62374858	12.5202	25.112	-1.00412	0.0318	0.250029	ARL18|ARP|Arp1	MIM:604699|HGNC:HGNC:662|Ensembl:ENSG00000101246|HPRD:05264|Vega:OTTHUMG00000032993	20	20q13.3	ADP ribosylation factor related protein 1
ARG1	ENSG00000118520	protein_coding	+	chr6:131894283-131949369	2.67117	3.53442	-0.404	0.7796	0.966082	-	MIM:608313|HGNC:HGNC:663|Ensembl:ENSG00000118520|HPRD:01947|Vega:OTTHUMG00000015566	6	6q23	arginase 1
ARG2	ENSG00000081181	protein_coding	+	chr14:68086514-68162531	1.05774	1.14407	-0.113191	0.933	0.986594	-	MIM:107830|HGNC:HGNC:664|Ensembl:ENSG00000081181|HPRD:00143|Vega:OTTHUMG00000171807	14	14q24.1	arginase 2
ARGLU1	ENSG00000134884	protein_coding	-	chr13:107194020-107220512	102.512	174.384	-0.766483	0.09095	0.446593	-	MIM:614046|HGNC:HGNC:25482|HPRD:07648	13	13q33.3	arginine and glutamate rich 1
ARHGAP1	ENSG00000175220	protein_coding	-	chr11:46698629-46722165	12.1092	13.1527	-0.11925	0.7781	0.966082	CDC42GAP|RHOGAP|RHOGAP1|p50rhoGAP	MIM:602732|HGNC:HGNC:673|Ensembl:ENSG00000175220|HPRD:04108|Vega:OTTHUMG00000166567	11	11p11.2	Rho GTPase activating protein 1
ARHGAP10	ENSG00000071205	protein_coding	+	chr4:148653213-148993931	8.4549	8.12341	0.0577023	0.8564	0.97675	GRAF2|PS-GAP|PSGAP	MIM:609746|HGNC:HGNC:26099|Ensembl:ENSG00000071205|HPRD:07949|Vega:OTTHUMG00000161460	4	4q31.23	Rho GTPase activating protein 10
ARHGAP11A	ENSG00000198826	protein_coding	+	chr15:32898618-32932150	8.63332	5.46168	0.660571	0.27655	0.729064	GAP (1-12)	MIM:610589|HGNC:HGNC:15783|Ensembl:ENSG00000198826|HPRD:10656|Vega:OTTHUMG00000129289	15	15q13.2	Rho GTPase activating protein 11A
ARHGAP11B	ENSG00000187951	protein_coding	+	chr15:30909160-31065208	7.82777	5.45829	0.520152	0.24225	0.697043	B'-T|FAM7B1	MIM:616310|HGNC:HGNC:15782|Ensembl:ENSG00000187951|Vega:OTTHUMG00000175656	15	15q13.2	Rho GTPase activating protein 11B
ARHGAP12	ENSG00000165322	protein_coding	-	chr10:32094364-32217742	19.1457	22.8722	-0.256574	0.2895	0.742645	-	MIM:610577|HGNC:HGNC:16348|Ensembl:ENSG00000165322|HPRD:06446|Vega:OTTHUMG00000017911	10	10p11.22	Rho GTPase activating protein 12
ARHGAP15	ENSG00000075884	protein_coding	+	chr2:143848930-144533642	203.591	350.679	-0.78448	0.0075	0.102498	BM046	MIM:610578|HGNC:HGNC:21030|Ensembl:ENSG00000075884|HPRD:06447|Vega:OTTHUMG00000131845	2	2q22.2-q22.3	Rho GTPase activating protein 15
ARHGAP17	ENSG00000140750	protein_coding	-	chr16:24930705-25026987	33.3617	27.4825	0.279681	0.48265	0.873876	MST066|MST110|MSTP038|MSTP066|MSTP110|NADRIN|PP367|PP4534|RICH-1|RICH1|WBP15	MIM:608293|HGNC:HGNC:18239|Ensembl:ENSG00000140750|HPRD:12207|Vega:OTTHUMG00000177372	16	16p12.1	Rho GTPase activating protein 17
ARHGAP18	ENSG00000146376	protein_coding	-	chr6:129897276-130031370	13.2047	14.0344	-0.0879177	0.73975	0.960201	MacGAP|SENEX|bA307O14.2	MIM:613351|HGNC:HGNC:21035|Ensembl:ENSG00000146376|HPRD:12474|Vega:OTTHUMG00000015547	6	6q22.33	Rho GTPase activating protein 18
ARHGAP19	ENSG00000213390	protein_coding	-	chr10:98757794-99052413	10.4444	11.6276	-0.154824	0.56005	0.907453	-	MIM:611587|HGNC:HGNC:23724|Ensembl:ENSG00000213390|HPRD:12475|Vega:OTTHUMG00000018845	10	10q24.1	Rho GTPase activating protein 19
ARHGAP19-SLIT1	ENSG00000269891	protein_coding	-	chr10:98757794-99052413	5.11836	3.87385	0.401913	0.68335	0.946804	-	HGNC:HGNC:48348|Ensembl:ENSG00000269891|Vega:OTTHUMG00000184018	10	10q	ARHGAP19-SLIT1 readthrough (NMD candidate)
ARHGAP20	ENSG00000137727	protein_coding	-	chr11:110447765-110583912	0.0300648	0.106078	-1.81898	1	1	RARHOGAP	MIM:609568|HGNC:HGNC:18357|Ensembl:ENSG00000137727|HPRD:10657|Vega:OTTHUMG00000166590	11	11q23.1	Rho GTPase activating protein 20
ARHGAP21	ENSG00000107863	protein_coding	-	chr10:24872537-25012597	16.5011	16.0379	0.0410806	0.88875	0.981893	ARHGAP10	MIM:609870|HGNC:HGNC:23725|Ensembl:ENSG00000107863|HPRD:06445|Vega:OTTHUMG00000017825	10	10p12.1|10p12.3	Rho GTPase activating protein 21
ARHGAP22	ENSG00000128805	protein_coding	-	chr10:49654076-49864310	2.44093	4.34869	-0.833154	0.24795	0.700386	RhoGAP2|RhoGap22	MIM:610585|HGNC:HGNC:30320|Ensembl:ENSG00000128805|HPRD:12476|Vega:OTTHUMG00000018176	10	10q11.22	Rho GTPase activating protein 22
ARHGAP23	ENSG00000225485	protein_coding	+	chr17:36584661-36668628	0.519963	0.262463	0.986294	1	1	-	MIM:610590|HGNC:HGNC:29293|Ensembl:ENSG00000275832|Vega:OTTHUMG00000188547	17	17q12	Rho GTPase activating protein 23
ARHGAP24	ENSG00000138639	protein_coding	+	chr4:86396266-86923823	41.447	36.5691	0.180643	0.638	0.931114	FILGAP|RC-GAP72|RCGAP72|p73|p73RhoGAP	MIM:610586|HGNC:HGNC:25361|Ensembl:ENSG00000138639|HPRD:09804|Vega:OTTHUMG00000130427	4	4q22.1	Rho GTPase activating protein 24
ARHGAP25	ENSG00000163219	protein_coding	+	chr2:68906732-69053965	88.9128	103.898	-0.224702	0.33755	0.784928	HEL-S-308|KAIA0053	MIM:610587|HGNC:HGNC:28951|Ensembl:ENSG00000163219|HPRD:09805|Vega:OTTHUMG00000152621	2	2p13.3	Rho GTPase activating protein 25
ARHGAP26	ENSG00000145819	protein_coding	+	chr5:142149948-142608576	164.89	170.683	-0.0498122	0.91315	0.983488	GRAF|GRAF1|OPHN1L|OPHN1L1	MIM:605370|HGNC:HGNC:17073|Ensembl:ENSG00000145819|HPRD:05643|Vega:OTTHUMG00000059705	5	5q31	Rho GTPase activating protein 26
ARHGAP27	ENSG00000159314	protein_coding	-	chr17:43471274-43511787	16.8671	16.4612	0.0351454	0.9089	0.983234	CAMGAP1|PP905|SH3D20|SH3P20	MIM:610591|HGNC:HGNC:31813|Ensembl:ENSG00000159314|HPRD:12477|Vega:OTTHUMG00000166982	17	17q21.31	Rho GTPase activating protein 27
ARHGAP29	ENSG00000137962	protein_coding	-	chr1:94614543-94740624	0.900489	0.47077	0.935686	0.0385	0.27793	PARG1	MIM:610496|HGNC:HGNC:30207|HPRD:06674	1	1p22.1	Rho GTPase activating protein 29
ARHGAP30	ENSG00000186517	protein_coding	-	chr1:161016735-161039760	122.61	125.998	-0.039331	0.8626	0.97728	-	MIM:614264|HGNC:HGNC:27414|Ensembl:ENSG00000186517|HPRD:11250|Vega:OTTHUMG00000031477	1	1q23.3	Rho GTPase activating protein 30
ARHGAP31	ENSG00000031081	protein_coding	+	chr3:119013219-119139561	7.24311	3.80112	0.930184	0.00395	0.066777	AOS1|CDGAP	MIM:610911|HGNC:HGNC:29216|Ensembl:ENSG00000031081|HPRD:16697|Vega:OTTHUMG00000159362	3	3q13.33	Rho GTPase activating protein 31
ARHGAP32	ENSG00000134909	protein_coding	-	chr11:128834954-129149219	4.35311	3.47038	0.326954	0.5764	0.913202	GC-GAP|GRIT|PX-RICS|RICS|p200RhoGAP|p250GAP	MIM:608541|HGNC:HGNC:17399|Ensembl:ENSG00000134909|HPRD:12257|Vega:OTTHUMG00000165774	11	11q24.3	Rho GTPase activating protein 32
ARHGAP33	ENSG00000004777	protein_coding	+	chr19:36265433-36279724	0.620573	0.663948	-0.0974692	0.8802	0.980999	NOMA-GAP|SNX26|TCGAP	MIM:614902|HGNC:HGNC:23085|Ensembl:ENSG00000004777|HPRD:15415|Vega:OTTHUMG00000182071	19	19q13.12	Rho GTPase activating protein 33
ARHGAP35	ENSG00000160007	protein_coding	+	chr19:47421932-47508334	11.422	10.1197	0.174648	0.50725	0.884944	GRF-1|GRLF1|P190-A|P190A|p190ARhoGAP|p190RhoGAP	MIM:605277|HGNC:HGNC:4591|Ensembl:ENSG00000160007|HPRD:05592|Vega:OTTHUMG00000183438	19	19q13.3	Rho GTPase activating protein 35
ARHGAP39	ENSG00000147799	protein_coding	-	chr8:145754562-145911194	0.00495052	0.00684824	-0.468155	1	1	CrGAP|Vilse	MIM:615880|HGNC:HGNC:29351|Ensembl:ENSG00000147799|HPRD:17224|Vega:OTTHUMG00000165182	8	8q24.3	Rho GTPase activating protein 39
ARHGAP4	ENSG00000089820	protein_coding	-	chrX:153126968-153200676	25.694	49.8671	-0.956658	0.0023	0.0472212	C1|RGC1|RhoGAP4|SrGAP4|p115	MIM:300023|HGNC:HGNC:674|Ensembl:ENSG00000089820|HPRD:02063|Vega:OTTHUMG00000024226	X	Xq28	Rho GTPase activating protein 4
ARHGAP42	ENSG00000165895	protein_coding	+	chr11:100554892-100862668	1.00793	0.884174	0.188987	0.80165	0.967136	GRAF3	MIM:615936|HGNC:HGNC:26545|Ensembl:ENSG00000165895|Vega:OTTHUMG00000167530	11	11q22.1	Rho GTPase activating protein 42
ARHGAP44	ENSG00000006740	protein_coding	+	chr17:12569206-12894960	0.0486966	0.0980489	-1.00968	1	1	NPC-A-10|RICH2	HGNC:HGNC:29096|Ensembl:ENSG00000006740|HPRD:13810|Vega:OTTHUMG00000058765	17	17p12	Rho GTPase activating protein 44
ARHGAP5	ENSG00000100852	protein_coding	+	chr14:32544624-32628934	14.4977	31.1171	-1.10189	5e-05	0.00274586	GFI2|RhoGAP5|p190-B|p190BRhoGAP	MIM:602680|HGNC:HGNC:675|Ensembl:ENSG00000100852|HPRD:04060	14	14q12	Rho GTPase activating protein 5
ARHGAP6	ENSG00000047648	protein_coding	-	chrX:11129420-11683821	1.15294	1.86602	-0.694656	0.3815	0.81767	RHOGAP6|RHOGAPX-1	MIM:300118|HGNC:HGNC:676|Ensembl:ENSG00000047648|HPRD:02124|Vega:OTTHUMG00000021134	X	Xp22.3	Rho GTPase activating protein 6
ARHGAP8	ENSG00000241484	protein_coding	+	chr22:45064592-45258665	0.700087	0.252901	1.46896	0.04625	0.307469	BPGAP1|PP610	MIM:609405|HGNC:HGNC:677|Ensembl:ENSG00000241484|Ensembl:ENSG00000248405|HPRD:06448|Vega:OTTHUMG00000030234|Vega:OTTHUMG00000160954	22	22q13.31	Rho GTPase activating protein 8
ARHGAP9	ENSG00000123329	protein_coding	-	chr12:57853917-57914300	37.8976	65.5516	-0.790524	0.07815	0.411022	10C|RGL1	MIM:610576|HGNC:HGNC:14130|Ensembl:ENSG00000123329|HPRD:06449|Vega:OTTHUMG00000150147	12	12q13.3	Rho GTPase activating protein 9
ARHGDIA	ENSG00000141522	protein_coding	-	chr17:79825596-79829282	54.6202	50.4828	0.113643	0.73615	0.959378	GDIA1|HEL-S-47e|NPHS8|RHOGDI|RHOGDI-1	MIM:601925|HGNC:HGNC:678|Ensembl:ENSG00000141522|HPRD:03565|Vega:OTTHUMG00000178352	17	17q25.3	Rho GDP dissociation inhibitor (GDI) alpha
ARHGDIB	ENSG00000111348	protein_coding	-	chr12:15094950-15114662	299.926	245.693	0.287749	0.2347	0.688148	D4|GDIA2|GDID4|LYGDI|Ly-GDI|RAP1GN1|RhoGDI2	MIM:602843|HGNC:HGNC:679|Ensembl:ENSG00000111348|HPRD:04162|Vega:OTTHUMG00000168742	12	12p12.3	Rho GDP dissociation inhibitor (GDI) beta
ARHGDIG	ENSG00000242173	protein_coding	+	chr16:284544-333003	0.105437	0	inf	1	1	RHOGDI-3	MIM:602844|HGNC:HGNC:680|Ensembl:ENSG00000242173|HPRD:04163|Vega:OTTHUMG00000064892	16	16p13.3	Rho GDP dissociation inhibitor (GDI) gamma
ARHGEF1	ENSG00000076928	protein_coding	+	chr19:42387227-42434302	35.3872	62.8992	-0.829814	0.00725	0.100307	GEF1|LBCL2|LSC|P115-RHOGEF|SUB1.5	MIM:601855|HGNC:HGNC:681|Ensembl:ENSG00000076928|HPRD:03511|Vega:OTTHUMG00000182679	19	19q13.13	Rho guanine nucleotide exchange factor 1
ARHGEF10	ENSG00000104728	protein_coding	+	chr8:1772141-1906807	0.374661	0.780554	-1.05891	0.05165	0.3264	GEF10|SNCV	MIM:608136|HGNC:HGNC:14103|Ensembl:ENSG00000104728|HPRD:09735|Vega:OTTHUMG00000163626	8	8p23	Rho guanine nucleotide exchange factor 10
ARHGEF10L	ENSG00000074964	protein_coding	+	chr1:17866329-18024369	12.2119	9.39036	0.379037	0.15185	0.572692	GrinchGEF	MIM:612494|HGNC:HGNC:25540|Ensembl:ENSG00000074964|HPRD:07679|Vega:OTTHUMG00000002514	1	1p36.13	Rho guanine nucleotide exchange factor 10 like
ARHGEF11	ENSG00000132694	protein_coding	-	chr1:156904631-157015162	18.0889	12.8263	0.496001	0.27055	0.72369	GTRAP48|PDZ-RHOGEF	MIM:605708|HGNC:HGNC:14580|Ensembl:ENSG00000132694|HPRD:09302|Vega:OTTHUMG00000041292	1	1q21	Rho guanine nucleotide exchange factor 11
ARHGEF12	ENSG00000196914	protein_coding	+	chr11:120207786-120360645	10.9339	13.5627	-0.310842	0.21005	0.657476	LARG|PRO2792	MIM:604763|HGNC:HGNC:14193|Ensembl:ENSG00000196914|HPRD:09207|Vega:OTTHUMG00000166143	11	11q23.3	Rho guanine nucleotide exchange factor 12
ARHGEF16	ENSG00000130762	protein_coding	+	chr1:3370989-3397677	0.00800965	0.0117719	-0.555541	1	1	GEF16|NBR	HGNC:HGNC:15515|Ensembl:ENSG00000130762|HPRD:12478|Vega:OTTHUMG00000000625	1	1p36.3	Rho guanine nucleotide exchange factor 16
ARHGEF17	ENSG00000110237	protein_coding	+	chr11:73018279-73080136	0.123706	0.0430444	1.52302	1	1	P164RHOGEF|TEM4|p164-RhoGEF	HGNC:HGNC:21726|Ensembl:ENSG00000110237|HPRD:10658|Vega:OTTHUMG00000167971	11	11q13.4	Rho guanine nucleotide exchange factor 17
ARHGEF18	ENSG00000104880	protein_coding	+	chr19:7413847-7537363	9.94199	13.6139	-0.453475	0.4569	0.85896	P114-RhoGEF	MIM:616432|HGNC:HGNC:17090|Ensembl:ENSG00000104880|Ensembl:ENSG00000268861|HPRD:12479|Vega:OTTHUMG00000177341|Vega:OTTHUMG00000177342	19	19p13.3	Rho/Rac guanine nucleotide exchange factor 18
ARHGEF19	ENSG00000142632	protein_coding	-	chr1:16524348-16539104	0.655557	1.05635	-0.68829	0.14565	0.561251	WGEF	MIM:612496|HGNC:HGNC:26604|Ensembl:ENSG00000142632|HPRD:10659|Vega:OTTHUMG00000002219	1	1p36.13	Rho guanine nucleotide exchange factor 19
ARHGEF2	ENSG00000116584	protein_coding	-	chr1:155916629-155976861	41.5848	44.8296	-0.108393	0.6927	0.949631	GEF|GEF-H1|GEFH1|LFP40|P40	MIM:607560|HGNC:HGNC:682|Ensembl:ENSG00000116584|HPRD:10458|Vega:OTTHUMG00000017464	1	1q21-q22	Rho/Rac guanine nucleotide exchange factor 2
ARHGEF25	ENSG00000240771	protein_coding	+	chr12:58003962-58027138	0.187574	0.244037	-0.37964	1	1	GEFT|p63RhoGEF	MIM:610215|HGNC:HGNC:30275|Ensembl:ENSG00000240771|HPRD:13573|Vega:OTTHUMG00000152516	12	12q13.3	Rho guanine nucleotide exchange factor 25
ARHGEF26	ENSG00000114790	protein_coding	+	chr3:153742189-153975616	0.0502291	0.0635654	-0.339719	1	1	CSGEF|HMFN1864|SGEF	HGNC:HGNC:24490|Ensembl:ENSG00000114790|HPRD:11554|Vega:OTTHUMG00000159098	3	3q25.2	Rho guanine nucleotide exchange factor 26
ARHGEF28	ENSG00000214944	protein_coding	+	chr5:72921982-73237818	1.67651	1.48505	0.174947	0.72895	0.957224	RGNEF|RIP2|p190RHOGEF	MIM:612790|HGNC:HGNC:30322|Ensembl:ENSG00000214944|Vega:OTTHUMG00000162454	5	5q13.2	Rho guanine nucleotide exchange factor 28
ARHGEF3	ENSG00000163947	protein_coding	-	chr3:56761445-57114129	65.6027	51.6418	0.345216	0.13755	0.547544	GEF3|STA3|XPLN	MIM:612115|HGNC:HGNC:683|Ensembl:ENSG00000163947|HPRD:12480|Vega:OTTHUMG00000158857	3	3p14.3	Rho guanine nucleotide exchange factor 3
ARHGEF33	ENSG00000214694	protein_coding	+	chr2:39103102-39202590	0.177448	0.184849	-0.0589557	1	1	-	HGNC:HGNC:37252|Ensembl:ENSG00000214694|Vega:OTTHUMG00000153540	2	2p22.1	Rho guanine nucleotide exchange factor 33
ARHGEF35	ENSG00000213214	protein_coding	-	chr7:143883175-144077725	0.116658	0.177653	-0.606781	1	1	ARHGEF5L	HGNC:HGNC:33846|Ensembl:ENSG00000213214|HPRD:13476|Vega:OTTHUMG00000158010	7	7q35	Rho guanine nucleotide exchange factor 35
ARHGEF37	ENSG00000183111	protein_coding	+	chr5:148931509-149014531	0.0145951	0.116697	-2.99921	1	1	-	HGNC:HGNC:34430|Ensembl:ENSG00000183111|HPRD:13454|Vega:OTTHUMG00000163491	5	5q32	Rho guanine nucleotide exchange factor 37
ARHGEF39	ENSG00000137135	protein_coding	-	chr9:35658300-35681156	0.340757	0.0545952	2.6419	1	1	C9orf100	HGNC:HGNC:25909|Ensembl:ENSG00000137135|HPRD:12929|Vega:OTTHUMG00000019869	9	9p13.3	Rho guanine nucleotide exchange factor 39
ARHGEF4	ENSG00000136002	protein_coding	+	chr2:131588550-131804836	0.131617	0.247379	-0.910376	1	1	ASEF|ASEF1|GEF4|STM6	MIM:605216|HGNC:HGNC:684|Ensembl:ENSG00000136002|HPRD:05559|Vega:OTTHUMG00000131657	2	2q22	Rho guanine nucleotide exchange factor 4
ARHGEF40	ENSG00000165801	protein_coding	+	chr14:21484921-21572881	10.453	12.312	-0.236143	0.5182	0.889145	SOLO	MIM:610018|HGNC:HGNC:25516|Ensembl:ENSG00000165801|HPRD:13335|Vega:OTTHUMG00000171359	14	14q11.2	Rho guanine nucleotide exchange factor 40
ARHGEF5	ENSG00000050327	protein_coding	+	chr7:143883175-144077725	0.260208	0.273268	-0.0706513	1	1	GEF5|P60|TIM|TIM1	MIM:600888|HGNC:HGNC:13209|Ensembl:ENSG00000050327|HPRD:02932|Vega:OTTHUMG00000158004	7	7q35	Rho guanine nucleotide exchange factor 5
ARHGEF6	ENSG00000129675	protein_coding	-	chrX:135747705-135864247	61.1929	46.3155	0.401869	0.09815	0.464248	COOL2|Cool-2|MRX46|PIXA|alpha-PIX|alphaPIX	MIM:300267|HGNC:HGNC:685|Ensembl:ENSG00000129675|HPRD:02226|Vega:OTTHUMG00000022518	X	Xq26.3	Rac/Cdc42 guanine nucleotide exchange factor 6
ARHGEF7	ENSG00000102606	protein_coding	+	chr13:111766158-111958084	27.0607	23.8111	0.184566	0.6242	0.925999	BETA-PIX|COOL-1|COOL1|Nbla10314|P50|P50BP|P85|P85COOL1|P85SPR|PAK3|PIXB	MIM:605477|HGNC:HGNC:15607|Ensembl:ENSG00000102606|HPRD:05688|Vega:OTTHUMG00000017357	13	13q34	Rho guanine nucleotide exchange factor 7
ARHGEF9	ENSG00000131089	protein_coding	-	chrX:62854846-63005426	4.30918	7.08039	-0.716415	0.0337	0.258327	COLLYBISTIN|EIEE8|HPEM-2|PEM-2|PEM2	MIM:300429|HGNC:HGNC:14561|Ensembl:ENSG00000131089|HPRD:02337|Vega:OTTHUMG00000021700	X	Xq11.1	Cdc42 guanine nucleotide exchange factor 9
ARID1A	ENSG00000117713	protein_coding	+	chr1:27022523-27108595	17.7369	16.8301	0.0757147	0.8591	0.97709	B120|BAF250|BAF250a|BM029|C1orf4|ELD|MRD14|OSA1|P270|SMARCF1|hELD|hOSA1	MIM:603024|HGNC:HGNC:11110|Ensembl:ENSG00000117713|HPRD:04319|Vega:OTTHUMG00000004004	1	1p35.3	AT-rich interaction domain 1A
ARID1B	ENSG00000049618	protein_coding	+	chr6:157099062-157531913	13.4326	14.6951	-0.129595	0.64695	0.934135	6A3-5|BAF250B|BRIGHT|DAN15|ELD/OSA1|MRD12|OSA2|P250R	MIM:614556|HGNC:HGNC:18040|Ensembl:ENSG00000049618|HPRD:10660|Vega:OTTHUMG00000015890	6	6q25.1	AT-rich interaction domain 1B
ARID2	ENSG00000189079	protein_coding	+	chr12:46123447-46301823	28.3916	26.9692	0.0741487	0.7841	0.966454	BAF200|p200	MIM:609539|HGNC:HGNC:18037|Ensembl:ENSG00000189079|HPRD:16505|Vega:OTTHUMG00000150487	12	12q12	AT-rich interaction domain 2
ARID3A	ENSG00000116017	protein_coding	+	chr19:925780-975939	6.38103	6.7936	-0.0903875	0.8118	0.96825	BRIGHT|DRIL1|DRIL3|E2FBP1	MIM:603265|HGNC:HGNC:3031|HPRD:10343	19	19p13.3	AT-rich interaction domain 3A
ARID3B	ENSG00000179361	protein_coding	+	chr15:74833517-74890472	4.73453	5.33543	-0.172385	0.6613	0.939918	BDP|DRIL2	MIM:612457|HGNC:HGNC:14350|Ensembl:ENSG00000179361|HPRD:09806|Vega:OTTHUMG00000141321	15	15q24	AT-rich interaction domain 3B
ARID4A	ENSG00000032219	protein_coding	+	chr14:58765102-58862359	30.9419	39.2915	-0.344652	0.33805	0.785071	RBBP-1|RBBP1|RBP-1|RBP1	MIM:180201|HGNC:HGNC:9885|Ensembl:ENSG00000032219|HPRD:01575|Vega:OTTHUMG00000140320	14	14q23.1	AT-rich interaction domain 4A
ARID4B	ENSG00000054267	protein_coding	-	chr1:235294497-235507847	53.0391	70.1494	-0.403376	0.29225	0.745215	BCAA|BRCAA1|RBBP1L1|RBP1L1|SAP180	MIM:609696|HGNC:HGNC:15550|Ensembl:ENSG00000054267|HPRD:10661|Vega:OTTHUMG00000039621	1	1q42.3	AT-rich interaction domain 4B
ARID5A	ENSG00000196843	protein_coding	+	chr2:97202479-97218375	6.76256	7.43551	-0.136862	0.68595	0.947501	MRF-1|MRF1|RP11-363D14	MIM:611583|HGNC:HGNC:17361|Ensembl:ENSG00000196843|HPRD:12481|Vega:OTTHUMG00000155229	2	2q11.2	AT-rich interaction domain 5A
ARID5B	ENSG00000150347	protein_coding	+	chr10:63661058-63856703	13.6646	14.1096	-0.046234	0.83905	0.972617	DESRT|MRF-2|MRF2	MIM:608538|HGNC:HGNC:17362|Ensembl:ENSG00000150347|Vega:OTTHUMG00000018298	10	10q21.2	AT-rich interaction domain 5B
ARIH1	ENSG00000166233	protein_coding	+	chr15:72690613-72879692	32.4829	32.8406	-0.0158036	0.9608	0.990619	ARI|HARI|HHARI|UBCH7BP	MIM:605624|HGNC:HGNC:689|HPRD:05730	15	15q24	ariadne RBR E3 ubiquitin protein ligase 1
ARIH2	ENSG00000177479	protein_coding	+	chr3:48955220-49060928	60.1357	73.5719	-0.290934	0.50555	0.884478	ARI2|TRIAD1	MIM:605615|HGNC:HGNC:690|Ensembl:ENSG00000177479|HPRD:09286|Vega:OTTHUMG00000133547	3	3p21	ariadne RBR E3 ubiquitin protein ligase 2
ARIH2OS	ENSG00000221883	protein_coding	-	chr3:48955220-49060928	1.82849	1.73348	0.0769809	0.96755	0.992042	C3orf71	HGNC:HGNC:34425|Ensembl:ENSG00000221883|Vega:OTTHUMG00000156672	3	3p21.31	ariadne homolog 2 opposite strand
ARL1	ENSG00000120805	protein_coding	-	chr12:101786897-101801598	22.8124	26.0658	-0.19234	0.5959	0.917712	ARFL1	MIM:603425|HGNC:HGNC:692|Ensembl:ENSG00000120805|HPRD:04574|Vega:OTTHUMG00000170271	12	12q23.2	ADP ribosylation factor like GTPase 1
ARL10	ENSG00000175414	protein_coding	+	chr5:175792470-175843570	0.998789	3.93384	-1.97769	0.01	0.123982	ARL10A	HGNC:HGNC:22042|HPRD:12482	5	5q35.2	ADP ribosylation factor like GTPase 10
ARL11	ENSG00000152213	protein_coding	+	chr13:50202434-50208008	6.59967	5.99789	0.137939	0.69965	0.950448	ARLTS1	MIM:609351|HGNC:HGNC:24046|Ensembl:ENSG00000152213|HPRD:12484|Vega:OTTHUMG00000016919	13	13q14.2	ADP ribosylation factor like GTPase 11
ARL13B	ENSG00000169379	protein_coding	+	chr3:93698982-93847389	5.74716	6.52381	-0.182866	0.85245	0.97517	ARL2L1|JBTS8	MIM:608922|HGNC:HGNC:25419|Ensembl:ENSG00000169379|HPRD:12334|Vega:OTTHUMG00000159012	3	3q11.1	ADP ribosylation factor like GTPase 13B
ARL14	ENSG00000179674	protein_coding	+	chr3:160394947-160396233	0	0.0517141	-inf	1	1	ARF7	MIM:614439|HGNC:HGNC:22974|Ensembl:ENSG00000179674|HPRD:07998|Vega:OTTHUMG00000159031	3	3q25.33	ADP ribosylation factor like GTPase 14
ARL14EP	ENSG00000152219	protein_coding	+	chr11:30344597-30359774	25.1185	28.4251	-0.178418	0.60145	0.918618	ARF7EP|C11orf46|dJ299F11.1	MIM:612295|HGNC:HGNC:26798|Ensembl:ENSG00000152219|HPRD:08796|Vega:OTTHUMG00000166154	11	11p14.1	ADP ribosylation factor like GTPase 14 effector protein
ARL14EPL	ENSG00000268223	protein_coding	+	chr5:115298150-115395815	0	0.0374375	-inf	1	1	-	HGNC:HGNC:44201|Ensembl:ENSG00000268223	5	5q23.1	ADP ribosylation factor like GTPase 14 effector protein like
ARL15	ENSG00000185305	protein_coding	-	chr5:53179774-53606412	40.5397	35.9447	0.173556	0.6091	0.921531	ARFRP2	HGNC:HGNC:25945|Ensembl:ENSG00000185305|HPRD:12471|Vega:OTTHUMG00000162287	5	5p15.2	ADP ribosylation factor like GTPase 15
ARL16	ENSG00000214087	protein_coding	-	chr17:79648203-79670330	5.92769	11.5405	-0.961167	0.0812	0.42003	-	HGNC:HGNC:27902|Ensembl:ENSG00000214087|Vega:OTTHUMG00000178103	17	17q25.3	ADP ribosylation factor like GTPase 16
ARL17A	ENSG00000185829	protein_coding	-	chr17:44588876-44657088	0.735282	0.364796	1.01121	0.29555	0.747581	ARF1P2|ARL17P1	HGNC:HGNC:24096|Ensembl:ENSG00000185829|HPRD:17424|Vega:OTTHUMG00000132817	17	17q21.31	ADP ribosylation factor like GTPase 17A
ARL17B	ENSG00000228696	protein_coding	-	chr17:44352149-44439130	1.49454	1.03161	0.534799	0.4716	0.868627	ARL17|ARL17A	HGNC:HGNC:32387|Ensembl:ENSG00000228696|Vega:OTTHUMG00000178031	17	17q21.31	ADP ribosylation factor like GTPase 17B
ARL2	ENSG00000213465	protein_coding	+	chr11:64781584-64808044	11.651	12.9066	-0.147663	0.6983	0.950448	ARFL2	MIM:601175|HGNC:HGNC:693|Ensembl:ENSG00000213465|HPRD:11869|Vega:OTTHUMG00000165728	11	11q13	ADP ribosylation factor like GTPase 2
ARL2BP	ENSG00000102931	protein_coding	+	chr16:57279009-57287516	23.9405	25.6272	-0.0982181	0.71765	0.955831	BART|BART1|RP66	MIM:615407|HGNC:HGNC:17146|Ensembl:ENSG00000102931|HPRD:09808|Vega:OTTHUMG00000133459	16	16q13	ADP ribosylation factor like GTPase 2 binding protein
ARL3	ENSG00000138175	protein_coding	-	chr10:104433487-104474164	1.05589	1.52873	-0.533872	0.1747	0.607429	ARFL3	MIM:604695|HGNC:HGNC:694|Ensembl:ENSG00000138175|HPRD:05260|Vega:OTTHUMG00000018965	10	10q23.3	ADP ribosylation factor like GTPase 3
ARL4A	ENSG00000122644	protein_coding	+	chr7:12726480-12730559	25.9874	18.9717	0.453963	0.15955	0.583611	ARL4	MIM:604786|HGNC:HGNC:695|Ensembl:ENSG00000122644|HPRD:11987	7	7p21.3	ADP ribosylation factor like GTPase 4A
ARL4C	ENSG00000188042	protein_coding	-	chr2:235401684-235405697	77.4492	74.4111	0.057732	0.7999	0.967136	ARL7|LAK	MIM:604787|HGNC:HGNC:698|Ensembl:ENSG00000188042|HPRD:11988|Vega:OTTHUMG00000133291	2	2q37.1	ADP ribosylation factor like GTPase 4C
ARL4D	ENSG00000175906	protein_coding	+	chr17:41476326-41478505	0.337427	0.34212	-0.0199246	1	1	ARF4L|ARL6	MIM:600732|HGNC:HGNC:656|Ensembl:ENSG00000175906|HPRD:02842|Vega:OTTHUMG00000180881	17	17q21.31	ADP ribosylation factor like GTPase 4D
ARL5A	ENSG00000162980	protein_coding	-	chr2:152645497-152685006	37.913	38.7383	-0.0310713	0.93485	0.986818	ARFLP5|ARL5	MIM:608960|HGNC:HGNC:696|HPRD:12343	2	2q23.3	ADP ribosylation factor like GTPase 5A
ARL5B	ENSG00000165997	protein_coding	+	chr10:18948333-18970568	7.68414	6.74294	0.188506	0.46545	0.864952	ARL8	MIM:608909|HGNC:HGNC:23052|Ensembl:ENSG00000165997|HPRD:12328|Vega:OTTHUMG00000017765	10	10p12.31	ADP ribosylation factor like GTPase 5B
ARL5C	ENSG00000141748	protein_coding	-	chr17:37313146-37323737	0.265864	0.0667765	1.99328	1	1	ARL12	HGNC:HGNC:31111	17	17q12	ADP ribosylation factor like GTPase 5C
ARL6	ENSG00000113966	protein_coding	+	chr3:97483364-97519953	1.4495	3.67471	-1.34207	0.00665	0.0957803	BBS3|RP55	MIM:608845|HGNC:HGNC:13210|Ensembl:ENSG00000113966|HPRD:10588|Vega:OTTHUMG00000159189	3	3q11.2	ADP ribosylation factor like GTPase 6
ARL6IP1	ENSG00000170540	protein_coding	-	chr16:18792616-18813000	103.39	77.013	0.424922	0.44075	0.850754	AIP1|ARL6IP|ARMER|SPG61	MIM:607669|HGNC:HGNC:697|Ensembl:ENSG00000170540|HPRD:09641|Vega:OTTHUMG00000131367	16	16p12-p11.2	ADP ribosylation factor like GTPase 6 interacting protein 1
ARL6IP4	ENSG00000182196	protein_coding	+	chr12:123405497-123467456	55.5935	119.935	-1.10927	0.0006	0.0181449	SFRS20|SR-25|SRp25|SRrp37	MIM:607668|HGNC:HGNC:18076|Ensembl:ENSG00000182196|HPRD:09640|Vega:OTTHUMG00000168779	12	12q24.31	ADP ribosylation factor like GTPase 6 interacting protein 4
ARL6IP5	ENSG00000144746	protein_coding	+	chr3:69134094-69155217	170.233	144.888	0.232577	0.2969	0.748859	DERP11|GTRAP3-18|HSPC127|JWA|PRAF3|Yip6b|addicsin|hp22|jmx	MIM:605709|HGNC:HGNC:16937|Ensembl:ENSG00000144746|HPRD:09303|Vega:OTTHUMG00000158773	3	3p14	ADP ribosylation factor like GTPase 6 interacting protein 5
ARL6IP6	ENSG00000177917	protein_coding	+	chr2:153508106-153617767	11.0438	11.3482	-0.0392297	0.9654	0.991582	AIP-6|AIP6|PFAAP1	MIM:616495|HGNC:HGNC:24048|Ensembl:ENSG00000177917|HPRD:12485|Vega:OTTHUMG00000131901	2	2q23.3	ADP ribosylation factor like GTPase 6 interacting protein 6
ARL8A	ENSG00000143862	protein_coding	-	chr1:202091985-202113869	7.16047	4.76832	0.586572	0.1444	0.55884	ARL10B|GIE2	MIM:616597|HGNC:HGNC:25192|Ensembl:ENSG00000143862|HPRD:09807|Vega:OTTHUMG00000035923	1	1q32.1	ADP ribosylation factor like GTPase 8A
ARL8B	ENSG00000134108	protein_coding	+	chr3:5163904-5229014	43.9116	37.1891	0.23972	0.50085	0.882551	ARL10C|Gie1	MIM:616596|HGNC:HGNC:25564|Ensembl:ENSG00000134108|HPRD:12483|Vega:OTTHUMG00000090463	3	3p26.1	ADP ribosylation factor like GTPase 8B
ARL9	ENSG00000196503	protein_coding	+	chr4:57371508-57390614	0.0151554	0	inf	1	1	-	MIM:612405|HGNC:HGNC:23592|HPRD:12486	4	4q12	ADP ribosylation factor like GTPase 9
ARMC1	ENSG00000104442	protein_coding	-	chr8:66514693-66546442	14.165	14.1279	0.0037856	0.9879	0.996028	Arcp	HGNC:HGNC:17684|Ensembl:ENSG00000104442|HPRD:16506|Vega:OTTHUMG00000164374	8	8q13.1	armadillo repeat containing 1
ARMC10	ENSG00000170632	protein_coding	+	chr7:102715327-102740205	13.5268	12.6312	0.0988237	0.748	0.962	PNAS-112|PNAS112|PSEC0198|SVH	MIM:611864|HGNC:HGNC:21706|Ensembl:ENSG00000170632|HPRD:18133|Vega:OTTHUMG00000157201	7	7q22.1	armadillo repeat containing 10
ARMC12	ENSG00000157343	protein_coding	+	chr6:35704808-35716856	0.0853799	0.252017	-1.56155	1	1	C6orf81	HGNC:HGNC:21099|Ensembl:ENSG00000157343|HPRD:12901|Vega:OTTHUMG00000014577	6	6p21.31	armadillo repeat containing 12
ARMC2	ENSG00000118690	protein_coding	+	chr6:109169618-109295186	3.37641	4.39639	-0.380828	0.46915	0.867512	bA787I22.1	HGNC:HGNC:23045|Ensembl:ENSG00000118690|HPRD:09809|Vega:OTTHUMG00000015335	6	6q21	armadillo repeat containing 2
ARMC3	ENSG00000165309	protein_coding	+	chr10:23216952-23326518	1.40898	2.03728	-0.531993	0.36285	0.805369	CT81|KU-CT-1	MIM:611226|HGNC:HGNC:30964|Ensembl:ENSG00000165309|HPRD:12487|Vega:OTTHUMG00000017811	10	10p12.31	armadillo repeat containing 3
ARMC4	ENSG00000169126	protein_coding	-	chr10:28064114-28287977	0.0300993	0.0585673	-0.960365	1	1	CILD23	MIM:615408|HGNC:HGNC:25583|Ensembl:ENSG00000169126|HPRD:10663|Vega:OTTHUMG00000017867	10	10p12.1	armadillo repeat containing 4
ARMC5	ENSG00000140691	protein_coding	+	chr16:31468031-31478487	0.782925	0.979676	-0.323431	0.67735	0.944567	AIMAH2	MIM:615549|HGNC:HGNC:25781|Ensembl:ENSG00000140691|HPRD:07809|Vega:OTTHUMG00000176618	16	16p11.2	armadillo repeat containing 5
ARMC6	ENSG00000105676	protein_coding	+	chr19:19101696-19170563	8.82278	7.13349	0.306627	0.6252	0.926242	R30923_1	HGNC:HGNC:25049|Ensembl:ENSG00000105676|HPRD:12488|Vega:OTTHUMG00000169271	19	19p13.11	armadillo repeat containing 6
ARMC7	ENSG00000125449	protein_coding	+	chr17:73106046-73127890	3.3827	3.2962	0.0373749	0.94655	0.988245	-	HGNC:HGNC:26168|Ensembl:ENSG00000125449|HPRD:08649|Vega:OTTHUMG00000179345	17	17q25.1	armadillo repeat containing 7
ARMC8	ENSG00000114098	protein_coding	+	chr3:137906108-138048728	47.6106	43.1877	0.140661	0.60945	0.921531	GID5|HSPC056|S863-2|VID28	HGNC:HGNC:24999|Ensembl:ENSG00000114098|HPRD:09992|Vega:OTTHUMG00000159821	3	3q22.3	armadillo repeat containing 8
ARMC9	ENSG00000135931	protein_coding	+	chr2:232063259-232239548	0.305686	0.281898	0.116876	1	1	ARM|KU-MEL-1|NS21	HGNC:HGNC:20730|Ensembl:ENSG00000135931|HPRD:07778|Vega:OTTHUMG00000133229	2	2q37.1	armadillo repeat containing 9
ARMCX1	ENSG00000126947	protein_coding	+	chrX:100805513-100809683	1.30576	1.21008	0.109796	0.7955	0.967136	ALEX1|GASP7	MIM:300362|HGNC:HGNC:18073|Ensembl:ENSG00000126947|HPRD:02292|Vega:OTTHUMG00000022033	X	Xq22.1	armadillo repeat containing, X-linked 1
ARMCX2	ENSG00000184867	protein_coding	-	chrX:100910266-100914876	1.26705	2.03275	-0.681961	0.0971	0.461476	ALEX2|GASP9	MIM:300363|HGNC:HGNC:16869|Ensembl:ENSG00000184867|HPRD:02293|Vega:OTTHUMG00000022038	X	Xq22.1	armadillo repeat containing, X-linked 2
ARMCX3	ENSG00000102401	protein_coding	+	chrX:100877786-100882833	17.8841	18.6407	-0.0597725	0.84125	0.97311	ALEX3|GASP6|dJ545K15.2	MIM:300364|HGNC:HGNC:24065|Ensembl:ENSG00000102401|HPRD:02294|Vega:OTTHUMG00000022035	X	Xq22.1	armadillo repeat containing, X-linked 3
ARMCX4	ENSG00000196440	protein_coding	+	chrX:100673274-100788446	2.30096	3.54945	-0.62536	0.3589	0.80177	CXorf35|GASP4	HGNC:HGNC:28615|Ensembl:ENSG00000196440|Vega:OTTHUMG00000022030	X	Xq22.1	armadillo repeat containing, X-linked 4
ARMCX5	ENSG00000125962	protein_coding	+	chrX:101854095-101973607	6.47796	7.93237	-0.292213	0.58105	0.91447	GASP5	HGNC:HGNC:25772|Ensembl:ENSG00000125962|HPRD:06521|Vega:OTTHUMG00000022062	X	Xq22.1-q22.3	armadillo repeat containing, X-linked 5
ARMCX6	ENSG00000198960	protein_coding	-	chrX:100870109-100872991	16.4288	20.8294	-0.34239	0.30025	0.752748	GASP10	HGNC:HGNC:26094|Ensembl:ENSG00000198960|HPRD:06536|Vega:OTTHUMG00000022034	X	Xq21.33-q22.3	armadillo repeat containing, X-linked 6
ARMS2	ENSG00000254636	protein_coding	+	chr10:124214168-124216868	0	0.0342299	-inf	1	1	ARMD8	MIM:611313|HGNC:HGNC:32685|Ensembl:ENSG00000254636|Vega:OTTHUMG00000048232	10	10q26.13	age-related maculopathy susceptibility 2
ARNT	ENSG00000143437	protein_coding	-	chr1:150782180-150849244	31.6217	30.9202	0.0323654	0.92465	0.98526	HIF-1-beta|HIF-1beta|HIF1-beta|HIF1B|HIF1BETA|TANGO|bHLHe2	MIM:126110|HGNC:HGNC:700|Ensembl:ENSG00000143437|HPRD:00524|Vega:OTTHUMG00000035011	1	1q21	aryl hydrocarbon receptor nuclear translocator
ARNTL	ENSG00000133794	protein_coding	+	chr11:13298198-13408813	27.2169	36.9983	-0.442959	0.27995	0.733384	BMAL1|BMAL1c|JAP3|MOP3|PASD3|TIC|bHLHe5	MIM:602550|HGNC:HGNC:701|Ensembl:ENSG00000133794|HPRD:03973|Vega:OTTHUMG00000150623	11	11p15	aryl hydrocarbon receptor nuclear translocator like
ARNTL2	ENSG00000029153	protein_coding	+	chr12:27485786-27599558	2.84926	0.79031	1.8501	0.00395	0.066777	BMAL2|CLIF|MOP9|PASD9|bHLHe6	MIM:614517|HGNC:HGNC:18984|Ensembl:ENSG00000029153|HPRD:16507|Vega:OTTHUMG00000169257	12	12p12.2-p11.2	aryl hydrocarbon receptor nuclear translocator like 2
ARPC1A	ENSG00000241685	protein_coding	+	chr7:98923520-99063954	24.5217	20.3408	0.269681	0.7538	0.963118	Arc40|HEL-68|HEL-S-307|SOP2Hs|SOP2L	MIM:604220|HGNC:HGNC:703|Ensembl:ENSG00000241685|HPRD:07252|Vega:OTTHUMG00000154553	7	7q22.1	actin related protein 2/3 complex subunit 1A
ARPC1B	ENSG00000130429	protein_coding	+	chr7:98923520-99063954	232.88	209.956	0.149505	0.62095	0.925398	ARC41|p40-ARC|p41-ARC	MIM:604223|HGNC:HGNC:704|Ensembl:ENSG00000130429|HPRD:10366|Vega:OTTHUMG00000154552	7	7q22.1	actin related protein 2/3 complex subunit 1B
ARPC2	ENSG00000163466	protein_coding	+	chr2:219081816-219119079	331.74	309.968	0.0979342	0.6681	0.941429	ARC34|PNAS-139|PRO2446|p34-Arc	MIM:604224|HGNC:HGNC:705|Ensembl:ENSG00000163466|HPRD:10367|Vega:OTTHUMG00000133618	2	2q36.1	actin related protein 2/3 complex subunit 2
ARPC3	ENSG00000111229	protein_coding	-	chr12:110810704-110888227	370.388	320.481	0.208799	0.3882	0.823063	ARC21|p21-Arc	MIM:604225|HGNC:HGNC:706|Ensembl:ENSG00000111229|HPRD:09175|Vega:OTTHUMG00000134333	12	12q24.11	actin related protein 2/3 complex subunit 3
ARPC4	ENSG00000241553	protein_coding	+	chr3:9791627-9896822	220.482	200.603	0.136318	0.66905	0.941663	ARC20|P20-ARC	MIM:604226|HGNC:HGNC:707|HPRD:10368	3	3p25.3	actin related protein 2/3 complex subunit 4
ARPC4-TTLL3	ENSG00000250151	protein_coding	+	chr3:9791627-9896822	20.356	23.6595	-0.216968	0.8618	0.97728	-	HGNC:HGNC:38830|Ensembl:ENSG00000250151|Vega:OTTHUMG00000161408	3	3p	ARPC4-TTLL3 readthrough
ARPC5	ENSG00000162704	protein_coding	-	chr1:183592400-183604892	209.277	180.505	0.213376	0.36085	0.80352	ARC16|dJ127C7.3|p16-Arc	MIM:604227|HGNC:HGNC:708|HPRD:11969	1	1q25.3	actin related protein 2/3 complex subunit 5
ARPC5L	ENSG00000136950	protein_coding	+	chr9:127624408-127640003	18.9633	23.9829	-0.338796	0.22405	0.676077	ARC16-2	HGNC:HGNC:23366|Ensembl:ENSG00000136950|HPRD:12490|Vega:OTTHUMG00000020660	9	9q33.3	actin related protein 2/3 complex subunit 5-like
ARPP19	ENSG00000128989	protein_coding	-	chr15:52839241-52862080	63.4805	47.8076	0.409074	0.1317	0.538111	ARPP-16|ARPP-19|ARPP16|ENSAL	MIM:605487|HGNC:HGNC:16967|Ensembl:ENSG00000128989|HPRD:09264|Vega:OTTHUMG00000172677	15	15q21.2	cAMP regulated phosphoprotein 19kDa
ARPP21	ENSG00000172995	protein_coding	+	chr3:35680436-35835988	0.0316037	0.0488397	-0.627962	1	1	ARPP-21|R3HDM3|RCS|TARPP	MIM:605488|HGNC:HGNC:16968|Ensembl:ENSG00000172995|HPRD:09265|Vega:OTTHUMG00000130795	3	3p22.3	cAMP regulated phosphoprotein 21kDa
ARRB1	ENSG00000137486	protein_coding	-	chr11:74975225-75062873	22.4682	16.5483	0.441196	0.13295	0.539729	ARB1|ARR1	MIM:107940|HGNC:HGNC:711|Ensembl:ENSG00000137486|HPRD:00146|Vega:OTTHUMG00000165444	11	11q13	arrestin, beta 1
ARRB2	ENSG00000141480	protein_coding	+	chr17:4613783-4624794	61.0882	55.1729	0.146935	0.6063	0.920184	ARB2|ARR2|BARR2	MIM:107941|HGNC:HGNC:712|Ensembl:ENSG00000141480|HPRD:00147|Vega:OTTHUMG00000090759	17	17p13	arrestin, beta 2
ARRDC1	ENSG00000197070	protein_coding	+	chr9:140500105-140513358	13.7639	16.338	-0.247341	0.50385	0.883576	-	HGNC:HGNC:28633|Ensembl:ENSG00000197070|HPRD:12491|Vega:OTTHUMG00000020993	9	9q34.3	arrestin domain containing 1
ARRDC2	ENSG00000105643	protein_coding	+	chr19:18111940-18124911	15.5634	25.5878	-0.717295	0.01165	0.136678	CLONE24945|PP2703	HGNC:HGNC:25225|Ensembl:ENSG00000105643|HPRD:12492|Vega:OTTHUMG00000183483	19	19p13.11	arrestin domain containing 2
ARRDC3	ENSG00000113369	protein_coding	-	chr5:90664540-90716531	69.7926	59.0065	0.242199	0.3532	0.796866	TLIMP	MIM:612464|HGNC:HGNC:29263|Ensembl:ENSG00000113369|HPRD:09810|Vega:OTTHUMG00000162616	5	5q14.3	arrestin domain containing 3
ARRDC4	ENSG00000140450	protein_coding	+	chr15:98462783-98517068	8.30606	4.94108	0.74934	0.0225	0.203649	-	HGNC:HGNC:28087|Ensembl:ENSG00000140450|HPRD:10664|Vega:OTTHUMG00000149849	15	15q26.3	arrestin domain containing 4
ARRDC5	ENSG00000205784	protein_coding	-	chr19:4890448-4902879	2.5875	3.85984	-0.576981	0.1345	0.542332	-	HGNC:HGNC:31407|Ensembl:ENSG00000205784|Vega:OTTHUMG00000180250	19	19p13.3	arrestin domain containing 5
ARSA	ENSG00000100299	protein_coding	-	chr22:51061181-51066607	2.86466	3.03178	-0.0818004	0.86635	0.97728	MLD	MIM:607574|HGNC:HGNC:713|Ensembl:ENSG00000100299|HPRD:09617|Vega:OTTHUMG00000150180	22	22q13.33	arylsulfatase A
ARSB	ENSG00000113273	protein_coding	-	chr5:78073031-78281910	14.4853	8.7293	0.730647	0.0175	0.174542	ASB|G4S|MPS6	MIM:611542|HGNC:HGNC:714|Ensembl:ENSG00000113273|HPRD:08358|Vega:OTTHUMG00000108129	5	5q14.1	arylsulfatase B
ARSD	ENSG00000006756	protein_coding	-	chrX:2822010-2847392	7.85467	4.99837	0.652092	0.01855	0.180981	ASD	MIM:300002|HGNC:HGNC:717|Ensembl:ENSG00000006756|HPRD:02048|Vega:OTTHUMG00000021077	X	Xp22.3	arylsulfatase D
ARSE	ENSG00000157399	protein_coding	-	chrX:2852698-2886286	0	0.0525094	-inf	1	1	ASE|CDPX|CDPX1|CDPXR	MIM:300180|HGNC:HGNC:719|Ensembl:ENSG00000157399|HPRD:02171|Vega:OTTHUMG00000137358	X	Xp22.3	arylsulfatase E (chondrodysplasia punctata 1)
ARSG	ENSG00000141337	protein_coding	+	chr17:66255322-66760023	16.7877	14.7322	0.188435	0.8179	0.969963	-	MIM:610008|HGNC:HGNC:24102|Ensembl:ENSG00000141337|HPRD:13826	17	17q24.2	arylsulfatase G
ARSI	ENSG00000183876	protein_coding	-	chr5:149675905-149718870	0	0.00754789	-inf	1	1	SPG66	MIM:610009|HGNC:HGNC:32521|Ensembl:ENSG00000183876|HPRD:16510|Vega:OTTHUMG00000163479	5	5q32	arylsulfatase family member I
ARSJ	ENSG00000180801	protein_coding	-	chr4:114821439-114900883	0.0504	0.109381	-1.11786	1	1	-	MIM:610010|HGNC:HGNC:26286|Ensembl:ENSG00000180801|HPRD:08034|Vega:OTTHUMG00000161067	4	4q26	arylsulfatase family member J
ARSK	ENSG00000164291	protein_coding	+	chr5:94890777-94940768	2.09098	3.2587	-0.640115	0.2039	0.650467	TSULF	MIM:610011|HGNC:HGNC:25239|Ensembl:ENSG00000164291|HPRD:13183|Vega:OTTHUMG00000121166	5	5q15	arylsulfatase family member K
ART3	ENSG00000156219	protein_coding	+	chr4:76932336-77033955	0	0.0636812	-inf	1	1	ARTC3	MIM:603086|HGNC:HGNC:725|Ensembl:ENSG00000156219|HPRD:04363|Vega:OTTHUMG00000130110	4	4q21.1|4p15.1-p14	ADP-ribosyltransferase 3
ART5	ENSG00000167311	protein_coding	-	chr11:3659732-3663546	0	2.67861e-07	-inf	1	1	ARTC5	MIM:610625|HGNC:HGNC:24049|Ensembl:ENSG00000167311|HPRD:12493|Vega:OTTHUMG00000011842	11	11p15.4	ADP-ribosyltransferase 5
ARTN	ENSG00000117407	protein_coding	+	chr1:44398991-44402913	0	0.0138605	-inf	1	1	ENOVIN|EVN|NBN	MIM:603886|HGNC:HGNC:727|Ensembl:ENSG00000117407|HPRD:04863|Vega:OTTHUMG00000007705	1	1p34.1	artemin
ARV1	ENSG00000173409	protein_coding	+	chr1:231114726-231136341	6.18453	5.69616	0.118674	0.7497	0.9624	-	MIM:611647|HGNC:HGNC:29561|Ensembl:ENSG00000173409|HPRD:12494|Vega:OTTHUMG00000037837	1	1q42.2	ARV1 homolog, fatty acid homeostasis modulator
ARVCF	ENSG00000099889	protein_coding	-	chr22:19863039-20004331	0.566591	1.45137	-1.35704	0.10645	0.486788	-	MIM:602269|HGNC:HGNC:728|Ensembl:ENSG00000099889|HPRD:03778|Vega:OTTHUMG00000030426	22	22q11.21	armadillo repeat gene deleted in velocardiofacial syndrome
AS3MT	ENSG00000214435	protein_coding	+	chr10:104613979-104661656	0.293272	0.671637	-1.19544	0.567	0.910056	CYT19	MIM:611806|HGNC:HGNC:17452|Ensembl:ENSG00000214435|HPRD:16511|Vega:OTTHUMG00000018972	10	10q24.32	arsenite methyltransferase
ASAH1	ENSG00000104763	protein_coding	-	chr8:17913933-17953903	196.732	145.449	0.43572	0.08455	0.429906	AC|ACDase|ASAH|PHP|PHP32|SMAPME	MIM:613468|HGNC:HGNC:735|Ensembl:ENSG00000104763|HPRD:01969|Vega:OTTHUMG00000096997	8	8p22	N-acylsphingosine amidohydrolase (acid ceramidase) 1
ASAH2	ENSG00000188611	protein_coding	-	chr10:51942537-52008370	0.0427779	0.0544892	-0.349106	1	1	BCDase|HNAC1|LCDase|N-CDase|NCDase	MIM:611202|HGNC:HGNC:18860|Ensembl:ENSG00000188611|Vega:OTTHUMG00000018223	10	10q11.21	N-acylsphingosine amidohydrolase (non-lysosomal ceramidase) 2
ASAH2B	ENSG00000204147	protein_coding	+	chr10:52499077-52645435	0.410392	0.711876	-0.794623	0.1873	0.627828	ASAH2C|ASAH2L|bA449O16.3|bA98I6.3	MIM:610987|HGNC:HGNC:23456|Ensembl:ENSG00000204147|Vega:OTTHUMG00000018239	10	10q11.23	N-acylsphingosine amidohydrolase (non-lysosomal ceramidase) 2B
ASAP1	ENSG00000153317	protein_coding	-	chr8:131064352-131455906	35.4928	21.13	0.748233	0.0539	0.334363	AMAP1|CENTB4|DDEF1|PAG2|PAP|ZG14P	MIM:605953|HGNC:HGNC:2720|Ensembl:ENSG00000153317|HPRD:05809|Vega:OTTHUMG00000164772	8	8q24.1-q24.2	ArfGAP with SH3 domain, ankyrin repeat and PH domain 1
ASAP2	ENSG00000151693	protein_coding	+	chr2:9346893-9563676	1.88128	1.73048	0.120543	0.84055	0.972745	AMAP2|CENTB3|DDEF2|PAG3|PAP|Pap-alpha|SHAG1	MIM:603817|HGNC:HGNC:2721|Ensembl:ENSG00000151693|HPRD:04820|Vega:OTTHUMG00000117485	2	2p25|2p24	ArfGAP with SH3 domain, ankyrin repeat and PH domain 2
ASAP3	ENSG00000088280	protein_coding	-	chr1:23755055-23811061	0.274419	0.448742	-0.709506	1	1	ACAP4|CENTB6|DDEFL1|UPLC1	MIM:616594|HGNC:HGNC:14987|Ensembl:ENSG00000088280|HPRD:11662|Vega:OTTHUMG00000003234	1	1p36.12	ArfGAP with SH3 domain, ankyrin repeat and PH domain 3
ASB1	ENSG00000065802	protein_coding	+	chr2:239335382-239360891	9.20469	18.4423	-1.00257	0.035	0.264167	ASB-1	MIM:605758|HGNC:HGNC:16011|Ensembl:ENSG00000065802|HPRD:05767|Vega:OTTHUMG00000152866	2	2q37	ankyrin repeat and SOCS box containing 1
ASB11	ENSG00000165192	protein_coding	-	chrX:15298052-15333778	0.0163493	0	inf	1	1	-	MIM:300626|HGNC:HGNC:17186|Ensembl:ENSG00000165192|HPRD:06450|Vega:OTTHUMG00000021173	X	Xp22.31	ankyrin repeat and SOCS box containing 11
ASB12	ENSG00000198881	protein_coding	-	chrX:63444075-63615333	0.024233	0.0968577	-1.99889	1	1	-	MIM:300891|HGNC:HGNC:19763|Ensembl:ENSG00000198881|HPRD:06451|Vega:OTTHUMG00000021705	X	Xq11.2	ankyrin repeat and SOCS box containing 12
ASB13	ENSG00000196372	protein_coding	-	chr10:5680829-5708558	2.79836	4.12969	-0.561449	0.1901	0.63189	-	MIM:615055|HGNC:HGNC:19765|Ensembl:ENSG00000196372|HPRD:10667|Vega:OTTHUMG00000017603	10	10p15.1	ankyrin repeat and SOCS box containing 13
ASB14	ENSG00000239388	protein_coding	-	chr3:57261764-57326710	0.0249925	0.00522246	2.25869	1	1	-	HGNC:HGNC:19766|Ensembl:ENSG00000239388|HPRD:10668|Vega:OTTHUMG00000158602	3	3p21.1	ankyrin repeat and SOCS box containing 14
ASB2	ENSG00000100628	protein_coding	-	chr14:94400498-94443137	1.11369	1.45812	-0.388759	0.55835	0.906351	ASB-2	MIM:605759|HGNC:HGNC:16012|Ensembl:ENSG00000100628|HPRD:05768|Vega:OTTHUMG00000171298	14	14q32.12	ankyrin repeat and SOCS box containing 2
ASB3	ENSG00000270898	protein_coding	-	chr2:53759809-54087297	0.0924954	0.000411465	7.81247	1	1	ASB-3	MIM:605760|HGNC:HGNC:16013|Ensembl:ENSG00000115239|HPRD:05769|Vega:OTTHUMG00000184778	2	2p16.2	ankyrin repeat and SOCS box containing 3
ASB4	ENSG00000005981	protein_coding	+	chr7:95107755-95169544	0	0.0061822	-inf	1	1	ASB-4	MIM:605761|HGNC:HGNC:16009|Ensembl:ENSG00000005981|HPRD:05770|Vega:OTTHUMG00000153960	7	7q21-q22	ankyrin repeat and SOCS box containing 4
ASB5	ENSG00000164122	protein_coding	-	chr4:177134823-177198722	0	0.0362713	-inf	1	1	ASB-5	MIM:615050|HGNC:HGNC:17180|Ensembl:ENSG00000164122|HPRD:10672|Vega:OTTHUMG00000160793	4	4q34.2	ankyrin repeat and SOCS box containing 5
ASB6	ENSG00000148331	protein_coding	-	chr9:132399170-132404444	3.0385	3.24532	-0.0949982	0.78855	0.966671	-	MIM:615051|HGNC:HGNC:17181|Ensembl:ENSG00000148331|HPRD:10673	9	9q34.13	ankyrin repeat and SOCS box containing 6
ASB7	ENSG00000183475	protein_coding	+	chr15:101087836-101191910	7.53637	8.18175	-0.118539	0.80285	0.967136	-	MIM:615052|HGNC:HGNC:17182|Ensembl:ENSG00000183475|HPRD:10674|Vega:OTTHUMG00000149868	15	15q26.3	ankyrin repeat and SOCS box containing 7
ASB8	ENSG00000177981	protein_coding	-	chr12:48541570-48574996	22.7402	24.124	-0.0852235	0.7752	0.966082	PP14212	MIM:615053|HGNC:HGNC:17183|Ensembl:ENSG00000177981|HPRD:10675|Vega:OTTHUMG00000167834	12	12q13.11	ankyrin repeat and SOCS box containing 8
ASB9	ENSG00000102048	protein_coding	-	chrX:15253409-15288589	0.200392	0.620079	-1.62963	0.03175	0.249745	-	MIM:300890|HGNC:HGNC:17184|Ensembl:ENSG00000102048|HPRD:06452|Vega:OTTHUMG00000021172	X	Xp22.2	ankyrin repeat and SOCS box containing 9
ASCC1	ENSG00000138303	protein_coding	-	chr10:73621146-73995618	10.1875	11.3439	-0.15512	0.8127	0.968624	ASC1p50|CGI-18|p50	MIM:614215|HGNC:HGNC:24268|Ensembl:ENSG00000138303|Vega:OTTHUMG00000018434	10	10pter-q25.3	activating signal cointegrator 1 complex subunit 1
ASCC2	ENSG00000100325	protein_coding	-	chr22:30184596-30234292	22.032	25.0345	-0.184314	0.5569	0.905804	ASC1p100|p100	MIM:614216|HGNC:HGNC:24103|Ensembl:ENSG00000100325|HPRD:16515|Vega:OTTHUMG00000067658	22	22q12.1	activating signal cointegrator 1 complex subunit 2
ASCC3	ENSG00000112249	protein_coding	-	chr6:100956069-101329248	49.1879	45.3339	0.117711	0.64055	0.931718	ASC1p200|HELIC1|RNAH	MIM:614217|HGNC:HGNC:18697|Ensembl:ENSG00000112249|HPRD:09980|HPRD:16805|Vega:OTTHUMG00000015279	6	6q16	activating signal cointegrator 1 complex subunit 3
ASCL2	ENSG00000183734	protein_coding	-	chr11:2289724-2292182	3.52019	2.55702	0.46119	0.2425	0.697314	ASH2|HASH2|MASH2|bHLHa45	MIM:601886|HGNC:HGNC:739|Ensembl:ENSG00000183734|HPRD:03533|Vega:OTTHUMG00000009648	11	11p15.5	achaete-scute family bHLH transcription factor 2
ASCL4	ENSG00000187855	protein_coding	+	chr12:108168161-108170421	0	0.0107789	-inf	1	1	HASH4|bHLHa44	MIM:609155|HGNC:HGNC:24311|Ensembl:ENSG00000187855|HPRD:12374|Vega:OTTHUMG00000156964	12	12q23.3	achaete-scute family bHLH transcription factor 4
ASCL5	ENSG00000232237	protein_coding	-	chr1:201083080-201096312	0	0.0273647	-inf	1	1	bHLHa47	HGNC:HGNC:33169|Ensembl:ENSG00000232237	1	1q32.1	achaete-scute family bHLH transcription factor 5
ASF1A	ENSG00000111875	protein_coding	+	chr6:119134604-119470552	13.403	16.9823	-0.341479	0.4814	0.873468	CGI-98|CIA|HSPC146	MIM:609189|HGNC:HGNC:20995|Ensembl:ENSG00000111875|HPRD:16459|Vega:OTTHUMG00000015470	6	6q22.31	anti-silencing function 1A histone chaperone
ASF1B	ENSG00000105011	protein_coding	-	chr19:14229917-14247768	0.621792	0.433456	0.520546	0.33115	0.779256	CIA-II	MIM:609190|HGNC:HGNC:20996|Ensembl:ENSG00000105011|HPRD:16460|Vega:OTTHUMG00000150401	19	19p13.12	anti-silencing function 1B histone chaperone
ASGR1	ENSG00000141505	protein_coding	-	chr17:7076749-7082883	6.80816	9.59729	-0.495363	0.21925	0.670332	ASGPR|ASGPR1|CLEC4H1|HL-1	MIM:108360|HGNC:HGNC:742|Ensembl:ENSG00000141505|HPRD:00151|Vega:OTTHUMG00000102159	17	17p13.2	asialoglycoprotein receptor 1
ASGR2	ENSG00000161944	protein_coding	-	chr17:7004640-7019019	6.34576	4.77244	0.411067	0.2479	0.700386	ASGP-R2|ASGPR2|CLEC4H2|HBXBP|HL-2	MIM:108361|HGNC:HGNC:743|Ensembl:ENSG00000161944|HPRD:00152|Vega:OTTHUMG00000102158	17	17p	asialoglycoprotein receptor 2
ASH1L	ENSG00000116539	protein_coding	-	chr1:155305058-155533775	42.1277	55.3314	-0.393329	0.2216	0.672311	ASH1|ASH1L1|KMT2H	MIM:607999|HGNC:HGNC:19088|Ensembl:ENSG00000116539|HPRD:06416|Vega:OTTHUMG00000014011	1	1q22	ash1 (absent, small, or homeotic)-like (Drosophila)
ASH2L	ENSG00000129691	protein_coding	+	chr8:37962759-38070819	14.2313	11.1863	0.347336	0.44175	0.851369	ASH2|ASH2L1|ASH2L2|Bre2	MIM:604782|HGNC:HGNC:744|Ensembl:ENSG00000129691|HPRD:05309|Vega:OTTHUMG00000164016	8	8p11.2	ash2 (absent, small, or homeotic)-like (Drosophila)
ASIC1	ENSG00000110881	protein_coding	+	chr12:50451330-50477394	0.0649758	0.0896199	-0.463917	1	1	ACCN2|ASIC|BNaC2	MIM:602866|HGNC:HGNC:100|Ensembl:ENSG00000110881|HPRD:04182|Vega:OTTHUMG00000169812	12	12q12	acid sensing ion channel subunit 1
ASIC3	ENSG00000213199	protein_coding	+	chr7:150745378-150749843	0.0741509	0.0722906	0.0366562	1	1	ACCN3|DRASIC|SLNAC1|TNaC1	MIM:611741|HGNC:HGNC:101|Ensembl:ENSG00000213199|HPRD:10626|Vega:OTTHUMG00000158685	7	7q35	acid sensing ion channel subunit 3
ASIC4	ENSG00000072182	protein_coding	+	chr2:220299567-220403494	0.00650139	0.0464482	-2.8368	1	1	ACCN4|BNAC4	MIM:606715|HGNC:HGNC:21263|Ensembl:ENSG00000072182|HPRD:16231|Vega:OTTHUMG00000058928	2	2q35	acid sensing ion channel subunit family member 4
ASIP	ENSG00000101440	protein_coding	+	chr20:32782374-32899608	0.0417377	0	inf	1	1	AGSW|AGTI|AGTIL|ASP|SHEP9	MIM:600201|HGNC:HGNC:745|Ensembl:ENSG00000101440|HPRD:02562|Vega:OTTHUMG00000032289	20	20q11.2-q12	agouti signaling protein
ASL	ENSG00000126522	protein_coding	+	chr7:65540784-65629998	10.3949	11.7774	-0.18014	0.72555	0.956964	ASAL	MIM:608310|HGNC:HGNC:746|Ensembl:ENSG00000126522|HPRD:01948|Vega:OTTHUMG00000022876	7	7q11.21	argininosuccinate lyase
ASNA1	ENSG00000198356	protein_coding	+	chr19:12847952-12859137	28.979	23.277	0.316106	0.2375	0.691713	ARSA-I|ARSA1|ASNA-I|GET3|TRC40|hASNA-I	MIM:601913|HGNC:HGNC:752|Ensembl:ENSG00000198356|HPRD:03555|Vega:OTTHUMG00000180355	19	19q13.3	arsA arsenite transporter, ATP-binding, homolog 1 (bacterial)
ASNS	ENSG00000070669	protein_coding	-	chr7:97481429-97501854	5.0717	12.3723	-1.28657	5e-05	0.00274586	ASNSD|TS11	MIM:108370|HGNC:HGNC:753|Ensembl:ENSG00000070669|HPRD:00153|Vega:OTTHUMG00000022892	7	7q21.3	asparagine synthetase (glutamine-hydrolyzing)
ASNSD1	ENSG00000138381	protein_coding	+	chr2:190526110-190535557	24.7887	30.2624	-0.287844	0.3078	0.761651	NBLA00058|NS3TP1	HGNC:HGNC:24910|Ensembl:ENSG00000138381|HPRD:17645|Vega:OTTHUMG00000132665	2	2p24.3-q21.3	asparagine synthetase domain containing 1
ASPA	ENSG00000108381	protein_coding	+	chr17:3343312-3461289	0	0.0499848	-inf	1	1	ACY2|ASP	MIM:608034|HGNC:HGNC:756|HPRD:02033	17	17p13.3	aspartoacylase
ASPH	ENSG00000198363	protein_coding	-	chr8:61969716-62627155	16.5815	18.1278	-0.128632	0.6761	0.944167	AAH|BAH|CASQ2BP1|FDLAB|HAAH|JCTN|junctin	MIM:600582|HGNC:HGNC:757|Ensembl:ENSG00000198363|HPRD:08996|Vega:OTTHUMG00000164375	8	8q12.1	aspartate beta-hydroxylase
ASPHD2	ENSG00000128203	protein_coding	+	chr22:26825238-26879803	2.71317	1.79688	0.594485	0.35115	0.796054	-	HGNC:HGNC:30437|Ensembl:ENSG00000128203|HPRD:14255|Vega:OTTHUMG00000150884	22	22q12.1	aspartate beta-hydroxylase domain containing 2
ASPM	ENSG00000066279	protein_coding	-	chr1:197053257-197115824	1.47303	0.752796	0.968457	0.00725	0.100307	ASP|Calmbp1|MCPH5	MIM:605481|HGNC:HGNC:19048|Ensembl:ENSG00000066279|HPRD:08384|Vega:OTTHUMG00000036277	1	1q31	abnormal spindle microtubule assembly
ASPRV1	ENSG00000244617	protein_coding	-	chr2:70187225-70316332	0.298528	0.727121	-1.28433	0.51335	0.886434	MUNO|SASP|SASPase|Taps	MIM:611765|HGNC:HGNC:26321|Ensembl:ENSG00000244617|HPRD:08683|Vega:OTTHUMG00000129647	2	2p13.3	aspartic peptidase, retroviral-like 1
ASPSCR1	ENSG00000169696	protein_coding	+	chr17:79934682-79975282	3.8641	5.20692	-0.430298	0.4171	0.838744	ASPCR1|ASPL|ASPS|RCC17|TUG|UBXD9|UBXN9	MIM:606236|HGNC:HGNC:13825|Ensembl:ENSG00000169696|HPRD:06947|Vega:OTTHUMG00000178438	17	17q25.3	alveolar soft part sarcoma chromosome region, candidate 1
ASRGL1	ENSG00000162174	protein_coding	+	chr11:62104382-62160883	5.28203	5.26906	0.00354677	0.9951	0.997496	ALP|ALP1|CRASH	MIM:609212|HGNC:HGNC:16448|Ensembl:ENSG00000162174|HPRD:07006|Vega:OTTHUMG00000167513	11	11q12.3	asparaginase like 1
ASS1	ENSG00000130707	protein_coding	+	chr9:133320315-133376661	0.133346	0	inf	1	1	ASS|CTLN1	MIM:603470|HGNC:HGNC:758|Ensembl:ENSG00000130707|HPRD:04590|Vega:OTTHUMG00000020806	9	9q34.1	argininosuccinate synthase 1
ASTE1	ENSG00000034533	protein_coding	-	chr3:130569438-131100319	13.4566	12.7834	0.0740421	0.9011	0.983234	HT001	HGNC:HGNC:25021|Ensembl:ENSG00000034533|HPRD:11038|Vega:OTTHUMG00000159644	3	3q22.1	asteroid homolog 1 (Drosophila)
ASTL	ENSG00000188886	protein_coding	-	chr2:96789588-96804175	0.334794	0.0867187	1.94886	1	1	SAS1B	MIM:608860|HGNC:HGNC:31704|Ensembl:ENSG00000188886|HPRD:16396|Vega:OTTHUMG00000155212	2	2q11.1	astacin-like metallo-endopeptidase (M12 family)
ASTN2	ENSG00000148219	protein_coding	-	chr9:119187503-120177348	0.846829	2.1852	-1.36762	0.218	0.668183	bA67K19.1	MIM:612856|HGNC:HGNC:17021|Ensembl:ENSG00000148219|HPRD:12498|Vega:OTTHUMG00000021013	9	9q33.1	astrotactin 2
ASUN	ENSG00000064102	protein_coding	-	chr12:27058113-27091259	13.1267	15.6546	-0.254079	0.39305	0.826583	C12orf11|GCT1|Mat89Bb|NET48|SPATA30	MIM:615079|HGNC:HGNC:20174|Ensembl:ENSG00000064102|HPRD:07689|Vega:OTTHUMG00000169193	12	12p11.23	asunder spermatogenesis regulator
ASXL1	ENSG00000171456	protein_coding	+	chr20:30946154-31027122	22.4638	29.1232	-0.374565	0.2927	0.745513	BOPS|MDS	MIM:612990|HGNC:HGNC:18318|Ensembl:ENSG00000171456|HPRD:16516|Vega:OTTHUMG00000032218	20	20q11	additional sex combs like 1, transcriptional regulator
ASXL2	ENSG00000143970	protein_coding	-	chr2:25956621-26101385	9.03955	8.27478	0.127529	0.6414	0.932136	ASXH2	MIM:612991|HGNC:HGNC:23805|Ensembl:ENSG00000143970|HPRD:10676|Vega:OTTHUMG00000152176	2	2p24.1	additional sex combs like 2, transcriptional regulator
ASXL3	ENSG00000141431	protein_coding	+	chr18:31158578-31331157	0	0.0124117	-inf	1	1	BRPS|KIAA1713	MIM:615115|HGNC:HGNC:29357|Ensembl:ENSG00000141431|Vega:OTTHUMG00000178395	18	18q11	additional sex combs like 3, transcriptional regulator
ATAD1	ENSG00000138138	protein_coding	-	chr10:89511268-89605369	24.2628	29.1749	-0.265978	0.45535	0.857962	AFDC1|FNP001|THORASE	MIM:614452|HGNC:HGNC:25903|Ensembl:ENSG00000138138|HPRD:12499|Vega:OTTHUMG00000018685	10	10q23.31	ATPase family, AAA domain containing 1
ATAD2	ENSG00000156802	protein_coding	-	chr8:124332089-124428590	16.4629	12.1992	0.432439	0.20175	0.647067	ANCCA|CT137|PRO2000	MIM:611941|HGNC:HGNC:30123|Ensembl:ENSG00000156802|HPRD:10678|Vega:OTTHUMG00000165090	8	8q24.13	ATPase family, AAA domain containing 2
ATAD2B	ENSG00000119778	protein_coding	-	chr2:23971533-24149984	40.7777	39.3371	0.0518907	0.8782	0.980525	-	MIM:615347|HGNC:HGNC:29230|Ensembl:ENSG00000119778|Vega:OTTHUMG00000151902	2	2p24.1-p23.3	ATPase family, AAA domain containing 2B
ATAD3A	ENSG00000197785	protein_coding	+	chr1:1447530-1470067	1.25376	3.05364	-1.28427	0.0072	0.100235	-	MIM:612316|HGNC:HGNC:25567|Ensembl:ENSG00000197785|HPRD:12500|Vega:OTTHUMG00000000575	1	1p36.33	ATPase family, AAA domain containing 3A
ATAD3B	ENSG00000160072	protein_coding	+	chr1:1407142-1433228	4.38412	8.4594	-0.948269	0.01795	0.17696	AAA-TOB3|TOB3	MIM:612317|HGNC:HGNC:24007|Ensembl:ENSG00000160072|HPRD:10679|Vega:OTTHUMG00000000577	1	1p36.33	ATPase family, AAA domain containing 3B
ATAD3C	ENSG00000215915	protein_coding	+	chr1:1385068-1405538	0.0379963	0.323871	-3.09149	1	1	-	HGNC:HGNC:32151|Ensembl:ENSG00000215915|HPRD:13426|Vega:OTTHUMG00000000531	1	1p36.33	ATPase family, AAA domain containing 3C
ATAD5	ENSG00000176208	protein_coding	+	chr17:29158987-29222887	3.25905	3.36623	-0.0466824	0.87975	0.980952	C17orf41|ELG1|FRAG1	MIM:609534|HGNC:HGNC:25752|Ensembl:ENSG00000176208|HPRD:07792|Vega:OTTHUMG00000132794	17	17q11.2	ATPase family, AAA domain containing 5
ATAT1	ENSG00000137343	protein_coding	+	chr6:30594618-30614600	0.622845	0.90435	-0.538006	0.3745	0.813181	C6orf134|MEC17|Nbla00487|TAT|alpha-TAT|alpha-TAT1	MIM:615556|HGNC:HGNC:21186|Ensembl:ENSG00000137343|HPRD:12850|Vega:OTTHUMG00000031219	6	6p21.33	alpha tubulin acetyltransferase 1
ATE1	ENSG00000107669	protein_coding	-	chr10:123499938-123711480	26.2115	24.4207	0.102097	0.7958	0.967136	-	MIM:607103|HGNC:HGNC:782|Ensembl:ENSG00000107669|HPRD:06979|Vega:OTTHUMG00000019178	10	10q26.13	arginyltransferase 1
ATF1	ENSG00000123268	protein_coding	+	chr12:51157492-51214905	17.4754	22.2035	-0.345461	0.44975	0.855001	EWS-ATF1|FUS/ATF-1|TREB36	MIM:123803|HGNC:HGNC:783|Ensembl:ENSG00000123268|HPRD:00440|Vega:OTTHUMG00000169482	12	12q13	activating transcription factor 1
ATF2	ENSG00000115966	protein_coding	-	chr2:175936977-176033250	36.5701	36.7345	-0.0064711	0.9829	0.994892	CRE-BP1|CREB-2|CREB2|HB16|TREB7	MIM:123811|HGNC:HGNC:784|Ensembl:ENSG00000115966|HPRD:00443|Vega:OTTHUMG00000132424	2	2q32	activating transcription factor 2
ATF3	ENSG00000162772	protein_coding	+	chr1:212738675-212794119	15.5053	2.54128	2.60914	5e-05	0.00274586	-	MIM:603148|HGNC:HGNC:785|Ensembl:ENSG00000162772|HPRD:04395|Vega:OTTHUMG00000036747	1	1q32.3	activating transcription factor 3
ATF4	ENSG00000128272	protein_coding	+	chr22:39915699-39918691	74.7156	101.391	-0.440452	0.0598	0.353217	CREB-2|CREB2|TAXREB67|TXREB	MIM:604064|HGNC:HGNC:786|Ensembl:ENSG00000128272|HPRD:06817|Vega:OTTHUMG00000151099	22	22q13.1	activating transcription factor 4
ATF5	ENSG00000169136	protein_coding	+	chr19:50392910-50464429	3.41913	1.40545	1.2826	0.1377	0.547544	ATFX|HMFN0395	MIM:606398|HGNC:HGNC:790|Ensembl:ENSG00000169136|HPRD:05906|Vega:OTTHUMG00000183065	19	19q13.3	activating transcription factor 5
ATF6	ENSG00000118217	protein_coding	+	chr1:161736083-161933860	25.6908	21.3494	0.267061	0.27225	0.725635	ACHM7|ATF6A	MIM:605537|HGNC:HGNC:791|Ensembl:ENSG00000118217|HPRD:16118|Vega:OTTHUMG00000023961	1	1q23.3	activating transcription factor 6
ATF6B	ENSG00000213676	protein_coding	-	chr6:32006041-32096030	15.8068	12.7595	0.308972	0.388	0.822834	CREB-RP|CREBL1|G13	MIM:600984|HGNC:HGNC:2349|Ensembl:ENSG00000213676|HPRD:02992|Vega:OTTHUMG00000031296	6	6p21.3	activating transcription factor 6 beta
ATF7	ENSG00000170653	protein_coding	-	chr12:53900471-54020199	11.8652	10.2838	0.206366	0.6893	0.94883	ATFA	MIM:606371|HGNC:HGNC:792|Ensembl:ENSG00000170653|HPRD:06968|Vega:OTTHUMG00000169776	12	12q13	activating transcription factor 7
ATF7IP	ENSG00000171681	protein_coding	+	chr12:14518609-14651697	70.2959	80.033	-0.187154	0.4968	0.880201	AM|ATF-IP|MCAF|MCAF1|p621	MIM:613644|HGNC:HGNC:20092|Ensembl:ENSG00000171681|HPRD:09811|Vega:OTTHUMG00000168656	12	12p13.1	activating transcription factor 7 interacting protein
ATF7IP2	ENSG00000166669	protein_coding	+	chr16:10420290-10577495	21.2198	40.974	-0.949297	0.0057	0.0855382	MCAF2	MIM:613645|HGNC:HGNC:20397|Ensembl:ENSG00000166669|HPRD:16517|Vega:OTTHUMG00000129749	16	16p13.13	activating transcription factor 7 interacting protein 2
ATG10	ENSG00000152348	protein_coding	+	chr5:81267843-81574396	5.39159	6.54198	-0.279017	0.6885	0.948681	APG10|APG10L|pp12616	MIM:610800|HGNC:HGNC:20315|HPRD:16497	5	5q14.1	autophagy related 10
ATG12	ENSG00000145782	protein_coding	-	chr5:115163892-115249778	48.1229	47.0406	0.0328166	0.9281	0.985995	APG12|APG12L|FBR93|HAPG12	MIM:609608|HGNC:HGNC:588|Ensembl:ENSG00000145782|HPRD:08496|Vega:OTTHUMG00000128889	5	5q21-q22	autophagy related 12
ATG13	ENSG00000175224	protein_coding	+	chr11:46624410-46696368	21.0409	25.8994	-0.299724	0.5086	0.885057	KIAA0652|PARATARG8	MIM:615088|HGNC:HGNC:29091|Ensembl:ENSG00000175224|HPRD:13809|Vega:OTTHUMG00000166538	11	11p11.2	autophagy related 13
ATG14	ENSG00000126775	protein_coding	-	chr14:55729484-55923444	8.51792	11.1805	-0.392418	0.27905	0.731883	ATG14L|BARKOR|KIAA0831	MIM:613515|HGNC:HGNC:19962|Ensembl:ENSG00000126775|HPRD:13820|Vega:OTTHUMG00000172129	14	14q22.3	autophagy related 14
ATG16L1	ENSG00000085978	protein_coding	+	chr2:234118696-234204320	22.4616	32.3102	-0.524534	0.4393	0.850339	APG16L|ATG16A|ATG16L|IBD10|WDR30	MIM:610767|HGNC:HGNC:21498|Ensembl:ENSG00000085978|HPRD:16498|Vega:OTTHUMG00000133619	2	2q37.1	autophagy related 16 like 1
ATG16L2	ENSG00000168010	protein_coding	+	chr11:72525352-72853306	43.0101	88.9486	-1.0483	0.00095	0.0251224	ATG16B|WDR80	HGNC:HGNC:25464|Ensembl:ENSG00000168010|HPRD:10959|Vega:OTTHUMG00000167961	11	11q13.4	autophagy related 16 like 2
ATG2A	ENSG00000110046	protein_coding	-	chr11:64662006-64684722	7.34096	3.89143	0.915669	0.06335	0.364915	-	MIM:616225|HGNC:HGNC:29028|Ensembl:ENSG00000110046|HPRD:17186|Vega:OTTHUMG00000066831	11	11q13.1	autophagy related 2A
ATG2B	ENSG00000066739	protein_coding	-	chr14:96747594-96853625	14.0755	19.9559	-0.503629	0.14325	0.557159	C14orf103	MIM:616226|HGNC:HGNC:20187|Ensembl:ENSG00000066739|HPRD:12626|Vega:OTTHUMG00000149933	14	14q32.2	autophagy related 2B
ATG3	ENSG00000144848	protein_coding	-	chr3:112251355-112304424	68.5307	47.3182	0.534357	0.07095	0.388803	APG3|APG3-LIKE|APG3L|PC3-96	MIM:609606|HGNC:HGNC:20962|Ensembl:ENSG00000144848|HPRD:10654|Vega:OTTHUMG00000159260	3	3q13.2	autophagy related 3
ATG4A	ENSG00000101844	protein_coding	+	chrX:107334897-107682727	8.85386	10.7609	-0.281418	0.4975	0.880201	APG4A|AUTL2	MIM:300663|HGNC:HGNC:16489|Ensembl:ENSG00000101844|HPRD:06455|Vega:OTTHUMG00000022176	X	Xq22.3	autophagy related 4A cysteine peptidase
ATG4B	ENSG00000168397	protein_coding	+	chr2:242523819-242613272	17.3974	19.6066	-0.172473	0.70405	0.951211	APG4B|AUTL1	MIM:611338|HGNC:HGNC:20790|Ensembl:ENSG00000168397|HPRD:16499|Vega:OTTHUMG00000151514	2	2q37.3	autophagy related 4B cysteine peptidase
ATG4C	ENSG00000125703	protein_coding	+	chr1:63249805-63331184	12.625	13.1733	-0.0613278	0.87325	0.978458	APG4-C|APG4C|AUTL1|AUTL3	MIM:611339|HGNC:HGNC:16040|Ensembl:ENSG00000125703|HPRD:07473|Vega:OTTHUMG00000009142	1	1p31.3	autophagy related 4C cysteine peptidase
ATG4D	ENSG00000130734	protein_coding	+	chr19:10654570-10676713	5.70139	6.06832	-0.0899836	0.8842	0.98174	APG4-D|APG4D|AUTL4	MIM:611340|HGNC:HGNC:20789|Ensembl:ENSG00000130734|HPRD:07005|Vega:OTTHUMG00000180582	19	19p13.2	autophagy related 4D cysteine peptidase
ATG5	ENSG00000057663	protein_coding	-	chr6:106632350-106773666	24.6521	23.3272	0.0796927	0.79395	0.967136	APG5|APG5-LIKE|APG5L|ASP|hAPG5	MIM:604261|HGNC:HGNC:589|Ensembl:ENSG00000057663|HPRD:16051|Vega:OTTHUMG00000016193	6	6q21	autophagy related 5
ATG7	ENSG00000197548	protein_coding	+	chr3:11313994-11766453	89.3358	76.3231	0.227118	0.47195	0.868914	APG7-LIKE|APG7L|GSA7	MIM:608760|HGNC:HGNC:16935|Ensembl:ENSG00000197548|HPRD:12293|Vega:OTTHUMG00000129740	3	3p25.3	autophagy related 7
ATG9A	ENSG00000198925	protein_coding	-	chr2:220074489-220094439	8.31291	8.45773	-0.0249164	0.9554	0.989567	APG9L1|MGD3208|mATG9	MIM:612204|HGNC:HGNC:22408|Ensembl:ENSG00000198925|HPRD:07979|Vega:OTTHUMG00000154557	2	2q35	autophagy related 9A
ATG9B	ENSG00000181652	protein_coding	-	chr7:150688082-150721586	0.125644	1.26019	-3.32623	5e-05	0.00274586	APG9L2|NOS3AS|SONE	MIM:612205|HGNC:HGNC:21899|Ensembl:ENSG00000181652|HPRD:08253|Vega:OTTHUMG00000158634	7	7q36.1	autophagy related 9B
ATHL1	ENSG00000142102	protein_coding	+	chr11:289134-296107	4.19982	12.3638	-1.55772	5e-05	0.00274586	-	HGNC:HGNC:26210|Ensembl:ENSG00000142102|HPRD:07999|Vega:OTTHUMG00000153218	11	11p15.5	ATH1, acid trehalase-like 1 (yeast)
ATIC	ENSG00000138363	protein_coding	+	chr2:216176539-216214487	21.711	27.0755	-0.318563	0.46085	0.861239	AICAR|AICARFT|HEL-S-70p|IMPCHASE|PURH	MIM:601731|HGNC:HGNC:794|Ensembl:ENSG00000138363|HPRD:03434|Vega:OTTHUMG00000133023	2	2q35	5-aminoimidazole-4-carboxamide ribonucleotide formyltransferase/IMP cyclohydrolase
ATL1	ENSG00000198513	protein_coding	+	chr14:50885218-51135049	2.11374	2.24108	-0.0843979	0.91455	0.983488	AD-FSP|FSP1|GBP3|HSN1D|SPG3|SPG3A|atlastin1	MIM:606439|HGNC:HGNC:11231|Ensembl:ENSG00000198513|HPRD:05918|Vega:OTTHUMG00000140297	14	14q22.1	atlastin GTPase 1
ATL2	ENSG00000119787	protein_coding	-	chr2:38522021-38604427	25.1297	29.9033	-0.250908	0.52255	0.891317	ARL3IP2|ARL6IP2|atlastin2	MIM:609368|HGNC:HGNC:24047|Ensembl:ENSG00000119787|HPRD:10662|Vega:OTTHUMG00000102074	2	2p22.3	atlastin GTPase 2
ATL3	ENSG00000184743	protein_coding	-	chr11:63391555-63439393	15.556	13.7558	0.177434	0.60045	0.918618	HSN1F	MIM:609369|HGNC:HGNC:24526|Ensembl:ENSG00000184743|HPRD:13170|Vega:OTTHUMG00000167854	11	11q13.1	atlastin GTPase 3
ATM	ENSG00000149311	protein_coding	+	chr11:108027941-108338258	257.665	353.452	-0.456019	0.0833	0.425848	AT1|ATA|ATC|ATD|ATDC|ATE|TEL1|TELO1	MIM:607585|HGNC:HGNC:795|Ensembl:ENSG00000149311|HPRD:06347|Vega:OTTHUMG00000166480	11	11q22-q23	ATM serine/threonine kinase
ATMIN	ENSG00000166454	protein_coding	+	chr16:81069451-81080963	27.9502	21.1055	0.405245	0.11555	0.508028	ASCIZ|ZNF822	MIM:614693|HGNC:HGNC:29034|Ensembl:ENSG00000166454|HPRD:17188|Vega:OTTHUMG00000176469	16	16q23.2	ATM interactor
ATN1	ENSG00000111676	protein_coding	+	chr12:7033625-7051484	0.599839	1.17697	-0.972434	0.0291	0.2367	B37|D12S755E|DRPLA|HRS|NOD	MIM:607462|HGNC:HGNC:3033|Ensembl:ENSG00000111676|HPRD:06311|Vega:OTTHUMG00000169015	12	12p13.31	atrophin 1
ATOH7	ENSG00000179774	protein_coding	-	chr10:69990385-69991871	0.0124976	0.0119332	0.0666747	1	1	Math5|NCRNA|PHPVAR|RNANC|bHLHa13	MIM:609875|HGNC:HGNC:13907|Ensembl:ENSG00000179774|HPRD:09812|Vega:OTTHUMG00000018346	10	10q21.3|10q21.3-q22.1	atonal bHLH transcription factor 7
ATOH8	ENSG00000168874	protein_coding	+	chr2:85978466-86015189	0.0350632	0.162662	-2.21385	1	1	HATH6|bHLHa21	HGNC:HGNC:24126|HPRD:09813	2	2p11.2	atonal bHLH transcription factor 8
ATOX1	ENSG00000177556	protein_coding	-	chr5:151121876-151192346	34.8943	27.0759	0.365982	0.76475	0.966082	ATX1|HAH1	MIM:602270|HGNC:HGNC:798|Ensembl:ENSG00000177556|HPRD:03779	5	5q32	antioxidant 1 copper chaperone
ATP10A	ENSG00000206190	protein_coding	-	chr15:25922419-26110317	6.91691	7.30337	-0.0784338	0.8096	0.96767	ATP10C|ATPVA|ATPVC	MIM:605855|HGNC:HGNC:13542|Ensembl:ENSG00000206190|HPRD:05790	15	15q11.2	ATPase phospholipid transporting 10A (putative)
ATP10D	ENSG00000145246	protein_coding	+	chr4:47487304-47595503	22.0159	18.8855	0.221272	0.51635	0.88844	ATPVD	HGNC:HGNC:13549|Ensembl:ENSG00000145246|HPRD:16518|Vega:OTTHUMG00000160784	4	4p12	ATPase phospholipid transporting 10D (putative)
ATP11A	ENSG00000068650	protein_coding	+	chr13:113344642-113541482	29.4383	17.9951	0.710087	0.03525	0.265271	ATPIH|ATPIS	MIM:605868|HGNC:HGNC:13552|Ensembl:ENSG00000068650|HPRD:12059|Vega:OTTHUMG00000017371	13	13q34	ATPase phospholipid transporting 11A
ATP11B	ENSG00000058063	protein_coding	+	chr3:182511287-182639726	78.4187	85.4008	-0.123052	0.73355	0.958576	ATPIF|ATPIR	MIM:605869|HGNC:HGNC:13553|Ensembl:ENSG00000058063|HPRD:10432|Vega:OTTHUMG00000158295	3	3q27	ATPase phospholipid transporting 11B (putative)
ATP11C	ENSG00000101974	protein_coding	-	chrX:138808504-139027435	15.681	15.0703	0.0573172	0.8301	0.971947	ATPIG|ATPIQ	MIM:300516|HGNC:HGNC:13554|Ensembl:ENSG00000101974|HPRD:09814|Vega:OTTHUMG00000022538	X	Xq27.1	ATPase phospholipid transporting 11C
ATP13A1	ENSG00000105726	protein_coding	-	chr19:19756006-19774502	12.2992	10.207	0.269	0.5942	0.917417	ATP13A|CGI-152	HGNC:HGNC:24215|Ensembl:ENSG00000105726|HPRD:12501|Vega:OTTHUMG00000153016	19	19p13.11	ATPase 13A1
ATP13A2	ENSG00000159363	protein_coding	-	chr1:17300996-17338423	4.65905	6.37596	-0.452606	0.41105	0.835054	CLN12|HSA9947|KRPPD|PARK9	MIM:610513|HGNC:HGNC:30213|Ensembl:ENSG00000159363|HPRD:13677|Vega:OTTHUMG00000002293	1	1p36	ATPase 13A2
ATP13A3	ENSG00000133657	protein_coding	-	chr3:194123400-194239008	57.3571	55.2412	0.0542272	0.913	0.983488	AFURS1	MIM:610232|HGNC:HGNC:24113|Ensembl:ENSG00000133657|HPRD:10636|Vega:OTTHUMG00000156034	3	3q29	ATPase 13A3
ATP13A4	ENSG00000127249	protein_coding	-	chr3:193119865-193310900	1.24415	2.67195	-1.10273	0.08345	0.426371	-	MIM:609556|HGNC:HGNC:25422|HPRD:12502	3	3q29	ATPase 13A4
ATP13A5	ENSG00000187527	protein_coding	-	chr3:192958913-193096632	0	0.0393618	-inf	1	1	-	HGNC:HGNC:31789|Ensembl:ENSG00000187527|HPRD:18597|Vega:OTTHUMG00000156101	3	3q29	ATPase 13A5
ATP1A1	ENSG00000163399	protein_coding	+	chr1:116915289-116961244	86.4451	76.836	0.170002	0.5073	0.884945	-	MIM:182310|HGNC:HGNC:799|Ensembl:ENSG00000163399|HPRD:01662|Vega:OTTHUMG00000012109	1	1p21	ATPase Na+/K+ transporting subunit alpha 1
ATP1A2	ENSG00000018625	protein_coding	+	chr1:160085548-160113381	0	0.00766779	-inf	1	1	FHM2|MHP2	MIM:182340|HGNC:HGNC:800|Ensembl:ENSG00000018625|HPRD:01665|Vega:OTTHUMG00000024080	1	1q23.2	ATPase Na+/K+ transporting subunit alpha 2
ATP1A3	ENSG00000105409	protein_coding	-	chr19:42470733-42501649	1.01899	1.02598	-0.00987232	0.98575	0.995582	AHC2|CAPOS|DYT12|RDP	MIM:182350|HGNC:HGNC:801|Ensembl:ENSG00000105409|HPRD:01666|Vega:OTTHUMG00000137384	19	19q13.31	ATPase Na+/K+ transporting subunit alpha 3
ATP1A4	ENSG00000132681	protein_coding	+	chr1:160121359-160156767	0.256616	0.0889521	1.52851	1	1	ATP1A1|ATP1AL2	MIM:607321|HGNC:HGNC:14073|Ensembl:ENSG00000132681|HPRD:09541|Vega:OTTHUMG00000031609	1	1q23.2	ATPase Na+/K+ transporting subunit alpha 4
ATP1B1	ENSG00000143153	protein_coding	+	chr1:169074934-169337205	3.69079	2.08266	0.8255	0.1682	0.597359	ATP1B	MIM:182330|HGNC:HGNC:804|Ensembl:ENSG00000143153|HPRD:01663|Vega:OTTHUMG00000034590	1	1q24	ATPase Na+/K+ transporting subunit beta 1
ATP1B2	ENSG00000129244	protein_coding	+	chr17:7549944-7561086	0.134425	0.0553758	1.27947	1	1	AMOG	MIM:182331|HGNC:HGNC:805|Ensembl:ENSG00000129244|HPRD:01664|Vega:OTTHUMG00000178018	17	17p13.1	ATPase Na+/K+ transporting subunit beta 2
ATP1B3	ENSG00000069849	protein_coding	+	chr3:141594965-141645356	47.4092	29.7163	0.673914	0.03435	0.261022	ATPB-3|CD298	MIM:601867|HGNC:HGNC:806|Ensembl:ENSG00000069849|HPRD:03521|Vega:OTTHUMG00000159081	3	3q23	ATPase Na+/K+ transporting subunit beta 3
ATP2A1	ENSG00000196296	protein_coding	+	chr16:28889725-28950667	0.204786	0.0237591	3.10756	1	1	ATP2A|SERCA1	MIM:108730|HGNC:HGNC:811|Ensembl:ENSG00000196296|HPRD:00157|Vega:OTTHUMG00000131760	16	16p12.1	ATPase sarcoplasmic/endoplasmic reticulum Ca2+ transporting 1
ATP2A2	ENSG00000174437	protein_coding	+	chr12:110718560-110788898	47.2624	35.248	0.42315	0.08615	0.434585	ATP2B|DAR|DD|SERCA2	MIM:108740|HGNC:HGNC:812|Ensembl:ENSG00000174437|HPRD:00161|Vega:OTTHUMG00000169327	12	12q24.11	ATPase sarcoplasmic/endoplasmic reticulum Ca2+ transporting 2
ATP2A3	ENSG00000074370	protein_coding	-	chr17:3827168-3867736	14.737	24.7279	-0.746695	0.01315	0.147232	SERCA3	MIM:601929|HGNC:HGNC:813|Ensembl:ENSG00000074370|HPRD:03568|Vega:OTTHUMG00000177674	17	17p13.3	ATPase sarcoplasmic/endoplasmic reticulum Ca2+ transporting 3
ATP2B1	ENSG00000070961	protein_coding	-	chr12:89954905-90106367	84.8057	93.6642	-0.143336	0.71115	0.953531	PMCA1|PMCA1kb	MIM:108731|HGNC:HGNC:814|Ensembl:ENSG00000070961|HPRD:00158|Vega:OTTHUMG00000169946	12	12q21.3	ATPase plasma membrane Ca2+ transporting 1
ATP2B2	ENSG00000157087	protein_coding	-	chr3:10365706-10749716	0.0054773	0.0173502	-1.66341	1	1	PMCA2|PMCA2a|PMCA2i	MIM:108733|HGNC:HGNC:815|Ensembl:ENSG00000157087|HPRD:00160|Vega:OTTHUMG00000128679	3	3p25.3	ATPase plasma membrane Ca2+ transporting 2
ATP2B4	ENSG00000058668	protein_coding	+	chr1:203595688-203713209	37.8721	42.6908	-0.172789	0.50145	0.883	ATP2B2|MXRA1|PMCA4|PMCA4b|PMCA4x	MIM:108732|HGNC:HGNC:817|Ensembl:ENSG00000058668|HPRD:00159|Vega:OTTHUMG00000035906	1	1q32.1	ATPase plasma membrane Ca2+ transporting 4
ATP2C1	ENSG00000017260	protein_coding	+	chr3:130569438-131100319	25.1184	33.7048	-0.424206	0.15045	0.570675	ATP2C1A|BCPM|HHD|PMR1|SPCA1|hSPCA1	MIM:604384|HGNC:HGNC:13211|Ensembl:ENSG00000017260|HPRD:05089|Vega:OTTHUMG00000136802	3	3q22.1	ATPase secretory pathway Ca2+ transporting 1
ATP2C2	ENSG00000064270	protein_coding	+	chr16:84402132-84500967	0.427822	0	inf	1	1	SPCA2	MIM:613082|HGNC:HGNC:29103|Ensembl:ENSG00000064270|HPRD:13812|Vega:OTTHUMG00000176737	16	16q24.1	ATPase secretory pathway Ca2+ transporting 2
ATP5A1	ENSG00000152234	protein_coding	-	chr18:43664109-43708299	215.341	214.957	0.00257521	0.99135	0.996695	ATP5A|ATP5AL2|ATPM|COXPD22|HEL-S-123m|MC5DN4|MOM2|OMR|ORM|hATP1	MIM:164360|HGNC:HGNC:823|Ensembl:ENSG00000152234|HPRD:01258|Vega:OTTHUMG00000132637	18	18q21	ATP synthase, H+ transporting, mitochondrial F1 complex, alpha subunit 1, cardiac muscle
ATP5B	ENSG00000110955	protein_coding	-	chr12:57031958-57039798	223.359	181.235	0.301504	0.17745	0.611999	ATPMB|ATPSB|HEL-S-271	MIM:102910|HGNC:HGNC:830|Ensembl:ENSG00000110955|HPRD:00044	12	12q13.13	ATP synthase, H+ transporting, mitochondrial F1 complex, beta polypeptide
ATP5C1	ENSG00000165629	protein_coding	+	chr10:7830091-7849778	131.895	97.9402	0.429415	0.0813	0.420062	ATP5C|ATP5CL1	MIM:108729|HGNC:HGNC:833|Ensembl:ENSG00000165629|HPRD:00156|Vega:OTTHUMG00000017639	10	10p15.1	ATP synthase, H+ transporting, mitochondrial F1 complex, gamma polypeptide 1
ATP5D	ENSG00000099624	protein_coding	+	chr19:1241748-1244824	4.17154	4.91336	-0.236129	0.61855	0.924752	-	MIM:603150|HGNC:HGNC:837|Ensembl:ENSG00000099624|HPRD:04397|Vega:OTTHUMG00000180143	19	19p13.3	ATP synthase, H+ transporting, mitochondrial F1 complex, delta subunit
ATP5E	ENSG00000124172	protein_coding	-	chr20:57594308-57617964	41.5264	65.5549	-0.658674	0.10705	0.487767	ATPE|MC5DN3	MIM:606153|HGNC:HGNC:838|HPRD:05856	20	20q13.32	ATP synthase, H+ transporting, mitochondrial F1 complex, epsilon subunit
ATP5EP2	ENSG00000180389	protein_coding	+	chr13:28519342-28519727	0.000364655	0.197585	-9.08173	1	1	-	HGNC:HGNC:34026|Ensembl:ENSG00000180389|Vega:OTTHUMG00000016642	13	13q12	ATP synthase, H+ transporting, mitochondrial F1 complex, epsilon subunit pseudogene 2
ATP5F1	ENSG00000116459	protein_coding	+	chr1:111981259-112005395	164.787	145.203	0.182524	0.499	0.881547	PIG47	MIM:603270|HGNC:HGNC:840|HPRD:04467	1	1p13.2	ATP synthase, H+ transporting, mitochondrial Fo complex subunit B1
ATP5G1	ENSG00000159199	protein_coding	+	chr17:46952221-47006418	28.1833	32.5188	-0.206437	0.72285	0.956905	ATP5A|ATP5G	MIM:603192|HGNC:HGNC:841|Ensembl:ENSG00000159199|HPRD:04428|Vega:OTTHUMG00000160520	17	17q21.32	ATP synthase, H+ transporting, mitochondrial Fo complex subunit C1 (subunit 9)
ATP5G2	ENSG00000135390	protein_coding	-	chr12:54026509-54071346	256.855	174.532	0.557465	0.01755	0.17476	ATP5A	MIM:603193|HGNC:HGNC:842|Ensembl:ENSG00000135390|HPRD:04429|Vega:OTTHUMG00000133442	12	12q13.13	ATP synthase, H+ transporting, mitochondrial Fo complex subunit C2 (subunit 9)
ATP5G3	ENSG00000154518	protein_coding	-	chr2:176040985-176049335	67.647	60.3878	0.163767	0.5796	0.913986	P3	MIM:602736|HGNC:HGNC:843|HPRD:04112	2	2q31.1	ATP synthase, H+ transporting, mitochondrial Fo complex subunit C3 (subunit 9)
ATP5H	ENSG00000167863	protein_coding	-	chr17:73028669-73061984	170.324	125.959	0.435331	0.1294	0.534406	ATPQ	HGNC:HGNC:845|Ensembl:ENSG00000167863|HPRD:16519|Vega:OTTHUMG00000179219	17	17q25	ATP synthase, H+ transporting, mitochondrial Fo complex subunit D
ATP5I	ENSG00000169020	protein_coding	-	chr4:666224-683230	150.908	187.218	-0.311055	0.303	0.756148	ATP5K	MIM:601519|HGNC:HGNC:846|Ensembl:ENSG00000169020|HPRD:03308|Vega:OTTHUMG00000086929	4	4p16.3	ATP synthase, H+ transporting, mitochondrial Fo complex subunit E
ATP5J	ENSG00000154723	protein_coding	-	chr21:27011583-27144771	31.3392	29.2402	0.100017	0.87655	0.980253	ATP5|ATP5A|ATPM|CF6|F6	MIM:603152|HGNC:HGNC:847|Ensembl:ENSG00000154723|HPRD:04399|Vega:OTTHUMG00000078442	21	21q21.1	ATP synthase, H+ transporting, mitochondrial Fo complex subunit F6
ATP5J2	ENSG00000241468	protein_coding	-	chr7:98923520-99063954	128.36	100.878	0.34759	0.70545	0.951493	ATP5JL	HGNC:HGNC:848|Ensembl:ENSG00000241468|HPRD:16520|Vega:OTTHUMG00000154609	7	7q22.1	ATP synthase, H+ transporting, mitochondrial Fo complex subunit F2
ATP5J2-PTCD1	ENSG00000248919	protein_coding	-	chr7:98923520-99063954	1.45525	2.06575	-0.505397	0.7694	0.966082	-	HGNC:HGNC:38844|Ensembl:ENSG00000248919|Vega:OTTHUMG00000160779	7	7q	ATP5J2-PTCD1 readthrough
ATP5L	ENSG00000167283	protein_coding	+	chr11:118230299-118302211	150.694	159.473	-0.081693	0.88115	0.981214	ATP5JG	HGNC:HGNC:14247|Ensembl:ENSG00000167283|HPRD:09815|Vega:OTTHUMG00000166336	11	11q23.3	ATP synthase, H+ transporting, mitochondrial Fo complex subunit G
ATP5L2	ENSG00000249222	protein_coding	-	chr22:43013845-43045574	0.807775	0.669665	0.270514	0.76585	0.966082	ATP5K2	HGNC:HGNC:13213|Ensembl:ENSG00000249222|Vega:OTTHUMG00000150890	22	22q13.2	ATP synthase, H+ transporting, mitochondrial Fo complex subunit G2
ATP5O	ENSG00000241837	protein_coding	-	chr21:34876237-35349992	90.915	103.485	-0.186828	0.82935	0.971947	ATPO|HMC08D05|OSCP	MIM:600828|HGNC:HGNC:850|Ensembl:ENSG00000241837|HPRD:02899|Vega:OTTHUMG00000065186	21	21q22.11	ATP synthase, H+ transporting, mitochondrial F1 complex, O subunit
ATP5S	ENSG00000125375	protein_coding	+	chr14:50704280-50883179	8.69188	11.8637	-0.448818	0.27615	0.728761	ATPW|FB|HSU79253	HGNC:HGNC:18799|Ensembl:ENSG00000125375|HPRD:12503|Vega:OTTHUMG00000170866	14	14q21.3	ATP synthase, H+ transporting, mitochondrial Fo complex subunit s (factor B)
ATP5SL	ENSG00000105341	protein_coding	-	chr19:41937222-41946622	4.20313	2.72797	0.623638	0.15915	0.58291	-	HGNC:HGNC:25496|Ensembl:ENSG00000105341|HPRD:07655|Vega:OTTHUMG00000182342	19	19q13.2	ATP5S-like
ATP6AP1	ENSG00000071553	protein_coding	+	chrX:153656977-153664862	10.6338	5.94047	0.840006	0.00675	0.0968311	16A|ATP6IP1|ATP6S1|Ac45|CF2|VATPS1|XAP-3|XAP3	MIM:300197|HGNC:HGNC:868|Ensembl:ENSG00000071553|HPRD:02184|Vega:OTTHUMG00000033291	X	Xq28	ATPase H+ transporting accessory protein 1
ATP6AP1L	ENSG00000205464	protein_coding	+	chr5:81575280-81682796	0.27375	0.337715	-0.30295	1	1	-	HGNC:HGNC:28091|Ensembl:ENSG00000205464|HPRD:18710|Vega:OTTHUMG00000162558	5	5q14.2	ATPase H+ transporting accessory protein 1 like
ATP6AP2	ENSG00000182220	protein_coding	+	chrX:40440145-40465889	94.876	96.0128	-0.017184	0.95745	0.990048	APT6M8-9|ATP6IP2|ATP6M8-9|ELDF10|HT028|M8-9|MRXE|MRXSH|MSTP009|PRR|RENR|XMRE|XPDS	MIM:300556|HGNC:HGNC:18305|Ensembl:ENSG00000182220|HPRD:06454|Vega:OTTHUMG00000024103	X	Xp11.4	ATPase H+ transporting accessory protein 2
ATP6C	ENSG00000259784	protein_coding	+	chr16:2525146-2581423	7.28064e-14	1.11852e-14	2.70248	1	1
ATP6V0A1	ENSG00000033627	protein_coding	+	chr17:40610861-40674629	30.818	28.703	0.102572	0.7588	0.964482	ATP6N1|ATP6N1A|Stv1|VPP1|Vph1|a1	MIM:192130|HGNC:HGNC:865|Ensembl:ENSG00000033627|HPRD:01886|Vega:OTTHUMG00000180238	17	17q21	ATPase H+ transporting V0 subunit a1
ATP6V0A2	ENSG00000185344	protein_coding	+	chr12:124196864-124246302	19.2124	22.0729	-0.200236	0.58845	0.917156	A2|ARCL|ARCL2A|ATP6A2|ATP6N1D|J6B7|RTF|STV1|TJ6|TJ6M|TJ6S|VPH1|WSS	MIM:611716|HGNC:HGNC:18481|Ensembl:ENSG00000185344|HPRD:16521|Vega:OTTHUMG00000168723	12	12q24.31	ATPase H+ transporting V0 subunit a2
ATP6V0B	ENSG00000117410	protein_coding	+	chr1:44440158-44443967	90.0452	92.6592	-0.0412845	0.8777	0.980525	ATP6F|HATPL|VMA16	MIM:603717|HGNC:HGNC:861|Ensembl:ENSG00000117410|HPRD:04759|Vega:OTTHUMG00000008298	1	1p32.3	ATPase H+ transporting V0 subunit b
ATP6V0C	ENSG00000185883	protein_coding	+	chr16:2525146-2581423	4.60834	3.25925	0.499709	0.53905	0.898961	ATP6C|ATP6L|ATPL|VATL|VPPC|Vma3	MIM:108745|HGNC:HGNC:855|Ensembl:ENSG00000185883|HPRD:00162|Vega:OTTHUMG00000128865	16	16p13.3	ATPase H+ transporting V0 subunit c
ATP6V0D1	ENSG00000159720	protein_coding	-	chr16:67471916-67515140	87.2506	60.5766	0.526406	0.0276	0.229932	ATP6D|ATP6DV|P39|VATX|VMA6|VPATPD	MIM:607028|HGNC:HGNC:13724|Ensembl:ENSG00000159720|HPRD:06121|Vega:OTTHUMG00000137515	16	16q22.1	ATPase H+ transporting V0 subunit d1
ATP6V0E1	ENSG00000113732	protein_coding	+	chr5:172410759-172462448	189.268	167.257	0.178362	0.52285	0.891317	ATP6H|ATP6V0E|M9.2|Vma21|Vma21p	MIM:603931|HGNC:HGNC:863|HPRD:04894	5	5q35.1	ATPase H+ transporting V0 subunit e1
ATP6V0E2	ENSG00000171130	protein_coding	+	chr7:149564785-149577784	2.24554	4.93854	-1.13702	0.0089	0.114548	ATP6V0E2L|C7orf32	MIM:611019|HGNC:HGNC:21723|Ensembl:ENSG00000171130|HPRD:12920|Vega:OTTHUMG00000158094	7	7q36.1	ATPase H+ transporting V0 subunit e2
ATP6V1A	ENSG00000114573	protein_coding	+	chr3:113465718-113530903	77.2705	42.6912	0.85598	0.0023	0.0472212	ATP6A1|ATP6V1A1|HO68|VA68|VPP2|Vma1	MIM:607027|HGNC:HGNC:851|Ensembl:ENSG00000114573|HPRD:06120|Vega:OTTHUMG00000159295	3	3q13.31	ATPase H+ transporting V1 subunit A
ATP6V1B2	ENSG00000147416	protein_coding	+	chr8:20054877-20084330	115.957	80.9494	0.518502	0.0472	0.311471	ATP6B1B2|ATP6B2|HO57|VATB|VPP3|Vma2	MIM:606939|HGNC:HGNC:854|Ensembl:ENSG00000147416|HPRD:06088|Vega:OTTHUMG00000131073	8	8p21.3	ATPase H+ transporting V1 subunit B2
ATP6V1C1	ENSG00000155097	protein_coding	+	chr8:104032414-104085279	36.8283	30.2442	0.284154	0.4696	0.867537	ATP6C|ATP6D|VATC|Vma5	MIM:603097|HGNC:HGNC:856|Ensembl:ENSG00000155097|HPRD:04371|Vega:OTTHUMG00000164761	8	8q22.3	ATPase H+ transporting V1 subunit C1
ATP6V1C2	ENSG00000143882	protein_coding	+	chr2:10861774-10978103	0.0173936	0.0340599	-0.969513	1	1	ATP6C2|VMA5	HGNC:HGNC:18264|Ensembl:ENSG00000143882|HPRD:16523|Vega:OTTHUMG00000090459	2	-	ATPase H+ transporting V1 subunit C2
ATP6V1D	ENSG00000100554	protein_coding	-	chr14:67707825-67853233	48.0514	43.7978	0.133721	0.78325	0.966242	ATP6M|VATD|VMA8	MIM:609398|HGNC:HGNC:13527|HPRD:16524	14	14q23-q24.2	ATPase H+ transporting V1 subunit D
ATP6V1E1	ENSG00000131100	protein_coding	-	chr22:18074901-18111584	67.6412	61.8684	0.1287	0.5914	0.917417	ATP6E|ATP6E2|ATP6V1E|P31|Vma4	MIM:108746|HGNC:HGNC:857|Ensembl:ENSG00000131100|HPRD:00163|Vega:OTTHUMG00000059320	22	22q11.1	ATPase H+ transporting V1 subunit E1
ATP6V1E2	ENSG00000250565	protein_coding	-	chr2:46717888-46852881	3.56485	6.39106	-0.842216	0.26375	0.716419	ATP6E1|ATP6EL2|ATP6V1EL2|VMA4	HGNC:HGNC:18125|Ensembl:ENSG00000250565|HPRD:16525|Vega:OTTHUMG00000128819	2	2p21	ATPase H+ transporting V1 subunit E2
ATP6V1F	ENSG00000128524	protein_coding	+	chr7:128470430-128550773	15.2121	8.39777	0.857139	0.02955	0.239165	ATP6S14|VATF|Vma7	MIM:607160|HGNC:HGNC:16832|Ensembl:ENSG00000128524|HPRD:06198|Vega:OTTHUMG00000158365	7	7q32	ATPase H+ transporting V1 subunit F
ATP6V1G1	ENSG00000136888	protein_coding	+	chr9:117350025-117360653	91.7822	93.8867	-0.0327052	0.88305	0.981731	ATP6G|ATP6G1|ATP6GL|ATP6J|Vma10	MIM:607296|HGNC:HGNC:864|HPRD:06294	9	9q32	ATPase H+ transporting V1 subunit G1
ATP6V1G2	ENSG00000213760	protein_coding	-	chr6:31496493-31527676	0.429974	1.20315	-1.48449	0.13355	0.540327	ATP6G|ATP6G2|NG38|VMA10	MIM:606853|HGNC:HGNC:862|Ensembl:ENSG00000213760|HPRD:06030|Vega:OTTHUMG00000166618	6	6p21.3	ATPase H+ transporting V1 subunit G2
ATP6V1G2-DDX39B	ENSG00000254870	protein_coding	-	chr6:31496493-31527676	0.181481	1.40366e-06	16.9803	1	1	-	HGNC:HGNC:41999|Ensembl:ENSG00000254870|Vega:OTTHUMG00000031200	6	6p	ATP6V1G2-DDX39B readthrough (NMD candidate)
ATP6V1G3	ENSG00000151418	protein_coding	-	chr1:198492351-198510075	0	0.0933376	-inf	1	1	ATP6G3|Vma10	HGNC:HGNC:18265|Ensembl:ENSG00000151418|HPRD:16526|Vega:OTTHUMG00000035661	1	1q31.3	ATPase H+ transporting V1 subunit G3
ATP6V1H	ENSG00000047249	protein_coding	-	chr8:54628116-54756118	27.4642	24.4264	0.169116	0.52145	0.890794	CGI-11|MSTP042|NBP1|SFD|SFDalpha|SFDbeta|VMA13	MIM:608861|HGNC:HGNC:18303|Ensembl:ENSG00000047249|HPRD:10591|Vega:OTTHUMG00000164231	8	8q11.2	ATPase H+ transporting V1 subunit H
ATP7A	ENSG00000165240	protein_coding	+	chrX:77166193-77305892	7.69409	7.69528	-0.000223863	0.9994	0.999791	DSMAX|MK|MNK|SMAX3	MIM:300011|HGNC:HGNC:869|Ensembl:ENSG00000165240|HPRD:02054|Vega:OTTHUMG00000021885	X	Xq21.1	ATPase copper transporting alpha
ATP7B	ENSG00000123191	protein_coding	-	chr13:52506808-52585630	0.285767	0.489413	-0.776215	1	1	PWD|WC1|WD|WND	MIM:606882|HGNC:HGNC:870|Ensembl:ENSG00000123191|HPRD:06050|Vega:OTTHUMG00000017406	13	13q14.3	ATPase copper transporting beta
ATP8A1	ENSG00000124406	protein_coding	-	chr4:42410389-42659122	58.4418	63.3364	-0.116033	0.8192	0.969963	ATPASEII|ATPIA|ATPP2	MIM:609542|HGNC:HGNC:13531|Ensembl:ENSG00000124406|HPRD:16527|Vega:OTTHUMG00000099403	4	4p13	ATPase phospholipid transporting 8A1
ATP8A2	ENSG00000132932	protein_coding	+	chr13:25946208-26599989	0.0827616	0.145496	-0.813945	1	1	ATP|ATPIB|CAMRQ4|IB|ML-1	MIM:605870|HGNC:HGNC:13533|Ensembl:ENSG00000132932|HPRD:05795|Vega:OTTHUMG00000016611	13	13q12	ATPase phospholipid transporting 8A2
ATP8B1	ENSG00000081923	protein_coding	-	chr18:55297533-55470333	0.00288352	0.00732533	-1.34506	1	1	ATPIC|BRIC|FIC1|ICP1|PFIC|PFIC1	MIM:602397|HGNC:HGNC:3706|Ensembl:ENSG00000081923|HPRD:03867|Vega:OTTHUMG00000180255	18	18q21.31	ATPase phospholipid transporting 8B1
ATP8B2	ENSG00000143515	protein_coding	+	chr1:154298028-154323783	16.6874	42.6726	-1.35455	0.0001	0.00483865	ATPID	MIM:605867|HGNC:HGNC:13534|Ensembl:ENSG00000143515|HPRD:05794|Vega:OTTHUMG00000035979	1	1q21.3	ATPase phospholipid transporting 8B2
ATP8B3	ENSG00000130270	protein_coding	-	chr19:1782073-1812275	0.8104	0.772566	0.0689769	0.905	0.983234	ATPIK	MIM:605866|HGNC:HGNC:13535|Ensembl:ENSG00000130270|HPRD:05793|Vega:OTTHUMG00000166189	19	19p13.3	ATPase phospholipid transporting 8B3
ATP8B4	ENSG00000104043	protein_coding	-	chr15:50150434-50528592	30.0833	18.8049	0.677858	0.01325	0.148074	ATPIM	MIM:609123|HGNC:HGNC:13536|Ensembl:ENSG00000104043|HPRD:10681|Vega:OTTHUMG00000172368	15	15q21.2	ATPase phospholipid transporting 8B4 (putative)
ATP9A	ENSG00000054793	protein_coding	-	chr20:50213052-50385173	1.05881	1.77278	-0.743568	0.02615	0.221249	ATPIIA	MIM:609126|HGNC:HGNC:13540|Ensembl:ENSG00000054793|HPRD:18541|Vega:OTTHUMG00000032751	20	20q13.2	ATPase phospholipid transporting 9A (putative)
ATP9B	ENSG00000166377	protein_coding	+	chr18:76829284-77138283	33.5965	38.2502	-0.187153	0.62505	0.926242	ATPASEP|ATPIIB|HUSSY-20|NEO1L|hMMR1	MIM:614446|HGNC:HGNC:13541|Ensembl:ENSG00000166377|HPRD:16528|Vega:OTTHUMG00000132898	18	18q23	ATPase phospholipid transporting 9B (putative)
ATPAF1	ENSG00000123472	protein_coding	-	chr1:47098408-47184824	15.237	16.4643	-0.111763	0.8576	0.976791	ATP11|ATP11p	MIM:608917|HGNC:HGNC:18803|Ensembl:ENSG00000123472|HPRD:12332|Vega:OTTHUMG00000007988	1	1p33	ATP synthase mitochondrial F1 complex assembly factor 1
ATPAF2	ENSG00000171953	protein_coding	-	chr17:17876126-17942523	13.1379	13.4583	-0.0347696	0.92465	0.98526	ATP12|ATP12p|LP3663|MC5DN1	MIM:608918|HGNC:HGNC:18802|Ensembl:ENSG00000171953|HPRD:10599|Vega:OTTHUMG00000059354	17	17p11.2	ATP synthase mitochondrial F1 complex assembly factor 2
ATPIF1	ENSG00000130770	protein_coding	+	chr1:28562619-28573417	45.2377	66.7152	-0.560492	0.08375	0.427294	ATPI|ATPIP|IP	MIM:614981|HGNC:HGNC:871|Ensembl:ENSG00000130770|HPRD:16529|Vega:OTTHUMG00000003533	1	1p35.3	ATPase inhibitory factor 1
ATR	ENSG00000175054	protein_coding	-	chr3:142168076-142297668	32.2514	35.9579	-0.156948	0.56825	0.910277	FCTCS|FRP1|MEC1|SCKL|SCKL1	MIM:601215|HGNC:HGNC:882|Ensembl:ENSG00000175054|HPRD:08369|Vega:OTTHUMG00000159234	3	3q23	ATR serine/threonine kinase
ATRAID	ENSG00000138085	protein_coding	+	chr2:27422454-27440046	45.4255	54.4399	-0.261161	0.358	0.800782	APR--3|APR-3|APR3|C2orf28|HSPC013|PRO240|p18	HGNC:HGNC:24090|Ensembl:ENSG00000138085|HPRD:16652|Vega:OTTHUMG00000128405	2	2p23.3	all-trans retinoic acid induced differentiation factor
ATRIP	ENSG00000164053	protein_coding	+	chr3:48488113-48509044	3.74103	4.82837	-0.368101	0.50395	0.883578	-	MIM:606605|HGNC:HGNC:33499|Ensembl:ENSG00000164053|Ensembl:ENSG00000282827|Vega:OTTHUMG00000133532	3	3p21.31	ATR interacting protein
ATRN	ENSG00000088812	protein_coding	+	chr20:3451686-3631769	11.6602	10.0172	0.219117	0.4018	0.830879	DPPT-L|MGCA	MIM:603130|HGNC:HGNC:885|Ensembl:ENSG00000088812|HPRD:04388|Vega:OTTHUMG00000031746	20	20p13	attractin
ATRNL1	ENSG00000107518	protein_coding	+	chr10:116853123-117708503	0.0628013	0.414572	-2.72276	1	1	ALP|bA338L11.1|bA454H24.1	MIM:612869|HGNC:HGNC:29063|Ensembl:ENSG00000107518|HPRD:12504|Vega:OTTHUMG00000019096	10	10q26	attractin like 1
ATRX	ENSG00000085224	protein_coding	-	chrX:76760355-77041702	42.2967	64.4492	-0.607617	0.09395	0.453121	ATR2|JMS|MRX52|MRXHF1|RAD54|RAD54L|SFM1|SHS|XH2|XNP|ZNF-HX	MIM:300032|MIM:300504|HGNC:HGNC:886|Ensembl:ENSG00000085224|HPRD:02069|Vega:OTTHUMG00000022686	X	Xq21.1	alpha thalassemia/mental retardation syndrome X-linked
ATXN1	ENSG00000124788	protein_coding	-	chr6:16299342-16762883	38.8861	35.9593	0.11289	0.7109	0.95349	ATX1|D6S504E|SCA1	MIM:601556|HGNC:HGNC:10548|Ensembl:ENSG00000124788|HPRD:03333|Vega:OTTHUMG00000014303	6	6p23	ataxin 1
ATXN10	ENSG00000130638	protein_coding	+	chr22:46067677-46241187	55.0508	59.5201	-0.112615	0.7882	0.966671	E46L|HUMEEP|SCA10	MIM:611150|HGNC:HGNC:10549|Ensembl:ENSG00000130638|HPRD:04624|Vega:OTTHUMG00000150451	22	22q13.31	ataxin 10
ATXN1L	ENSG00000224470	protein_coding	+	chr16:71879893-71962913	13.0456	9.52532	0.453725	0.35995	0.802714	BOAT|BOAT1	MIM:614301|HGNC:HGNC:33279|Ensembl:ENSG00000224470|Vega:OTTHUMG00000176872	16	16q22.2	ataxin 1 like
ATXN2	ENSG00000204842	protein_coding	-	chr12:111890017-112038060	22.7392	21.0601	0.110672	0.75385	0.963118	ASL13|ATX2|SCA2|TNRC13	MIM:601517|HGNC:HGNC:10555|Ensembl:ENSG00000204842|HPRD:03307|Vega:OTTHUMG00000133475	12	12q24.1	ataxin 2
ATXN2L	ENSG00000168488	protein_coding	+	chr16:28834355-28848558	25.9688	23.4163	0.149266	0.74195	0.961009	A2D|A2LG|A2LP|A2RP	MIM:607931|HGNC:HGNC:31326|Ensembl:ENSG00000168488|HPRD:06394|Vega:OTTHUMG00000097038	16	16p11	ataxin 2 like
ATXN3	ENSG00000066427	protein_coding	-	chr14:92524895-92572965	32.7032	33.7596	-0.0458675	0.8916	0.982204	AT3|ATX3|JOS|MJD|MJD1|SCA3	MIM:607047|HGNC:HGNC:7106|Ensembl:ENSG00000066427|HPRD:06131	14	14q21	ataxin 3
ATXN7	ENSG00000163635	protein_coding	+	chr3:63850232-63989138	32.5545	35.2623	-0.11527	0.7565	0.963983	ADCAII|OPCA3|SCA7	MIM:607640|HGNC:HGNC:10560|Ensembl:ENSG00000163635|HPRD:06365|Vega:OTTHUMG00000158763	3	3p21.1-p12	ataxin 7
ATXN7L1	ENSG00000146776	protein_coding	-	chr7:105245513-105517050	20.0026	18.892	0.0824117	0.86	0.97709	ATXN7L4	HGNC:HGNC:22210|Ensembl:ENSG00000146776|HPRD:12508|Vega:OTTHUMG00000157521	7	7q22.3	ataxin 7 like 1
ATXN7L2	ENSG00000162650	protein_coding	+	chr1:110026100-110035426	0.556581	0.338367	0.718005	0.14285	0.556087	-	HGNC:HGNC:28713|Ensembl:ENSG00000162650|HPRD:12506|Vega:OTTHUMG00000011027	1	1p13.3	ataxin 7 like 2
ATXN7L3	ENSG00000087152	protein_coding	-	chr17:42269172-42301078	29.3018	32.8391	-0.164424	0.6846	0.947257	-	HGNC:HGNC:25416|Ensembl:ENSG00000087152|Vega:OTTHUMG00000181812	17	17q21.31	ataxin 7 like 3
ATXN7L3B	ENSG00000253719	protein_coding	+	chr12:74931550-74935223	28.6451	23.6328	0.277495	0.23985	0.69515	lnc-SCA7	MIM:615579|HGNC:HGNC:37931	12	12q21	ataxin 7 like 3B
AUH	ENSG00000148090	protein_coding	-	chr9:93976096-94124195	12.8984	22.5124	-0.803531	0.02805	0.231419	-	MIM:600529|HGNC:HGNC:890|Ensembl:ENSG00000148090|HPRD:08987|Vega:OTTHUMG00000020207	9	9q22.31	AU RNA binding protein/enoyl-CoA hydratase
AUNIP	ENSG00000127423	protein_coding	-	chr1:26126666-26185903	0.263908	0.150177	0.813374	1	1	AIBP|C1orf135	HGNC:HGNC:28363|Ensembl:ENSG00000127423|HPRD:08323|Vega:OTTHUMG00000007372	1	1p36.11	aurora kinase A and ninein interacting protein
AUP1	ENSG00000115307	protein_coding	-	chr2:74753771-74784681	50.1086	61.8248	-0.303126	0.3879	0.822817	-	MIM:602434|HGNC:HGNC:891|Ensembl:ENSG00000115307|HPRD:03892|Vega:OTTHUMG00000129964	2	2p13	ancient ubiquitous protein 1
AURKA	ENSG00000087586	protein_coding	-	chr20:54944444-54967393	4.63977	2.09522	1.14695	0.0089	0.114548	AIK|ARK1|AURA|AURORA2|BTAK|PPP1R47|STK15|STK6|STK7	MIM:603072|HGNC:HGNC:11393|Ensembl:ENSG00000087586|HPRD:04066|HPRD:04352|Vega:OTTHUMG00000032796	20	20q13	aurora kinase A
AURKAIP1	ENSG00000175756	protein_coding	-	chr1:1309109-1310875	23.7388	32.6872	-0.461481	0.1406	0.552373	AIP|AKIP|MRP-S38	MIM:609183|HGNC:HGNC:24114|Ensembl:ENSG00000175756|HPRD:16457|Vega:OTTHUMG00000001413	1	1p36.33	aurora kinase A interacting protein 1
AURKB	ENSG00000178999	protein_coding	-	chr17:8108048-8113943	0.999521	0.791822	0.336061	0.48675	0.875456	AIK2|AIM-1|AIM1|ARK2|AurB|IPL1|PPP1R48|STK12|STK5|aurkb-sv1|aurkb-sv2	MIM:604970|HGNC:HGNC:11390|Ensembl:ENSG00000178999|HPRD:05397|Vega:OTTHUMG00000108189	17	17p13.1	aurora kinase B
AURKC	ENSG00000105146	protein_coding	+	chr19:57742376-57746916	0.294006	0.136171	1.11043	1	1	AIE2|AIK3|ARK3|AurC|HEL-S-90|SPGF5|STK13|aurora-C	MIM:603495|HGNC:HGNC:11391|Ensembl:ENSG00000105146|HPRD:04605|Vega:OTTHUMG00000183106	19	19q13.43	aurora kinase C
AUTS2	ENSG00000158321	protein_coding	+	chr7:69063904-70258054	8.79896	14.5848	-0.729065	0.133	0.539809	FBRSL2|MRD26	MIM:607270|HGNC:HGNC:14262|Ensembl:ENSG00000158321|HPRD:06276|Vega:OTTHUMG00000023865	7	7q11.22	autism susceptibility candidate 2
AVEN	ENSG00000169857	protein_coding	-	chr15:34158427-34357291	3.86331	5.42538	-0.489887	0.17365	0.606724	PDCD12	MIM:605265|HGNC:HGNC:13509|Ensembl:ENSG00000169857|HPRD:05588|Vega:OTTHUMG00000129371	15	15q13.1	apoptosis and caspase activation inhibitor
AVIL	ENSG00000135407	protein_coding	-	chr12:58156116-58212487	0.907104	2.85264	-1.65296	0.0133	0.148355	ADVIL|DOC6|p92	MIM:613397|HGNC:HGNC:14188|HPRD:09816	12	12q14.1	advillin
AVL9	ENSG00000105778	protein_coding	+	chr7:32535037-33102409	34.2566	35.4183	-0.0481134	0.92825	0.985995	KIAA0241	MIM:612927|HGNC:HGNC:28994|Ensembl:ENSG00000105778|HPRD:13788|Vega:OTTHUMG00000152929	7	7p14.3	AVL9 cell migration associated
AVPI1	ENSG00000119986	protein_coding	-	chr10:99437180-99447080	1.20953	0.767751	0.655741	0.1875	0.628029	PP5395|VIP32|VIT32	HGNC:HGNC:30898|Ensembl:ENSG00000119986|HPRD:16530|Vega:OTTHUMG00000018864	10	10q24.2	arginine vasopressin induced 1
AVPR1A	ENSG00000166148	protein_coding	-	chr12:63539013-63544722	0.208209	0.585636	-1.49197	0.04825	0.314459	AVPR V1a|AVPR1|V1aR	MIM:600821|HGNC:HGNC:895|HPRD:02894	12	12q14.2	arginine vasopressin receptor 1A
AVPR2	ENSG00000126895	protein_coding	+	chrX:153126968-153200676	0.0198129	0.0742749	-1.90643	1	1	ADHR|DI1|DIR|DIR3|NDI|V2R	MIM:300538|HGNC:HGNC:897|Ensembl:ENSG00000126895|HPRD:02368|Vega:OTTHUMG00000024227	X	Xq28	arginine vasopressin receptor 2
AXDND1	ENSG00000162779	protein_coding	+	chr1:179334854-179545087	0.555248	0.0929842	2.57808	1	1	C1orf125	HGNC:HGNC:26564|Ensembl:ENSG00000162779|HPRD:08740|Vega:OTTHUMG00000035266	1	1q25.2	axonemal dynein light chain domain containing 1
AXIN1	ENSG00000103126	protein_coding	-	chr16:337439-402673	8.22682	9.69475	-0.236869	0.3919	0.826309	AXIN|PPP1R49	MIM:603816|HGNC:HGNC:903|Ensembl:ENSG00000103126|HPRD:04819|Vega:OTTHUMG00000064930	16	16p13.3	axin 1
AXIN2	ENSG00000168646	protein_coding	-	chr17:63524680-64188202	1.09834	4.59696	-2.06536	0.003	0.0558306	AXIL|ODCRCS	MIM:604025|HGNC:HGNC:904|Ensembl:ENSG00000168646|HPRD:04935|Vega:OTTHUMG00000179353	17	17q24.1	axin 2
AXL	ENSG00000167601	protein_coding	+	chr19:41725107-41767671	0.377363	0.154708	1.2864	1	1	ARK|JTK11|Tyro7|UFO	MIM:109135|HGNC:HGNC:905|Ensembl:ENSG00000167601|HPRD:00171|Vega:OTTHUMG00000182727	19	19q13.1	AXL receptor tyrosine kinase
AZI1	ENSG00000141577	protein_coding	-	chr17:79163392-79196799	0.878683	2.33784	-1.41176	0.00415	0.069372
AZI2	ENSG00000163512	protein_coding	-	chr3:28283074-28390618	38.3398	32.9869	0.21695	0.66415	0.940442	AZ2|NAP1|TILP	MIM:609916|HGNC:HGNC:24002|Ensembl:ENSG00000163512|HPRD:10577|Vega:OTTHUMG00000130573	3	3p24.1	5-azacytidine induced 2
AZIN1	ENSG00000155096	protein_coding	-	chr8:103838584-103990104	79.1142	62.9542	0.329633	0.28735	0.740525	AZI|AZIA1|OAZI|OAZIN|ODC1L	MIM:607909|HGNC:HGNC:16432|Ensembl:ENSG00000155096|HPRD:07443|Vega:OTTHUMG00000164766	8	8q22.3	antizyme inhibitor 1
AZU1	ENSG00000172232	protein_coding	+	chr19:825096-832017	0.86172	0.518682	0.732369	0.25725	0.709723	AZAMP|AZU|CAP37|HBP|HUMAZUR|NAZC|hHBP	MIM:162815|HGNC:HGNC:913|Ensembl:ENSG00000172232|HPRD:01221|Vega:OTTHUMG00000187023	19	19p13.3	azurocidin 1
B2M	ENSG00000166710	protein_coding	+	chr15:45003674-45011075	16411.9	14532.6	0.175446	0.64675	0.934073	IMD43	MIM:109700|HGNC:HGNC:914|Ensembl:ENSG00000166710|HPRD:00189	15	15q21.1	beta-2-microglobulin
B3GALNT1	ENSG00000169255	protein_coding	-	chr3:160801670-160971320	0.389189	0.409634	-0.0738659	1	1	B3GALT3|GLCT3|GLOB|Gb4Cer|P|P1|beta3Gal-T3|galT3	MIM:603094|HGNC:HGNC:918|Ensembl:ENSG00000169255|HPRD:09119|Vega:OTTHUMG00000159064	3	3q25	beta-1,3-N-acetylgalactosaminyltransferase 1 (globoside blood group)
B3GALNT2	ENSG00000162885	protein_coding	-	chr1:235613237-235667781	8.89047	10.203	-0.198667	0.53385	0.896325	B3GalNAc-T2|MDDGA11	MIM:610194|HGNC:HGNC:28596|Ensembl:ENSG00000162885|HPRD:16533|Vega:OTTHUMG00000040468	1	1q42.3	beta-1,3-N-acetylgalactosaminyltransferase 2
B3GALT1	ENSG00000172318	protein_coding	+	chr2:168671283-168797654	0.00853753	0	inf	1	1	beta3Gal-T1	MIM:603093|HGNC:HGNC:916|HPRD:04369	2	2q24.3	Beta-1,3-galactosyltransferase 1
B3GALT2	ENSG00000162630	protein_coding	-	chr1:193091146-193223031	0.350724	1.74795	-2.31725	0.16065	0.584339	BETA3GALT2|GLCT2|beta3Gal-T2	MIM:603018|HGNC:HGNC:917|Ensembl:ENSG00000162630|HPRD:04313|Vega:OTTHUMG00000035687	1	1q31	Beta-1,3-galactosyltransferase 2
B3GALT4	ENSG00000235863	protein_coding	+	chr6:33244916-33267101	8.84582	11.415	-0.367866	0.57725	0.913585	BETA3GALT4|GALT2|GALT4	MIM:603095|HGNC:HGNC:919|Ensembl:ENSG00000235863|HPRD:04370|Vega:OTTHUMG00000031100	6	6p21.3	Beta-1,3-galactosyltransferase 4
B3GALT6	ENSG00000176022	protein_coding	+	chr1:1167628-1170421	4.00615	6.43541	-0.683816	0.0309	0.246745	EDSP2|SEMDJL1|beta3GalT6	MIM:615291|HGNC:HGNC:17978|Ensembl:ENSG00000176022|HPRD:12509|Vega:OTTHUMG00000001813	1	1p36.33	Beta-1,3-galactosyltransferase 6
B3GALTL	ENSG00000187676	protein_coding	+	chr13:31774072-31906413	1.86247	2.5393	-0.447212	0.20925	0.656422
B3GAT1	ENSG00000109956	protein_coding	-	chr11:134248397-134281812	1.57826	3.04415	-0.947701	0.009	0.115173	CD57|GLCATP|GLCUATP|HNK1|LEU7|NK-1|NK1	MIM:151290|HGNC:HGNC:921|Ensembl:ENSG00000109956|HPRD:06969|Vega:OTTHUMG00000167180	11	11q25	beta-1,3-glucuronyltransferase 1
B3GAT2	ENSG00000112309	protein_coding	-	chr6:71377478-71666741	0	0.00299199	-inf	1	1	GLCATS	MIM:607497|HGNC:HGNC:922|HPRD:06325	6	6q13	beta-1,3-glucuronyltransferase 2
B3GAT3	ENSG00000149541	protein_coding	-	chr11:62382767-62389647	6.38775	11.6987	-0.872966	0.01235	0.14137	GLCATI|glcUAT-I	MIM:606374|HGNC:HGNC:923|Ensembl:ENSG00000149541|HPRD:07564|Vega:OTTHUMG00000167685	11	11q12.3	beta-1,3-glucuronyltransferase 3
B3GNT1	ENSG00000174684	protein_coding	-	chr11:66112842-66115163	1.2021	2.13427	-0.828188	0.04965	0.319742
B3GNT2	ENSG00000170340	protein_coding	+	chr2:62423247-62451866	22.3359	12.8091	0.802189	0.0023	0.0472212	3-Gn-T1|3-Gn-T2|B3GN-T2|B3GNT|B3GNT-2|B3GNT1|BETA3GNT|BGNT2|BGnT-2|beta-1|beta3Gn-T1|beta3Gn-T2	MIM:605581|HGNC:HGNC:15629|Ensembl:ENSG00000170340|HPRD:09279|Vega:OTTHUMG00000129444	2	2p15	UDP-GlcNAc:betaGal beta-1,3-N-acetylglucosaminyltransferase 2
B3GNT3	ENSG00000179913	protein_coding	+	chr19:17905636-17923891	0	0.0109559	-inf	1	1	B3GAL-T8|B3GN-T3|B3GNT-3|HP10328|TMEM3|beta3Gn-T3	MIM:605863|HGNC:HGNC:13528|Ensembl:ENSG00000179913|HPRD:10431|Vega:OTTHUMG00000183490	19	19p13.1	UDP-GlcNAc:betaGal beta-1,3-N-acetylglucosaminyltransferase 3
B3GNT4	ENSG00000176383	protein_coding	+	chr12:122688089-122751068	0.005904	0.0189	-1.67862	1	1	B3GN-T4|beta3Gn-T4	MIM:605864|HGNC:HGNC:15683|Ensembl:ENSG00000176383|HPRD:12058|Vega:OTTHUMG00000168917	12	12q24	UDP-GlcNAc:betaGal beta-1,3-N-acetylglucosaminyltransferase 4
B3GNT5	ENSG00000176597	protein_coding	+	chr3:182895830-183146566	4.21793	3.2904	0.358275	0.40125	0.830472	B3GN-T5|beta3Gn-T5	MIM:615333|HGNC:HGNC:15684|Ensembl:ENSG00000176597|HPRD:12511|Vega:OTTHUMG00000158436	3	3q28	UDP-GlcNAc:betaGal beta-1,3-N-acetylglucosaminyltransferase 5
B3GNT6	ENSG00000198488	protein_coding	+	chr11:76745384-76753096	0	0.00969068	-inf	1	1	B3Gn-T6|BGnT-6|beta-1,3-Gn-T6|beta3Gn-T6	MIM:615315|HGNC:HGNC:24141|Ensembl:ENSG00000198488|HPRD:16534|Vega:OTTHUMG00000181633	11	11q13.4	UDP-GlcNAc:betaGal beta-1,3-N-acetylglucosaminyltransferase 6
B3GNT7	ENSG00000156966	protein_coding	+	chr2:232260253-232265875	0.538862	0.310124	0.797073	1	1	beta3GnT7	MIM:615313|HGNC:HGNC:18811|Ensembl:ENSG00000156966|HPRD:12512|Vega:OTTHUMG00000153880	2	2q37.1|2q37.1	UDP-GlcNAc:betaGal beta-1,3-N-acetylglucosaminyltransferase 7
B3GNT8	ENSG00000177191	protein_coding	-	chr19:41931263-41934635	1.95429	1.55997	0.325128	0.62425	0.925999	B3GALT7|BGALT15|beta3Gn-T8	MIM:615357|HGNC:HGNC:24139|Ensembl:ENSG00000177191|HPRD:12510|Vega:OTTHUMG00000182749	19	19q13.2	UDP-GlcNAc:betaGal beta-1,3-N-acetylglucosaminyltransferase 8
B3GNT9	ENSG00000237172	protein_coding	-	chr16:67143860-67185117	0.393678	0.660787	-0.747168	0.5133	0.886434	-	HGNC:HGNC:28714|Ensembl:ENSG00000237172|HPRD:14651|Vega:OTTHUMG00000173315	16	16q22.1	UDP-GlcNAc:betaGal beta-1,3-N-acetylglucosaminyltransferase 9
B3GNTL1	ENSG00000175711	protein_coding	-	chr17:80709939-81009686	4.49873	6.33859	-0.494645	0.4947	0.879942	B3GNT8	MIM:615337|HGNC:HGNC:21727|Ensembl:ENSG00000175711|HPRD:14071|HPRD:18527|Vega:OTTHUMG00000177788	17	17q25.3	UDP-GlcNAc:betaGal beta-1,3-N-acetylglucosaminyltransferase-like 1
B4GALNT1	ENSG00000135454	protein_coding	-	chr12:58003962-58027138	0.0113459	0	inf	1	1	GALGT|GALNACT|GalNAc-T|SPG26	MIM:601873|HGNC:HGNC:4117|Ensembl:ENSG00000135454|HPRD:03525|Vega:OTTHUMG00000170190	12	12q13.3	beta-1,4-N-acetyl-galactosaminyltransferase 1
B4GALNT3	ENSG00000139044	protein_coding	+	chr12:569529-672675	0.397056	0.567199	-0.514512	0.344	0.789669	-	MIM:612220|HGNC:HGNC:24137|HPRD:12514	12	12p13.33	beta-1,4-N-acetyl-galactosaminyltransferase 3
B4GALNT4	ENSG00000182272	protein_coding	+	chr11:369795-382116	0.00498709	0.541846	-6.76354	1	1	-	HGNC:HGNC:26315|Ensembl:ENSG00000182272|HPRD:08046|Vega:OTTHUMG00000119075	11	11p15.5	beta-1,4-N-acetyl-galactosaminyltransferase 4
B4GALT1	ENSG00000086062	protein_coding	-	chr9:33104079-33179981	18.0476	14.9711	0.269633	0.2672	0.720217	B4GAL-T1|CDG2D|GGTB2|GT1|GTB|beta4Gal-T1	MIM:137060|HGNC:HGNC:924|Ensembl:ENSG00000086062|HPRD:00659|Vega:OTTHUMG00000019764	9	9p13	UDP-Gal:betaGlcNAc beta 1,4- galactosyltransferase, polypeptide 1
B4GALT2	ENSG00000117411	protein_coding	+	chr1:44444614-44456840	0.616076	0.591746	0.058131	0.9105	0.983272	B4Gal-T2|B4Gal-T3|beta4Gal-T2	MIM:604013|HGNC:HGNC:925|Ensembl:ENSG00000117411|HPRD:04928|Vega:OTTHUMG00000008296	1	1p34-p33	UDP-Gal:betaGlcNAc beta 1,4- galactosyltransferase, polypeptide 2
B4GALT3	ENSG00000158850	protein_coding	-	chr1:161136199-161147803	6.28917	7.79406	-0.309504	0.488	0.876471	beta4Gal-T3	MIM:604014|HGNC:HGNC:926|Ensembl:ENSG00000158850|HPRD:04929|Vega:OTTHUMG00000034348	1	1q23.3	UDP-Gal:betaGlcNAc beta 1,4- galactosyltransferase, polypeptide 3
B4GALT4	ENSG00000121578	protein_coding	-	chr3:118930578-119009513	9.60871	10.3915	-0.11299	0.721	0.956377	B4Gal-T4|beta4Gal-T4	MIM:604015|HGNC:HGNC:927|Ensembl:ENSG00000121578|HPRD:04930|Vega:OTTHUMG00000159358	3	3q13.3	UDP-Gal:betaGlcNAc beta 1,4- galactosyltransferase, polypeptide 4
B4GALT5	ENSG00000158470	protein_coding	-	chr20:48249481-48330415	20.8744	13.8055	0.596485	0.01485	0.157968	B4Gal-T5|BETA4-GALT-IV|beta4Gal-T5|beta4GalT-V|gt-V	MIM:604016|HGNC:HGNC:928|Ensembl:ENSG00000158470|HPRD:06807|Vega:OTTHUMG00000033086	20	20q13.1-q13.2	UDP-Gal:betaGlcNAc beta 1,4- galactosyltransferase, polypeptide 5
B4GALT6	ENSG00000118276	protein_coding	-	chr18:29202208-29266786	1.22965	1.02638	0.260689	0.79815	0.967136	B4Gal-T6|beta4Gal-T6	MIM:604017|HGNC:HGNC:929|Ensembl:ENSG00000118276|HPRD:06808|Vega:OTTHUMG00000131980	18	18q11	UDP-Gal:betaGlcNAc beta 1,4- galactosyltransferase, polypeptide 6
B4GALT7	ENSG00000027847	protein_coding	+	chr5:177027100-177037348	4.0554	5.47331	-0.43257	0.215	0.663531	EDSP1|XGALT1|XGPT1	MIM:604327|HGNC:HGNC:930|Ensembl:ENSG00000027847|HPRD:05060|Vega:OTTHUMG00000130851	5	5q35.2-q35.3	xylosylprotein beta 1,4-galactosyltransferase, polypeptide 7
B9D1	ENSG00000108641	protein_coding	-	chr17:19240866-19290553	1.00247	0.60747	0.722679	0.2258	0.678271	B9|EPPB9|MKS9|MKSR1	MIM:614144|HGNC:HGNC:24123|Ensembl:ENSG00000108641|HPRD:16866|Vega:OTTHUMG00000059586	17	17p11.2	B9 protein domain 1
B9D2	ENSG00000123810	protein_coding	-	chr19:41768400-41930910	3.77923	5.10478	-0.433755	0.80025	0.967136	ICIS-1|MKS10|MKSR2	MIM:611951|HGNC:HGNC:28636|Ensembl:ENSG00000123810|HPRD:14613|Vega:OTTHUMG00000182758	19	19q13.2	B9 protein domain 2
BAALC	ENSG00000164929	protein_coding	+	chr8:104133259-104345094	0.304209	0.218149	0.47975	1	1	-	MIM:606602|HGNC:HGNC:14333|Ensembl:ENSG00000164929|HPRD:09422|Vega:OTTHUMG00000164782	8	8q22.3	brain and acute leukemia, cytoplasmic
BAAT	ENSG00000136881	protein_coding	-	chr9:104121213-104145801	0.0235926	0.0460156	-0.963786	1	1	BACAT|BAT	MIM:602938|HGNC:HGNC:932|Ensembl:ENSG00000136881|HPRD:08376	9	9q22.3	bile acid-CoA:amino acid N-acyltransferase
BABAM1	ENSG00000105393	protein_coding	+	chr19:17342691-17398455	29.7668	42.0102	-0.497035	0.0581	0.347997	C19orf62|HSPC142|MERIT40|NBA1	MIM:612766|HGNC:HGNC:25008|Ensembl:ENSG00000105393|HPRD:13702|Vega:OTTHUMG00000182755	19	19p13.11	BRISC and BRCA1 A complex member 1
BACE1	ENSG00000186318	protein_coding	-	chr11:117103340-117283984	1.73393	0.839521	1.04641	0.12795	0.532471	ASP2|BACE|HSPC104	MIM:604252|HGNC:HGNC:933|Ensembl:ENSG00000186318|HPRD:07255|Vega:OTTHUMG00000160636	11	11q23.2-q23.3	beta-site APP-cleaving enzyme 1
BACE2	ENSG00000182240	protein_coding	+	chr21:42539727-42654445	0.918655	2.23984	-1.2858	0.04165	0.290027	AEPLC|ALP56|ASP1|ASP21|BAE2|CDA13|CEAP1|DRAP	MIM:605668|HGNC:HGNC:934|Ensembl:ENSG00000182240|HPRD:05744|Vega:OTTHUMG00000086742	21	21q22.3	beta-site APP-cleaving enzyme 2
BACH1	ENSG00000156273	protein_coding	+	chr21:30565800-31312351	145.982	91.409	0.675381	0.06105	0.357533	BACH-1|BTBD24	MIM:602751|HGNC:HGNC:935|Ensembl:ENSG00000156273|HPRD:04127|Vega:OTTHUMG00000078878	21	21q22.11	BTB and CNC homology 1, basic leucine zipper transcription factor 1
BACH2	ENSG00000112182	protein_coding	-	chr6:90636247-91006627	4.77351	13.4923	-1.49901	0.0036	0.0626344	BTBD25	MIM:605394|HGNC:HGNC:14078|Ensembl:ENSG00000112182|HPRD:12012|Vega:OTTHUMG00000015216	6	6q15	BTB domain and CNC homolog 2
BAD	ENSG00000002330	protein_coding	-	chr11:64037301-64056972	6.59178	12.027	-0.867531	0.04895	0.317289	BBC2|BCL2L8	MIM:603167|HGNC:HGNC:936|Ensembl:ENSG00000002330|HPRD:04409|Vega:OTTHUMG00000134302	11	11q13.1	BCL2 associated agonist of cell death
BAG1	ENSG00000107262	protein_coding	-	chr9:33218362-33264761	29.5324	26.3685	0.163488	0.60445	0.919559	BAG-1|HAP|RAP46	MIM:601497|HGNC:HGNC:937|Ensembl:ENSG00000107262|HPRD:03292|Vega:OTTHUMG00000019766	9	9p12	BCL2 associated athanogene 1
BAG2	ENSG00000112208	protein_coding	+	chr6:56951641-57087111	3.02791	3.51405	-0.214809	0.8753	0.979385	BAG-2|dJ417I1.2	MIM:603882|HGNC:HGNC:938|HPRD:04859	6	6p12.1-p11.2	BCL2 associated athanogene 2
BAG3	ENSG00000151929	protein_coding	+	chr10:121410881-121437331	0.689289	0.978737	-0.505812	0.26595	0.71923	BAG-3|BIS|CAIR-1|MFM6	MIM:603883|HGNC:HGNC:939|Ensembl:ENSG00000151929|HPRD:04860|Vega:OTTHUMG00000019155	10	10q25.2-q26.2	BCL2 associated athanogene 3
BAG4	ENSG00000156735	protein_coding	+	chr8:37962759-38070819	14.6377	8.34089	0.811418	0.0198	0.188252	BAG-4|SODD	MIM:603884|HGNC:HGNC:940|Ensembl:ENSG00000156735|HPRD:04861|Vega:OTTHUMG00000164064	8	8p11.23	BCL2 associated athanogene 4
BAG5	ENSG00000166170	protein_coding	-	chr14:104019757-104181841	20.8114	19.7895	0.0726403	0.8664	0.97728	BAG-5	MIM:603885|HGNC:HGNC:941|Ensembl:ENSG00000166170|HPRD:04862|Vega:OTTHUMG00000171763	14	14q32.33	BCL2 associated athanogene 5
BAG6	ENSG00000204463	protein_coding	-	chr6:31606804-31625987	40.1489	33.5048	0.260992	0.4358	0.848426	BAG-6|BAT3|D6S52E|G3	MIM:142590|HGNC:HGNC:13919|Ensembl:ENSG00000204463|HPRD:00808|Vega:OTTHUMG00000031171	6	6p21.3	BCL2 associated athanogene 6
BAHD1	ENSG00000140320	protein_coding	+	chr15:40731919-40760441	2.91295	4.32849	-0.571381	0.5264	0.892353	-	MIM:613880|HGNC:HGNC:29153|Ensembl:ENSG00000140320|HPRD:12518|Vega:OTTHUMG00000129982	15	15q15.1	bromo adjacent homology domain containing 1
BAI1	ENSG00000181790	protein_coding	+	chr8:143530790-143626370	0.132634	0.131193	0.0157568	1	1
BAI2	ENSG00000121753	protein_coding	-	chr1:32192717-32230494	0.0206976	0.277895	-3.74701	1	1
BAI3	ENSG00000135298	protein_coding	+	chr6:69345258-70099403	0.0594852	0.0897312	-0.59308	1	1
BAIAP2	ENSG00000175866	protein_coding	+	chr17:79008947-79156964	1.77796	3.39248	-0.93212	0.10655	0.486996	BAP2|FLAF3|IRSP53	MIM:605475|HGNC:HGNC:947|Ensembl:ENSG00000175866|HPRD:05686|Vega:OTTHUMG00000177698	17	17q25	BAI1 associated protein 2
BAIAP2L1	ENSG00000006453	protein_coding	-	chr7:97881690-98030380	0.114079	0.112686	0.0177252	1	1	IRTKS	MIM:611877|HGNC:HGNC:21649|Ensembl:ENSG00000006453|HPRD:11270|Vega:OTTHUMG00000165117	7	7q22.1	BAI1 associated protein 2 like 1
BAIAP2L2	ENSG00000128298	protein_coding	-	chr22:38480895-38506677	0.0618121	0.0234187	1.40023	1	1	-	HGNC:HGNC:26203|Ensembl:ENSG00000128298|HPRD:07997|Vega:OTTHUMG00000151197	22	22q13.1	BAI1 associated protein 2 like 2
BAIAP3	ENSG00000007516	protein_coding	+	chr16:1383601-1401912	0.136469	1.09044	-2.99827	0.0006	0.0181449	BAP3	MIM:604009|HGNC:HGNC:948|Ensembl:ENSG00000007516|HPRD:04925|Vega:OTTHUMG00000047833	16	16p13.3	BAI1 associated protein 3
BAK1	ENSG00000030110	protein_coding	-	chr6:33540322-33548069	12.8272	9.3818	0.451268	0.1243	0.525341	BAK|BAK-LIKE|BCL2L7|CDN1	MIM:600516|HGNC:HGNC:949|Ensembl:ENSG00000030110|HPRD:02744|Vega:OTTHUMG00000014530	6	6p21.3	BCL2 antagonist/killer 1
BAMBI	ENSG00000095739	protein_coding	+	chr10:28966270-28971868	0.379489	0.320035	0.245827	1	1	NMA	MIM:604444|HGNC:HGNC:30251|Ensembl:ENSG00000095739|HPRD:05117|Vega:OTTHUMG00000017874	10	10p12.3-p11.2	BMP and activin membrane-bound inhibitor
BANF1	ENSG00000175334	protein_coding	+	chr11:65764015-65771620	10.8677	8.29657	0.389458	0.58115	0.91447	BAF|BCRP1|D14S1460|NGPS	MIM:603811|HGNC:HGNC:17397|Ensembl:ENSG00000175334|HPRD:04817|Vega:OTTHUMG00000166749	11	11q13.1	barrier to autointegration factor 1
BANK1	ENSG00000153064	protein_coding	+	chr4:102332442-102995969	14.0939	28.7102	-1.02649	0.00015	0.00659816	BANK	MIM:610292|HGNC:HGNC:18233|Ensembl:ENSG00000153064|HPRD:09819|Vega:OTTHUMG00000160958	4	4q24	B-cell scaffold protein with ankyrin repeats 1
BANP	ENSG00000172530	protein_coding	+	chr16:87982849-88110924	25.9172	33.8879	-0.386864	0.2746	0.728022	BEND1|SMAR1|SMARBP1	MIM:611564|HGNC:HGNC:13450|Ensembl:ENSG00000172530|HPRD:16538|Vega:OTTHUMG00000137678	16	16q24	BTG3 associated nuclear protein
BAP1	ENSG00000163930	protein_coding	-	chr3:52435019-52444366	13.2297	17.1811	-0.377048	0.2647	0.717665	HUCEP-13|UCHL2|hucep-6	MIM:603089|HGNC:HGNC:950|Ensembl:ENSG00000163930|HPRD:04366|Vega:OTTHUMG00000158392	3	3p21.1	BRCA1 associated protein 1
BARD1	ENSG00000138376	protein_coding	-	chr2:215590369-215674434	19.4986	11.4411	0.769149	0.0545	0.335758	-	MIM:601593|HGNC:HGNC:952|Ensembl:ENSG00000138376|HPRD:03354|Vega:OTTHUMG00000133016	2	2q35	BRCA1 associated RING domain 1
BARX2	ENSG00000043039	protein_coding	+	chr11:129245834-129322171	0.0107524	0	inf	1	1	-	MIM:604823|HGNC:HGNC:956|Ensembl:ENSG00000043039|HPRD:16074|Vega:OTTHUMG00000165776	11	11q25	BARX homeobox 2
BASP1	ENSG00000176788	protein_coding	+	chr5:17065706-17276943	10.2158	14.9706	-0.551335	0.05605	0.341546	CAP-23|CAP23|NAP-22|NAP22	MIM:605940|HGNC:HGNC:957|Ensembl:ENSG00000176788|HPRD:08389|Vega:OTTHUMG00000131061	5	5p15.1	brain abundant membrane attached signal protein 1
BATF	ENSG00000156127	protein_coding	+	chr14:75988767-76013358	15.802	16.2714	-0.0422328	0.89375	0.982204	B-ATF|BATF1|SFA-2|SFA2	MIM:612476|HGNC:HGNC:958|Ensembl:ENSG00000156127|HPRD:09820|Vega:OTTHUMG00000171486	14	14q24.3	basic leucine zipper transcription factor, ATF-like
BATF2	ENSG00000168062	protein_coding	-	chr11:64755414-64764517	1.1889	0.160276	2.891	5e-05	0.00274586	SARI	MIM:614983|HGNC:HGNC:25163|Ensembl:ENSG00000168062|HPRD:14470|Vega:OTTHUMG00000165633	11	11q13.1	basic leucine zipper transcription factor, ATF-like 2
BATF3	ENSG00000123685	protein_coding	-	chr1:212859759-212873327	3.38323	2.80546	0.270164	0.61385	0.922959	JDP1|JUNDM1|SNFT	MIM:612470|HGNC:HGNC:28915|Ensembl:ENSG00000123685|HPRD:18081|Vega:OTTHUMG00000036807	1	1q32.3	basic leucine zipper transcription factor, ATF-like 3
BAX	ENSG00000087088	protein_coding	+	chr19:49458071-49465055	31.2914	43.5125	-0.475665	0.17215	0.604196	BCL2L4	MIM:600040|HGNC:HGNC:959|Ensembl:ENSG00000087088|HPRD:02498|Vega:OTTHUMG00000160476	19	19q13.3-q13.4	BCL2-associated X protein
BAZ1A	ENSG00000198604	protein_coding	-	chr14:35221936-35345665	66.7884	68.5662	-0.0378997	0.8954	0.982705	ACF1|WALp1|WCRF180|hACF1	MIM:605680|HGNC:HGNC:960|Ensembl:ENSG00000198604|Vega:OTTHUMG00000140216	14	14q13.2	bromodomain adjacent to zinc finger domain 1A
BAZ1B	ENSG00000009954	protein_coding	-	chr7:72854727-72936608	30.1994	31.8408	-0.07636	0.781	0.966082	WBSCR10|WBSCR9|WSTF	MIM:605681|HGNC:HGNC:961|Ensembl:ENSG00000009954|HPRD:10416|Vega:OTTHUMG00000023847	7	7q11.23	bromodomain adjacent to zinc finger domain 1B
BAZ2A	ENSG00000076108	protein_coding	-	chr12:56989379-57030600	35.2187	27.8734	0.337451	0.36805	0.810181	TIP5|WALp3	MIM:605682|HGNC:HGNC:962|Ensembl:ENSG00000076108|HPRD:10417|Vega:OTTHUMG00000170332	12	12q13.3	bromodomain adjacent to zinc finger domain 2A
BAZ2B	ENSG00000123636	protein_coding	-	chr2:160175489-160474552	76.4513	81.6663	-0.0951991	0.80845	0.967233	WALp4	MIM:605683|HGNC:HGNC:963|Ensembl:ENSG00000123636|Ensembl:ENSG00000226266|HPRD:09295|Vega:OTTHUMG00000132027	2	2q24.2	bromodomain adjacent to zinc finger domain 2B
BBC3	ENSG00000105327	protein_coding	-	chr19:47724080-47736023	5.0322	5.38429	-0.0975669	0.81035	0.967954	JFY-1|JFY1|PUMA	MIM:605854|HGNC:HGNC:17868|Ensembl:ENSG00000105327|HPRD:16165|Vega:OTTHUMG00000183489	19	19q13.32	BCL2 binding component 3
BBIP1	ENSG00000214413	protein_coding	-	chr10:112628647-112679032	14.9559	20.6924	-0.468392	0.42275	0.841429	BBIP10|BBS18|NCRNA00081|bA348N5.3	MIM:613605|HGNC:HGNC:28093|Ensembl:ENSG00000214413|Vega:OTTHUMG00000019046	10	10q25.2	BBSome interacting protein 1
BBS1	ENSG00000174483	protein_coding	+	chr11:66234215-66313709	3.5347	9.27538	-1.39182	0.0147	0.157307	BBS2L2	MIM:209901|HGNC:HGNC:966|Ensembl:ENSG00000174483|Ensembl:ENSG00000256349|HPRD:01950|Vega:OTTHUMG00000167110|Vega:OTTHUMG00000167719	11	11q13	Bardet-Biedl syndrome 1
BBS10	ENSG00000179941	protein_coding	-	chr12:76738253-76742222	3.74744	4.82269	-0.363933	0.23365	0.687773	C12orf58	MIM:610148|HGNC:HGNC:26291|Ensembl:ENSG00000179941|HPRD:08036|Vega:OTTHUMG00000147352	12	12q21.2	Bardet-Biedl syndrome 10
BBS12	ENSG00000181004	protein_coding	+	chr4:123653856-123666098	1.22427	1.09505	0.160934	0.68755	0.94839	C4orf24	MIM:610683|HGNC:HGNC:26648|Ensembl:ENSG00000181004|HPRD:08759|Vega:OTTHUMG00000133070	4	4q27	Bardet-Biedl syndrome 12
BBS2	ENSG00000125124	protein_coding	-	chr16:56463044-56554195	13.6	24.8357	-0.868813	0.12565	0.528799	BBS|RP74	MIM:606151|HGNC:HGNC:967|Ensembl:ENSG00000125124|HPRD:05855|Vega:OTTHUMG00000176943	16	16q21	Bardet-Biedl syndrome 2
BBS4	ENSG00000140463	protein_coding	+	chr15:72978526-73030817	6.54012	10.471	-0.679005	0.07865	0.412682	-	MIM:600374|HGNC:HGNC:969|Ensembl:ENSG00000140463|HPRD:08982|Vega:OTTHUMG00000133510	15	15q22.3-q23	Bardet-Biedl syndrome 4
BBS5	ENSG00000163093	protein_coding	+	chr2:170335687-170382772	0.48485	0.657667	-0.439817	0.67465	0.943087	-	MIM:603650|HGNC:HGNC:970|Ensembl:ENSG00000163093|HPRD:10353|Vega:OTTHUMG00000132207	2	2q31.1	Bardet-Biedl syndrome 5
BBS7	ENSG00000138686	protein_coding	-	chr4:122745594-122791652	4.3995	5.45751	-0.310905	0.37735	0.815912	BBS2L1	MIM:607590|HGNC:HGNC:18758|Ensembl:ENSG00000138686|HPRD:07399|Vega:OTTHUMG00000133076	4	4q27	Bardet-Biedl syndrome 7
BBS9	ENSG00000122507	protein_coding	+	chr7:33168855-33645680	13.2972	17.3366	-0.382704	0.2053	0.651797	B1|C18|D1|PTHB1	MIM:607968|HGNC:HGNC:30000|Ensembl:ENSG00000122507|HPRD:16262|Vega:OTTHUMG00000128659	7	7p14	Bardet-Biedl syndrome 9
BBX	ENSG00000114439	protein_coding	+	chr3:107241782-107530171	61.5781	70.7162	-0.199625	0.66505	0.94077	ARTC1|HBP2|HSPC339|MDS001	HGNC:HGNC:14422|Ensembl:ENSG00000114439|HPRD:10688|Vega:OTTHUMG00000150360	3	3q13.1	bobby sox homolog (Drosophila)
BCAN	ENSG00000132692	protein_coding	+	chr1:156611181-156631216	0	0.00923209	-inf	1	1	BEHAB|CSPG7	MIM:600347|HGNC:HGNC:23059|Ensembl:ENSG00000132692|HPRD:02644|HPRD:09821|Vega:OTTHUMG00000033322	1	1q31	brevican
BCAP29	ENSG00000075790	protein_coding	+	chr7:107220001-107269943	20.3096	20.4938	-0.0130296	0.97395	0.993534	BAP29	HGNC:HGNC:24131|Ensembl:ENSG00000075790|HPRD:16541	7	7q22.3	B-cell receptor-associated protein 29
BCAP31	ENSG00000185825	protein_coding	-	chrX:152965946-152990152	33.4129	29.2519	0.191874	0.5065	0.884586	6C6-AG|BAP31|CDM|DDCH|DXS1357E	MIM:300398|HGNC:HGNC:16695|Ensembl:ENSG00000185825|HPRD:02319|Vega:OTTHUMG00000024218	X	Xq28	B-cell receptor-associated protein 31
BCAR1	ENSG00000050820	protein_coding	-	chr16:75262927-75301951	0	0.0130308	-inf	1	1	CAS|CAS1|CASS1|CRKAS|P130Cas	MIM:602941|HGNC:HGNC:971|Ensembl:ENSG00000050820|HPRD:04248|Vega:OTTHUMG00000137604	16	16q23.1	breast cancer anti-estrogen resistance 1
BCAR3	ENSG00000137936	protein_coding	-	chr1:94027346-94312706	0.527722	0.614089	-0.218669	0.71895	0.955831	NSP2|SH2D3B	MIM:604704|HGNC:HGNC:973|Ensembl:ENSG00000137936|HPRD:05268|Vega:OTTHUMG00000010301	1	1p22.1	breast cancer anti-estrogen resistance 3
BCAS1	ENSG00000064787	protein_coding	-	chr20:52553315-52687304	0.123901	0.223979	-0.854177	1	1	AIBC1|NABC1	MIM:602968|HGNC:HGNC:974|Ensembl:ENSG00000064787|HPRD:04273|Vega:OTTHUMG00000032772	20	20q13.2	breast carcinoma amplified sequence 1
BCAS2	ENSG00000116752	protein_coding	-	chr1:115064016-115213043	17.5967	20.3654	-0.210816	0.4944	0.879936	DAM1|SPF27|Snt309	MIM:605783|HGNC:HGNC:975|Ensembl:ENSG00000116752|HPRD:05777|Vega:OTTHUMG00000011898	1	1p13.2	breast carcinoma amplified sequence 2
BCAS3	ENSG00000141376	protein_coding	+	chr17:58754813-59488916	67.2288	56.546	0.249653	0.50375	0.883576	GAOB1|MAAB	MIM:607470|HGNC:HGNC:14347|Ensembl:ENSG00000141376|HPRD:06313|Vega:OTTHUMG00000180064	17	17q23	breast carcinoma amplified sequence 3
BCAS4	ENSG00000124243	protein_coding	+	chr20:49411430-49493714	2.78875	5.40384	-0.954365	0.32005	0.770038	CNOL	MIM:607471|HGNC:HGNC:14367|Ensembl:ENSG00000124243|HPRD:06314|Vega:OTTHUMG00000032735	20	20q13.13	breast carcinoma amplified sequence 4
BCAT1	ENSG00000060982	protein_coding	-	chr12:24964294-25113092	3.43746	2.04495	0.74928	0.02175	0.200407	BCATC|BCT1|ECA39|MECA39|PNAS121|PP18	MIM:113520|HGNC:HGNC:976|Ensembl:ENSG00000060982|HPRD:00216|Vega:OTTHUMG00000169053	12	12p12.1	branched chain amino-acid transaminase 1, cytosolic
BCAT2	ENSG00000105552	protein_coding	-	chr19:49298318-49314286	1.59291	2.62228	-0.719152	0.1446	0.55901	BCAM|BCATM|BCT2|PP18	MIM:113530|HGNC:HGNC:977|Ensembl:ENSG00000105552|HPRD:00217|Vega:OTTHUMG00000183327	19	19q13	branched chain amino-acid transaminase 2, mitochondrial
BCCIP	ENSG00000107949	protein_coding	+	chr10:127512114-127585005	22.3347	25.6846	-0.201611	0.547	0.900996	TOK-1|TOK1	MIM:611883|HGNC:HGNC:978|Ensembl:ENSG00000107949|HPRD:16542|Vega:OTTHUMG00000019237	10	10q26.1	BRCA2 and CDKN1A interacting protein
BCDIN3D	ENSG00000186666	protein_coding	-	chr12:50184928-50236912	5.49559	7.05613	-0.360604	0.51165	0.886144	-	HGNC:HGNC:27050|Ensembl:ENSG00000186666|HPRD:14065|Vega:OTTHUMG00000169807	12	12q13.12	BCDIN3 domain containing RNA methyltransfease
BCKDHA	ENSG00000248098	protein_coding	+	chr19:41768400-41930910	17.9063	13.9486	0.360347	0.58605	0.916176	BCKDE1A|MSU|MSUD1|OVD1A	MIM:608348|HGNC:HGNC:986|Ensembl:ENSG00000248098|HPRD:02009|Vega:OTTHUMG00000168128	19	19q13.1-q13.2	branched chain keto acid dehydrogenase E1, alpha polypeptide
BCKDHB	ENSG00000083123	protein_coding	+	chr6:80816363-81055987	5.51226	7.83433	-0.507167	0.1904	0.6323	BCKDE1B|BCKDH E1-beta|E1B	MIM:248611|HGNC:HGNC:987|Ensembl:ENSG00000083123|HPRD:02011|Vega:OTTHUMG00000016430	6	6q14.1	branched chain keto acid dehydrogenase E1, beta polypeptide
BCKDK	ENSG00000103507	protein_coding	+	chr16:31117427-31124110	9.83749	6.39266	0.621873	0.05195	0.327602	BCKDKD|BDK	MIM:614901|HGNC:HGNC:16902|Ensembl:ENSG00000103507|HPRD:12523|Vega:OTTHUMG00000047356	16	16p11.2	branched chain ketoacid dehydrogenase kinase
BCL10	ENSG00000142867	protein_coding	-	chr1:85731930-86043933	13.7375	8.60261	0.675269	0.01425	0.154784	CARMEN|CIPER|CLAP|IMD37|c-E10|mE10	MIM:603517|HGNC:HGNC:989|Ensembl:ENSG00000142867|HPRD:04625|Vega:OTTHUMG00000009965	1	1p22	B-cell CLL/lymphoma 10
BCL11A	ENSG00000119866	protein_coding	-	chr2:60678301-60780914	6.21939	5.16352	0.268418	0.64855	0.935314	BCL11A-L|BCL11A-S|BCL11A-XL|BCL11a-M|CTIP1|EVI9|HBFQTL5|ZNF856	MIM:606557|HGNC:HGNC:13221|Ensembl:ENSG00000119866|HPRD:05949|Vega:OTTHUMG00000129420	2	2p16.1	B-cell CLL/lymphoma 11A
BCL11B	ENSG00000127152	protein_coding	-	chr14:99635623-99737861	16.2315	27.075	-0.738169	0.00165	0.0378232	ATL1|ATL1-alpha|ATL1-beta|ATL1-delta|ATL1-gamma|CTIP-2|CTIP2|RIT1|ZNF856B|hRIT1-alpha	MIM:606558|HGNC:HGNC:13222|Ensembl:ENSG00000127152|HPRD:05950|Vega:OTTHUMG00000028967	14	14q32.2	B-cell CLL/lymphoma 11B
BCL2	ENSG00000171791	protein_coding	-	chr18:60790578-60987361	8.96933	33.4445	-1.8987	0.0001	0.00483865	Bcl-2|PPP1R50	MIM:151430|HGNC:HGNC:990|HPRD:01045	18	18q21.3	B-cell CLL/lymphoma 2
BCL2A1	ENSG00000140379	protein_coding	-	chr15:80253230-80263788	78.1425	73.9736	0.079096	0.7671	0.966082	ACC-1|ACC-2|ACC1|ACC2|BCL2L5|BFL1|GRS|HBPA1	MIM:601056|HGNC:HGNC:991|Ensembl:ENSG00000140379|HPRD:03034|Vega:OTTHUMG00000144173	15	15q24.3	BCL2 related protein A1
BCL2L1	ENSG00000171552	protein_coding	-	chr20:30252254-30311792	17.5768	21.1746	-0.268667	0.44835	0.854552	BCL-XL/S|BCL2L|BCLX|Bcl-X|PPP1R52	MIM:600039|HGNC:HGNC:992|Ensembl:ENSG00000171552|HPRD:02497|Vega:OTTHUMG00000032192	20	20q11.21	BCL2 like 1
BCL2L10	ENSG00000137875	protein_coding	-	chr15:52401459-52404972	0	0.0509562	-inf	1	1	BCL-B|Boo|Diva|bcl2-L-10	MIM:606910|HGNC:HGNC:993|HPRD:06071	15	15q21	BCL2 like 10
BCL2L11	ENSG00000153094	protein_coding	+	chr2:111876954-111926024	15.0427	8.21884	0.872055	0.0007	0.0200835	BAM|BIM|BOD	MIM:603827|HGNC:HGNC:994|Ensembl:ENSG00000153094|HPRD:04828|Vega:OTTHUMG00000131256	2	2q13	BCL2 like 11
BCL2L12	ENSG00000126453	protein_coding	+	chr19:50162825-50177173	1.90701	1.57706	0.274071	0.7564	0.963983	-	MIM:610837|HGNC:HGNC:13787|Ensembl:ENSG00000126453|HPRD:16543	19	19q13.3	BCL2 like 12
BCL2L13	ENSG00000099968	protein_coding	+	chr22:18111620-18213620	27.1568	20.7836	0.385866	0.15705	0.580203	BCL-RAMBO|Bcl2-L-13|MIL1	HGNC:HGNC:17164|Ensembl:ENSG00000099968|HPRD:09822|Vega:OTTHUMG00000150088	22	22q11.1	BCL2 like 13
BCL2L14	ENSG00000121380	protein_coding	+	chr12:12202777-12419946	0.658716	0.432714	0.606243	0.3294	0.777796	BCLG	MIM:606126|HGNC:HGNC:16657|Ensembl:ENSG00000121380|HPRD:05841|Vega:OTTHUMG00000159528	12	12p13-p12	BCL2 like 14
BCL2L15	ENSG00000188761	protein_coding	-	chr1:114304453-114456708	2.50955	2.00232	0.325755	0.7762	0.966082	Bfk|C1orf178	HGNC:HGNC:33624|HPRD:16920	1	1p13.2	BCL2 like 15
BCL2L2	ENSG00000129473	protein_coding	+	chr14:23654524-23795394	2.56369	3.14982	-0.297048	0.6698	0.942008	BCL-W|BCL2-L-2|BCLW|PPP1R51	MIM:601931|HGNC:HGNC:995|Ensembl:ENSG00000129473|HPRD:03569|Vega:OTTHUMG00000028738	14	14q11.2-q12	BCL2-like 2
BCL2L2-PABPN1	ENSG00000258643	protein_coding	+	chr14:23654524-23795394	0.721396	0.653107	0.143473	0.9291	0.985995	-	HGNC:HGNC:42959	14	14q	BCL2L2-PABPN1 readthrough
BCL3	ENSG00000069399	protein_coding	+	chr19:45250961-45263301	3.21739	1.81512	0.825831	0.19835	0.641565	BCL4|D19S37	MIM:109560|HGNC:HGNC:998|Ensembl:ENSG00000069399|HPRD:00179|Vega:OTTHUMG00000151517	19	19q13.32	B-cell CLL/lymphoma 3
BCL6	ENSG00000113916	protein_coding	-	chr3:187416046-187463515	37.8138	22.1444	0.771975	0.05765	0.346229	BCL5|BCL6A|LAZ3|ZBTB27|ZNF51	MIM:109565|HGNC:HGNC:1001|Ensembl:ENSG00000113916|HPRD:00180|Vega:OTTHUMG00000156441	3	3q27	B-cell CLL/lymphoma 6
BCL6B	ENSG00000161940	protein_coding	+	chr17:6926338-6933609	0	0.0149572	-inf	1	1	BAZF|ZBTB28|ZNF62	MIM:608992|HGNC:HGNC:1002|Ensembl:ENSG00000161940|HPRD:16414|Vega:OTTHUMG00000177882	17	17p13.1	B-cell CLL/lymphoma 6, member B
BCL7A	ENSG00000110987	protein_coding	+	chr12:122445339-122499948	1.18228	1.34435	-0.185335	0.69695	0.950448	BCL7	MIM:601406|HGNC:HGNC:1004|HPRD:03243	12	12q24.13	B-cell CLL/lymphoma 7A
BCL7B	ENSG00000106635	protein_coding	-	chr7:72950685-72972332	13.2938	9.35423	0.507061	0.20885	0.656422	-	MIM:605846|HGNC:HGNC:1005|Ensembl:ENSG00000106635|HPRD:05786|Vega:OTTHUMG00000023412	7	7q11.23	B-cell CLL/lymphoma 7B
BCL7C	ENSG00000099385	protein_coding	-	chr16:30844946-30906541	8.52455	14.6197	-0.778223	0.01485	0.157968	-	MIM:605847|HGNC:HGNC:1006|Ensembl:ENSG00000099385|HPRD:05787|Vega:OTTHUMG00000177719	16	16p11	B-cell CLL/lymphoma 7C
BCL9	ENSG00000116128	protein_coding	+	chr1:147013181-147098017	0.854664	1.12872	-0.401263	0.55155	0.903585	LGS	MIM:602597|HGNC:HGNC:1008|Ensembl:ENSG00000116128|HPRD:04000|Vega:OTTHUMG00000014031	1	1q21	B-cell CLL/lymphoma 9
BCL9L	ENSG00000186174	protein_coding	-	chr11:118754474-118829269	6.20756	10.0089	-0.689185	0.3497	0.794805	BCL9-2|DLNB11	MIM:609004|HGNC:HGNC:23688|HPRD:10612	11	11q23.3	B-cell CLL/lymphoma 9-like
BCLAF1	ENSG00000029363	protein_coding	-	chr6:136578000-136610989	191.971	192.511	-0.00404684	0.99135	0.996695	BTF|bK211L9.1	MIM:612588|HGNC:HGNC:16863|Ensembl:ENSG00000029363|HPRD:16544|Vega:OTTHUMG00000033323	6	6q23.3	BCL2 associated transcription factor 1
BCO2	ENSG00000197580	protein_coding	+	chr11:111895537-112095422	1.29922	2.71787	-1.06483	0.0687	0.380432	B-DIOX-II|BCDO2	MIM:611740|HGNC:HGNC:18503|Ensembl:ENSG00000197580|HPRD:12522|Vega:OTTHUMG00000167155	11	11q23.1	beta-carotene oxygenase 2
BCOR	ENSG00000183337	protein_coding	-	chrX:39909067-40036582	11.5764	10.2642	0.173565	0.56615	0.909771	ANOP2|MAA2|MCOPS2	MIM:300485|HGNC:HGNC:20893|Ensembl:ENSG00000183337|HPRD:06458|Vega:OTTHUMG00000024100	X	Xp11.4	BCL6 corepressor
BCORL1	ENSG00000085185	protein_coding	+	chrX:129115082-129192058	1.04047	0.839111	0.310305	0.54165	0.898961	BCoR-L1|CXorf10	MIM:300688|HGNC:HGNC:25657|Ensembl:ENSG00000085185|HPRD:06517|Vega:OTTHUMG00000022379	X	Xq25-q26.1	BCL6 corepressor-like 1
BCR	ENSG00000186716	protein_coding	+	chr22:23521890-23660224	14.9041	12.8435	0.214679	0.43535	0.848216	ALL|BCR1|CML|D22S11|D22S662|PHL	MIM:151410|HGNC:HGNC:1014|Ensembl:ENSG00000186716|HPRD:01044|Vega:OTTHUMG00000150655	22	22q11.23	breakpoint cluster region
BCS1L	ENSG00000074582	protein_coding	+	chr2:219502638-219528166	4.79522	11.3954	-1.24878	0.01185	0.13776	BCS|BCS1|BJS|FLNMS|GRACILE|Hs.6719|MC3DN1|PTD|h-BCS	MIM:603647|HGNC:HGNC:1020|Ensembl:ENSG00000074582|HPRD:04708|Vega:OTTHUMG00000133114	2	2q33	BCS1 homolog, ubiquinol-cytochrome c reductase complex chaperone
BDH1	ENSG00000161267	protein_coding	-	chr3:197236653-197300194	2.2832	4.61067	-1.01392	0.0575	0.346141	BDH|SDR9C1	MIM:603063|HGNC:HGNC:1027|Ensembl:ENSG00000161267|HPRD:04344|Vega:OTTHUMG00000155478	3	3q29	3-hydroxybutyrate dehydrogenase, type 1
BDH2	ENSG00000164039	protein_coding	-	chr4:103941024-104021040	10.1948	9.93394	0.0373946	0.92625	0.98526	DHRS6|EFA6R|PRO20933|SDR15C1|UCPA-OR|UNQ6308	HGNC:HGNC:32389|Ensembl:ENSG00000164039|HPRD:07103|Vega:OTTHUMG00000074039	4	4q24	3-hydroxybutyrate dehydrogenase, type 2
BDKRB2	ENSG00000168398	protein_coding	+	chr14:96671015-96735304	0.0042149	0.00339135	0.31364	1	1	B2R|BK-2|BK2|BKR2|BRB2	MIM:113503|HGNC:HGNC:1030|Ensembl:ENSG00000168398|HPRD:00213|Vega:OTTHUMG00000171408	14	14q32.2	bradykinin receptor B2
BDNF	ENSG00000176697	protein_coding	-	chr11:27528384-27899195	0.025299	0.0238292	0.0863451	1	1	ANON2|BULN2	MIM:113505|HGNC:HGNC:1033|Ensembl:ENSG00000176697|HPRD:00214|Vega:OTTHUMG00000178797	11	11p13	brain-derived neurotrophic factor
BDP1	ENSG00000145734	protein_coding	+	chr5:70751441-70863649	16.8868	34.3805	-1.02569	0.0002	0.00815626	HSA238520|TAF3B1|TFC5|TFIIIB''|TFIIIB150|TFIIIB90|TFNR	MIM:607012|HGNC:HGNC:13652|Ensembl:ENSG00000145734|HPRD:06114|Vega:OTTHUMG00000162506	5	5q13	B double prime 1, subunit of RNA polymerase III transcription initiation factor IIIB
BECN1	ENSG00000126581	protein_coding	-	chr17:40950809-40995774	59.5362	70.8711	-0.251431	0.3935	0.826583	ATG6|VPS30|beclin1	MIM:604378|HGNC:HGNC:1034|Ensembl:ENSG00000126581|HPRD:05087|Vega:OTTHUMG00000180653	17	17q21	beclin 1, autophagy related
BEGAIN	ENSG00000183092	protein_coding	-	chr14:101003485-101053750	0.0787787	0.507595	-2.6878	1	1	-	HGNC:HGNC:24163|Ensembl:ENSG00000183092|HPRD:06459|Vega:OTTHUMG00000171589	14	14q32.2	brain enriched guanylate kinase associated
BEND2	ENSG00000177324	protein_coding	-	chrX:18181050-18239024	1.71049	2.07022	-0.275374	0.45465	0.857722	CXorf20	HGNC:HGNC:28509|Ensembl:ENSG00000177324|HPRD:06646|Vega:OTTHUMG00000021211	X	Xp22.13	BEN domain containing 2
BEND3	ENSG00000178409	protein_coding	-	chr6:107386385-107436473	0.31387	0.22943	0.452114	1	1	KIAA1553	MIM:616374|HGNC:HGNC:23040|Ensembl:ENSG00000178409|Vega:OTTHUMG00000015308	6	6q21	BEN domain containing 3
BEND4	ENSG00000188848	protein_coding	-	chr4:42112954-42154895	0.606699	0.670283	-0.143791	0.7091	0.952499	CCDC4	HGNC:HGNC:23815|Ensembl:ENSG00000188848|HPRD:13481|Vega:OTTHUMG00000160531	4	4p13	BEN domain containing 4
BEND5	ENSG00000162373	protein_coding	-	chr1:48998526-50489585	0.670121	1.59606	-1.25202	0.05155	0.325883	C1orf165	HGNC:HGNC:25668|Ensembl:ENSG00000162373|Vega:OTTHUMG00000008153	1	1p33	BEN domain containing 5
BEND6	ENSG00000151917	protein_coding	+	chr6:56819772-56892140	0.103234	0.225285	-1.12584	1	1	C6orf65	HGNC:HGNC:20871|Ensembl:ENSG00000151917|HPRD:12893|Vega:OTTHUMG00000014914	6	6p12.1	BEN domain containing 6
BEND7	ENSG00000165626	protein_coding	-	chr10:13480483-13572262	0.304769	0.16235	0.908603	1	1	C10orf30	HGNC:HGNC:23514|Ensembl:ENSG00000165626|HPRD:12570|Vega:OTTHUMG00000017699	10	10p13	BEN domain containing 7
BEST1	ENSG00000167995	protein_coding	+	chr11:61717292-61735132	2.76104	2.77817	-0.00892366	0.9904	0.996472	ARB|BEST|BMD|RP50|TU15B|VMD2	MIM:607854|HGNC:HGNC:12703|Ensembl:ENSG00000167995|HPRD:01094|Vega:OTTHUMG00000167469	11	11q13	bestrophin 1
BEST3	ENSG00000127325	protein_coding	-	chr12:70037139-70093256	0.0552419	0.10796	-0.966668	1	1	VMD2L3	MIM:607337|HGNC:HGNC:17105|Ensembl:ENSG00000127325|HPRD:17484|Vega:OTTHUMG00000149919	12	12q15	bestrophin 3
BEST4	ENSG00000142959	protein_coding	-	chr1:45249256-45253377	0.0463437	0.0323515	0.51854	1	1	VMD2L2	MIM:607336|HGNC:HGNC:17106|Ensembl:ENSG00000142959|HPRD:09549|Vega:OTTHUMG00000008488	1	1p34.1	bestrophin 4
BET1	ENSG00000105829	protein_coding	-	chr7:93592073-93640425	11.6102	19.9879	-0.783729	0.06475	0.369043	HBET1	MIM:605456|HGNC:HGNC:14562|Ensembl:ENSG00000105829|HPRD:16107|Vega:OTTHUMG00000023487	7	7q21.1-q22	Bet1 golgi vesicular membrane trafficking protein
BET1L	ENSG00000177951	protein_coding	-	chr11:120810-207428	4.20966	6.46309	-0.618521	0.2427	0.697408	BET1L1|GOLIM3|GS15|HSPC197	MIM:615417|HGNC:HGNC:19348|Ensembl:ENSG00000177951|HPRD:16547|Vega:OTTHUMG00000119071	11	11p15.5	Bet1 golgi vesicular membrane trafficking protein like
BEX1	ENSG00000133169	protein_coding	-	chrX:102317578-102319168	0.346327	0.936791	-1.43559	0.05965	0.352563	BEX2|HBEX2|HGR74-h	MIM:300690|HGNC:HGNC:1036|Ensembl:ENSG00000133169|HPRD:06460|Vega:OTTHUMG00000022708	X	Xq22.1|Xq22	brain expressed X-linked 1
BEX2	ENSG00000133134	protein_coding	-	chrX:102564273-102565974	3.08682	10.0739	-1.70643	0.0007	0.0200835	BEX1|DJ79P11.1	MIM:300691|HGNC:HGNC:30933|Ensembl:ENSG00000133134|HPRD:06484|Vega:OTTHUMG00000022095	X	Xq22	brain expressed X-linked 2
BEX4	ENSG00000102409	protein_coding	+	chrX:102470019-102472174	8.08471	11.2875	-0.481463	0.159	0.582846	BEXL1	MIM:300692|HGNC:HGNC:25475|Ensembl:ENSG00000102409|Vega:OTTHUMG00000022091	X	Xq22.1-q22.3	brain expressed X-linked 4
BEX5	ENSG00000184515	protein_coding	-	chrX:101408679-101411029	0.42127	3.02098	-2.8422	0.0002	0.00815626	NGFRAP1L1	MIM:300693|HGNC:HGNC:27990|Ensembl:ENSG00000184515|HPRD:18484|Vega:OTTHUMG00000022049	X	Xq22.1	brain expressed X-linked 5
BFAR	ENSG00000103429	protein_coding	+	chr16:14726671-14763093	19.5638	14.7404	0.408411	0.17355	0.606612	BAR|RNF47	HGNC:HGNC:17613|Ensembl:ENSG00000103429|HPRD:16548|Vega:OTTHUMG00000129848	16	16p13.12	bifunctional apoptosis regulator
BFSP1	ENSG00000125864	protein_coding	-	chr20:17474549-17549865	0.859767	1.10606	-0.363407	0.44925	0.854812	CP115|CP94|CTRCT33|LIFL-H	MIM:603307|HGNC:HGNC:1040|Ensembl:ENSG00000125864|HPRD:04494|Vega:OTTHUMG00000031940	20	20p12.1	beaded filament structural protein 1
BFSP2	ENSG00000170819	protein_coding	+	chr3:133118838-133194066	0.202403	0.218537	-0.110646	1	1	CP47|CP49|CTRCT12|LIFL-L|PHAKOSIN	MIM:603212|HGNC:HGNC:1041|Ensembl:ENSG00000170819|HPRD:04444|Vega:OTTHUMG00000159719	3	3q22.1	beaded filament structural protein 2
BGLAP	ENSG00000242252	protein_coding	+	chr1:156182772-156213123	0.122314	0.253295	-1.05023	1	1	BGP|OC|OCN	MIM:112260|HGNC:HGNC:1043|HPRD:00205|Vega:OTTHUMG00000014819	1	1q22	bone gamma-carboxyglutamate protein
BHLHA15	ENSG00000180535	protein_coding	+	chr7:97840738-97842291	0.262753	0.0501754	2.38865	1	1	BHLHB8|MIST1	MIM:608606|HGNC:HGNC:22265|Ensembl:ENSG00000180535|HPRD:16356|Vega:OTTHUMG00000154289	7	7q21.3	basic helix-loop-helix family member a15
BHLHB9	ENSG00000198908	protein_coding	+	chrX:101975615-102008468	0.504659	0.880001	-0.802196	0.12865	0.533241	GASP3|p60TRP	MIM:300921|HGNC:HGNC:29353|Ensembl:ENSG00000198908|HPRD:10028|Vega:OTTHUMG00000022060	X	Xq23	basic helix-loop-helix domain containing, class B, 9
BHLHE40	ENSG00000134107	protein_coding	+	chr3:4938492-5027008	16.9199	12.1782	0.47442	0.11155	0.499244	BHLHB2|DEC1|HLHB2|SHARP-2|STRA13|Stra14	MIM:604256|HGNC:HGNC:1046|Ensembl:ENSG00000134107|HPRD:16050|Vega:OTTHUMG00000119035	3	3p26	basic helix-loop-helix family member e40
BHLHE41	ENSG00000123095	protein_coding	-	chr12:26272958-26986131	0.714344	0.326574	1.12921	0.3589	0.80177	BHLHB3|DEC2|SHARP1|hDEC2	MIM:606200|HGNC:HGNC:16617|Ensembl:ENSG00000123095|HPRD:16204|Vega:OTTHUMG00000169174	12	12p12.1	basic helix-loop-helix family member e41
BICC1	ENSG00000122870	protein_coding	+	chr10:60272899-60591195	0.142294	0.11909	0.256826	1	1	BICC|CYSRD	MIM:614295|HGNC:HGNC:19351|Ensembl:ENSG00000122870|Vega:OTTHUMG00000018271	10	10q21.1	BicC family RNA binding protein 1
BICD1	ENSG00000151746	protein_coding	+	chr12:32257050-32536567	2.92062	3.96031	-0.439342	0.40235	0.830975	BICD	MIM:602204|HGNC:HGNC:1049|Ensembl:ENSG00000151746|HPRD:03730|Vega:OTTHUMG00000169307	12	12p11.2-p11.1	bicaudal D homolog 1 (Drosophila)
BICD2	ENSG00000185963	protein_coding	-	chr9:95473644-95527094	16.6145	19.3512	-0.219984	0.3547	0.797964	SMALED2|bA526D8.1	MIM:609797|HGNC:HGNC:17208|Ensembl:ENSG00000185963|HPRD:09826|Vega:OTTHUMG00000021036	9	9q22.31	bicaudal D homolog 2 (Drosophila)
BID	ENSG00000015475	protein_coding	-	chr22:18215565-18257536	31.7124	27.0689	0.228409	0.46075	0.861239	FP497	MIM:601997|HGNC:HGNC:1050|Ensembl:ENSG00000015475|HPRD:03590|Vega:OTTHUMG00000150087	22	22q11.1	BH3 interacting domain death agonist
BIK	ENSG00000100290	protein_coding	+	chr22:43506753-43525718	1.26169	1.53018	-0.278338	0.5789	0.913986	BIP1|BP4|NBK	MIM:603392|HGNC:HGNC:1051|Ensembl:ENSG00000100290|HPRD:04547|Vega:OTTHUMG00000150703	22	22q13.31	BCL2-interacting killer
BIN1	ENSG00000136717	protein_coding	-	chr2:127805602-127864931	13.0094	22.1218	-0.765911	0.01005	0.124086	AMPH2|AMPHL|SH3P9	MIM:601248|HGNC:HGNC:1052|Ensembl:ENSG00000136717|HPRD:03150|Vega:OTTHUMG00000131465	2	2q14	bridging integrator 1
BIN2	ENSG00000110934	protein_coding	-	chr12:51674821-51718452	99.1717	112.35	-0.180006	0.4442	0.852359	BRAP-1	MIM:605936|HGNC:HGNC:1053|Ensembl:ENSG00000110934|HPRD:05805|Vega:OTTHUMG00000185197	12	12q13	bridging integrator 2
BIN3	ENSG00000147439	protein_coding	-	chr8:22462144-22526661	21.3376	23.6458	-0.148184	0.74305	0.961102	-	MIM:606396|HGNC:HGNC:1054|Ensembl:ENSG00000147439|HPRD:05904|Vega:OTTHUMG00000163844	8	8p21.3	bridging integrator 3
BIRC2	ENSG00000110330	protein_coding	+	chr11:102217941-102249401	49.3327	52.4	-0.0870239	0.7307	0.957447	API1|HIAP2|Hiap-2|MIHB|RNF48|c-IAP1|cIAP1	MIM:601712|HGNC:HGNC:590|Ensembl:ENSG00000110330|HPRD:03419|Vega:OTTHUMG00000167325	11	11q22	baculoviral IAP repeat containing 2
BIRC3	ENSG00000023445	protein_coding	+	chr11:102188214-102210134	22.6287	75.7147	-1.74242	5e-05	0.00274586	AIP1|API2|CIAP2|HAIP1|HIAP1|MALT2|MIHC|RNF49|c-IAP2	MIM:601721|HGNC:HGNC:591|Ensembl:ENSG00000023445|HPRD:03426|Vega:OTTHUMG00000167324	11	11q22	baculoviral IAP repeat containing 3
BIRC5	ENSG00000089685	protein_coding	+	chr17:76210266-76221717	1.91791	0.812773	1.23861	0.0177	0.175364	API4|EPR-1	MIM:603352|HGNC:HGNC:593|Ensembl:ENSG00000089685|HPRD:04520|Vega:OTTHUMG00000177505	17	17q25	baculoviral IAP repeat containing 5
BIRC6	ENSG00000115760	protein_coding	+	chr2:32582095-32843966	157.968	159.202	-0.0112267	0.9783	0.993687	APOLLON|BRUCE	MIM:605638|HGNC:HGNC:13516|Ensembl:ENSG00000115760|HPRD:05731|Vega:OTTHUMG00000150528	2	2p22.3	baculoviral IAP repeat containing 6
BIRC7	ENSG00000101197	protein_coding	+	chr20:61867234-61871859	0.0147368	0.0930003	-2.65781	1	1	KIAP|LIVIN|ML-IAP|MLIAP|RNF50	MIM:605737|HGNC:HGNC:13702|Ensembl:ENSG00000101197|HPRD:05761|Vega:OTTHUMG00000032957	20	20q13.3	baculoviral IAP repeat containing 7
BIVM	ENSG00000134897	protein_coding	+	chr13:103451398-103528345	3.59814	4.82183	-0.422329	0.55785	0.906114	-	HGNC:HGNC:16034|Ensembl:ENSG00000134897|HPRD:09827|Vega:OTTHUMG00000017309	13	13q33.1	basic, immunoglobulin-like variable motif containing
BIVM-ERCC5	ENSG00000270181	protein_coding	+	chr13:103451398-103528345	9.07848	8.37802	0.115841	0.8176	0.969948	ERCC5-202	HGNC:HGNC:43690|Ensembl:ENSG00000270181|Vega:OTTHUMG00000184166	13	13q	BIVM-ERCC5 readthrough
BLACE	ENSG00000204960	protein_coding	-	chr7:155149679-155160629	0.00927894	0.00844925	0.135137	1	1	-	MIM:608450|HGNC:HGNC:20484|Ensembl:ENSG00000204960|Vega:OTTHUMG00000151351	7	7q36	B-cell acute lymphoblastic leukemia expressed
BLCAP	ENSG00000166619	protein_coding	-	chr20:36120873-36156333	8.41741	11.4894	-0.448858	0.12835	0.53302	BC10	MIM:613110|HGNC:HGNC:1055|Ensembl:ENSG00000166619|HPRD:16552|Vega:OTTHUMG00000032419	20	20q11.23	bladder cancer associated protein
BLK	ENSG00000136573	protein_coding	+	chr8:11351509-11422113	3.20163	10.7033	-1.74118	5e-05	0.00274586	MODY11	MIM:191305|HGNC:HGNC:1057|Ensembl:ENSG00000136573|HPRD:01866|Vega:OTTHUMG00000090729	8	8p23-p22	BLK proto-oncogene, Src family tyrosine kinase
BLM	ENSG00000197299	protein_coding	+	chr15:91260557-91358859	5.30361	5.02831	0.0769013	0.81165	0.96821	BS|RECQ2|RECQL2|RECQL3	MIM:604610|HGNC:HGNC:1058|Ensembl:ENSG00000197299|HPRD:05211|Vega:OTTHUMG00000149834	15	15q26.1	Bloom syndrome RecQ like helicase
BLMH	ENSG00000108578	protein_coding	-	chr17:28565758-28619074	14.0404	18.3334	-0.384898	0.1985	0.641702	BH|BMH	MIM:602403|HGNC:HGNC:1059|Ensembl:ENSG00000108578|HPRD:03870|Vega:OTTHUMG00000179756	17	17q11.2	bleomycin hydrolase
BLNK	ENSG00000095585	protein_coding	-	chr10:97889471-98031344	5.35931	5.58778	-0.0602296	0.9344	0.986818	AGM4|BASH|BLNK-S|LY57|SLP-65|SLP65|bca	MIM:604515|HGNC:HGNC:14211|Ensembl:ENSG00000095585|HPRD:05153|Vega:OTTHUMG00000018827	10	10q23.2-q23.33	B-cell linker
BLOC1S1	ENSG00000135441	protein_coding	+	chr12:56075329-56118525	67.9902	45.16	0.590282	0.0567	0.343636	BLOS1|BORCS1|GCN5L1|MICoA|RT14	MIM:601444|HGNC:HGNC:4200|Ensembl:ENSG00000135441|HPRD:03263|Vega:OTTHUMG00000169962	12	12q13-q14	biogenesis of lysosomal organelles complex 1 subunit 1
BLOC1S2	ENSG00000196072	protein_coding	-	chr10:102033712-102046469	35.4596	42.235	-0.252263	0.3314	0.779332	BLOS2|BORCS2|CEAP|CEAP11	MIM:609768|HGNC:HGNC:20984|Ensembl:ENSG00000196072|HPRD:12526	10	10q24.31	biogenesis of lysosomal organelles complex 1 subunit 2
BLOC1S3	ENSG00000189114	protein_coding	+	chr19:45574757-45808541	0.928361	1.29084	-0.475552	0.6387	0.931464	BLOS3|HPS8|RP	MIM:609762|HGNC:HGNC:20914|Ensembl:ENSG00000189114|HPRD:12527|Vega:OTTHUMG00000181776	19	19q13.32	biogenesis of lysosomal organelles complex 1 subunit 3
BLOC1S4	ENSG00000186222	protein_coding	+	chr4:6717841-6719387	7.36565	10.0386	-0.446668	0.1618	0.58614	BCAS4L|BLOS4|CNO	MIM:605695|HGNC:HGNC:24206|Ensembl:ENSG00000186222|HPRD:12035|Vega:OTTHUMG00000125510	4	4p16.1	biogenesis of lysosomal organelles complex 1 subunit 4
BLOC1S5	ENSG00000188428	protein_coding	-	chr6:7727029-8102811	11.6872	14.2072	-0.281689	0.65875	0.93837	BLOS5|MU|MUTED	MIM:607289|HGNC:HGNC:18561|Ensembl:ENSG00000188428|HPRD:06289|Vega:OTTHUMG00000014220	6	6p24.3	biogenesis of lysosomal organelles complex 1 subunit 5
BLOC1S5-TXNDC5	ENSG00000259040	protein_coding	-	chr6:7727029-8102811	3.77438	7.51089	-0.992744	0.3262	0.77453	MUTED-TXNDC5	HGNC:HGNC:42001|Ensembl:ENSG00000259040|Vega:OTTHUMG00000171453	6	6p	BLOC1S5-TXNDC5 readthrough (NMD candidate)
BLOC1S6	ENSG00000104164	protein_coding	+	chr15:45879320-45983492	46.4519	42.6137	0.12442	0.705	0.951211	BLOS6|HPS9|PA|PALLID|PLDN	MIM:604310|HGNC:HGNC:8549|Ensembl:ENSG00000104164|HPRD:16055|Vega:OTTHUMG00000131477	15	15q21.1	biogenesis of lysosomal organelles complex 1 subunit 6
BLVRA	ENSG00000106605	protein_coding	+	chr7:43798278-43846939	59.1331	36.428	0.698918	0.0054	0.0826999	BLVR|BVR|BVRA	MIM:109750|HGNC:HGNC:1062|Ensembl:ENSG00000106605|HPRD:11229|Vega:OTTHUMG00000128953	7	7p13	biliverdin reductase A
BLVRB	ENSG00000090013	protein_coding	-	chr19:40953695-40971747	57.3108	52.3388	0.130927	0.61695	0.924207	BVRB|FLR|HEL-S-10|SDR43U1	MIM:600941|HGNC:HGNC:1063|Ensembl:ENSG00000090013|HPRD:02967|Vega:OTTHUMG00000182593	19	19q13.1-q13.2	biliverdin reductase B
BLZF1	ENSG00000117475	protein_coding	+	chr1:169337207-169429907	16.0847	16.5442	-0.0406354	0.89395	0.982204	GOLGIN-45|JEM-1|JEM-1s|JEM1	MIM:608692|HGNC:HGNC:1065|Ensembl:ENSG00000117475|HPRD:16367|Vega:OTTHUMG00000035453	1	1q24	basic leucine zipper nuclear factor 1
BMF	ENSG00000104081	protein_coding	-	chr15:40380090-40401093	8.0982	6.26837	0.369511	0.1982	0.641473	-	MIM:606266|HGNC:HGNC:24132|Ensembl:ENSG00000104081|HPRD:05881|Vega:OTTHUMG00000129875	15	15q14	Bcl2 modifying factor
BMI1	ENSG00000168283	protein_coding	+	chr10:22604902-22620413	23.0584	34.1681	-0.56736	0.15025	0.570625	FLVI2/BMI1|PCGF4|RNF51|flvi-2/bmi-1	MIM:164831|HGNC:HGNC:1066|Ensembl:ENSG00000168283|HPRD:01277|Vega:OTTHUMG00000017807	10	10p11.23	BMI1 proto-oncogene, polycomb ring finger
BMP1	ENSG00000168487	protein_coding	+	chr8:22022248-22069839	1.03499	0.968534	0.0957399	0.81195	0.96825	OI13|PCOLC|PCP|PCP2|TLD	MIM:112264|HGNC:HGNC:1067|Ensembl:ENSG00000168487|HPRD:00209|Vega:OTTHUMG00000097761	8	8p21.3	bone morphogenetic protein 1
BMP2	ENSG00000125845	protein_coding	+	chr20:6748310-6760927	0.0512211	0.0111611	2.19826	1	1	BDA2|BMP2A	MIM:112261|HGNC:HGNC:1069|Ensembl:ENSG00000125845|HPRD:00206|Vega:OTTHUMG00000031833	20	20p12	bone morphogenetic protein 2
BMP2K	ENSG00000138756	protein_coding	+	chr4:79697495-79860592	37.5706	28.939	0.376591	0.35175	0.79633	BIKE|HRIHFB2017	HGNC:HGNC:18041|Ensembl:ENSG00000138756|HPRD:09828|Vega:OTTHUMG00000160900	4	4q21.21	BMP2 inducible kinase
BMP3	ENSG00000152785	protein_coding	+	chr4:81952118-81978685	0.0687083	0.0739461	-0.105989	1	1	BMP-3A	MIM:112263|HGNC:HGNC:1070|Ensembl:ENSG00000152785|HPRD:00208|Vega:OTTHUMG00000130292	4	4q21	bone morphogenetic protein 3
BMP4	ENSG00000125378	protein_coding	-	chr14:54416453-54425479	0	0.0568842	-inf	1	1	BMP2B|BMP2B1|MCOPS6|OFC11|ZYME	MIM:112262|HGNC:HGNC:1071|Ensembl:ENSG00000125378|HPRD:00207|Vega:OTTHUMG00000140303	14	14q22-q23	bone morphogenetic protein 4
BMP6	ENSG00000153162	protein_coding	+	chr6:7727029-8102811	1.78356	2.36027	-0.404192	0.8084	0.967233	VGR|VGR1	MIM:112266|HGNC:HGNC:1073|Ensembl:ENSG00000153162|HPRD:00211|Vega:OTTHUMG00000014217	6	6p24-p23	bone morphogenetic protein 6
BMP8A	ENSG00000183682	protein_coding	+	chr1:39957317-40024379	0.0465324	0.0231031	1.01015	1	1	-	HGNC:HGNC:21650|HPRD:16555	1	1p34.3	bone morphogenetic protein 8a
BMP8B	ENSG00000116985	protein_coding	-	chr1:40157853-40254533	0.296189	0.220261	0.427303	1	1	BMP8|OP2	MIM:602284|HGNC:HGNC:1075|HPRD:03792	1	1p35-p32	bone morphogenetic protein 8b
BMPER	ENSG00000164619	protein_coding	+	chr7:33944522-34195484	0.13575	0.0912557	0.572968	1	1	CRIM3|CV-2|CV2	MIM:608699|HGNC:HGNC:24154|Ensembl:ENSG00000164619|HPRD:16368|Vega:OTTHUMG00000128675	7	7p14.3	BMP binding endothelial regulator
BMPR1A	ENSG00000107779	protein_coding	+	chr10:88516406-88692595	1.89581	3.97192	-1.06702	0.17465	0.607429	10q23del|ACVRLK3|ALK3|CD292|SKR5	MIM:601299|HGNC:HGNC:1076|HPRD:03192	10	10q22.3	bone morphogenetic protein receptor type 1A
BMPR1B	ENSG00000138696	protein_coding	+	chr4:95679118-96079599	0.0108206	0.124144	-3.52016	1	1	ALK-6|ALK6|AMDD|CDw293	MIM:603248|HGNC:HGNC:1077|Ensembl:ENSG00000138696|HPRD:04457|Vega:OTTHUMG00000130991	4	4q22-q24	bone morphogenetic protein receptor type 1B
BMPR2	ENSG00000204217	protein_coding	+	chr2:203241658-203432474	6.55078	4.4915	0.54447	0.0469	0.309949	BMPR-II|BMPR3|BMR2|BRK-3|POVD1|PPH1|T-ALK	MIM:600799|HGNC:HGNC:1078|Ensembl:ENSG00000204217|HPRD:02880|Vega:OTTHUMG00000133617	2	2q33-q34	bone morphogenetic protein receptor type II
BMS1	ENSG00000165733	protein_coding	+	chr10:43278248-43330385	7.38488	10.0596	-0.445931	0.06185	0.360797	ACC|BMS1L	MIM:611448|HGNC:HGNC:23505|Ensembl:ENSG00000165733|HPRD:10689|Vega:OTTHUMG00000018020	10	10q11.21	BMS1, ribosome biogenesis factor
BMX	ENSG00000102010	protein_coding	+	chrX:15363712-15574652	0.140328	0.366399	-1.38461	1	1	ETK|PSCTK2|PSCTK3	MIM:300101|HGNC:HGNC:1079|Ensembl:ENSG00000102010|HPRD:02111|Vega:OTTHUMG00000021180	X	Xp22.2	BMX non-receptor tyrosine kinase
BNC2	ENSG00000173068	protein_coding	-	chr9:16409500-16870841	0.946786	2.05135	-1.11547	0.10985	0.495501	BSN2	MIM:608669|HGNC:HGNC:30988|Ensembl:ENSG00000173068|HPRD:12274|Vega:OTTHUMG00000019593	9	9p22.2	basonuclin 2
BNIP1	ENSG00000113734	protein_coding	+	chr5:172571164-172591390	7.5481	6.75049	0.161122	0.65995	0.939185	NIP1|SEC20|TRG-8	MIM:603291|HGNC:HGNC:1082|Ensembl:ENSG00000113734|HPRD:04480|Vega:OTTHUMG00000130521	5	5q33-q34	BCL2/adenovirus E1B 19kDa interacting protein 1
BNIP2	ENSG00000140299	protein_coding	-	chr15:59887073-59981733	138.977	108.778	0.353451	0.29535	0.747581	BNIP-2|NIP2	MIM:603292|HGNC:HGNC:1083|Ensembl:ENSG00000140299|HPRD:04481|Vega:OTTHUMG00000132727	15	15q22.2	BCL2/adenovirus E1B 19kDa interacting protein 2
BNIP3	ENSG00000176171	protein_coding	-	chr10:133781186-133795435	4.80167	9.20087	-0.938234	0.0289	0.235716	NIP3	MIM:603293|HGNC:HGNC:1084|HPRD:04482	10	10q26.3	BCL2/adenovirus E1B 19kDa interacting protein 3
BNIP3L	ENSG00000104765	protein_coding	+	chr8:26236774-26371608	60.6945	54.9024	0.144697	0.6308	0.927264	BNIP3a|NIX	MIM:605368|HGNC:HGNC:1085|Ensembl:ENSG00000104765|HPRD:07288|Vega:OTTHUMG00000099433	8	8p21	BCL2/adenovirus E1B 19kDa interacting protein 3-like
BNIPL	ENSG00000163141	protein_coding	+	chr1:151009045-151020076	0.149806	0.461192	-1.62227	1	1	BNIP-S|BNIPL-1|BNIPL-2|BNIPL1|BNIPL2|BNIPS|PP753	MIM:611275|HGNC:HGNC:16976|Ensembl:ENSG00000163141|HPRD:16557|Vega:OTTHUMG00000035157	1	1q21.3	BCL2/adenovirus E1B 19kD interacting protein like
BOC	ENSG00000144857	protein_coding	+	chr3:112929849-113160457	0.035529	0.00800517	2.14999	1	1	CDON2	MIM:608708|HGNC:HGNC:17173|Ensembl:ENSG00000144857|Vega:OTTHUMG00000159305	3	3q13.2	BOC cell adhesion associated, oncogene regulated
BOD1	ENSG00000145919	protein_coding	-	chr5:173034516-173043663	13.4728	16.0527	-0.252768	0.46635	0.865637	FAM44B	MIM:616745|HGNC:HGNC:25114|Ensembl:ENSG00000145919|HPRD:13309|Vega:OTTHUMG00000130540	5	5q35.2	biorientation of chromosomes in cell division 1
BOD1L1	ENSG00000038219	protein_coding	-	chr4:13570361-13629347	30.5216	46.1276	-0.595802	0.0415	0.28932	BOD1L|FAM44A	MIM:616746|HGNC:HGNC:31792|Ensembl:ENSG00000038219|HPRD:08156|Vega:OTTHUMG00000090659	4	4p16.1	biorientation of chromosomes in cell division 1 like 1
BOK	ENSG00000176720	protein_coding	+	chr2:242483817-242513546	0.0280995	0.0137236	1.03388	1	1	BCL2L9|BOKL	MIM:605404|HGNC:HGNC:1087|Ensembl:ENSG00000176720|HPRD:05657|Vega:OTTHUMG00000133411	2	2q37.3	BCL2-related ovarian killer
BOLA1	ENSG00000178096	protein_coding	+	chr1:149859018-149872351	6.35859	8.39043	-0.400038	0.57115	0.911182	CGI-143	MIM:613181|HGNC:HGNC:24263|Ensembl:ENSG00000178096|HPRD:13036|Vega:OTTHUMG00000012087	1	1q21	bolA family member 1
BOLA2B	ENSG00000169627	protein_coding	-	chr16:29262828-30215631	2.18238	0.539474	2.01628	0.3686	0.810494	BOLA2	HGNC:HGNC:32479|Ensembl:ENSG00000169627|Vega:OTTHUMG00000176858	16	16p11.2	bolA family member 2B
BOLA3	ENSG00000163170	protein_coding	-	chr2:74362524-74375121	5.38195	7.02673	-0.384725	0.41595	0.837938	MMDS2	MIM:613183|HGNC:HGNC:24415|Ensembl:ENSG00000163170|HPRD:14209|Vega:OTTHUMG00000152834	2	2p13.1	bolA family member 3
BOP1	ENSG00000170727	protein_coding	-	chr8:145486054-145515082	0.796632	1.057	-0.407995	0.4375	0.84915	-	MIM:610596|HGNC:HGNC:15519|Ensembl:ENSG00000261236|HPRD:16558|Vega:OTTHUMG00000174603	8	8q24.3	block of proliferation 1
BORA	ENSG00000136122	protein_coding	+	chr13:73302060-73590591	8.38225	5.68653	0.55979	0.52295	0.891317	C13orf34	MIM:610510|HGNC:HGNC:24724|Ensembl:ENSG00000136122|HPRD:13389|Vega:OTTHUMG00000017068	13	13q22.1	bora, aurora kinase A activator
BPGM	ENSG00000172331	protein_coding	+	chr7:134331559-134364565	12.9526	12.8535	0.0110735	0.96915	0.992416	DPGM	MIM:613896|HGNC:HGNC:1093|Ensembl:ENSG00000172331|HPRD:01961|Vega:OTTHUMG00000155380	7	7q33	bisphosphoglycerate mutase
BPHL	ENSG00000137274	protein_coding	+	chr6:3118607-3153812	1.70925	3.05468	-0.837663	0.0778	0.410025	BPH-RP|MCNAA|VACVASE	MIM:603156|HGNC:HGNC:1094|Ensembl:ENSG00000137274|HPRD:04403|Vega:OTTHUMG00000014140	6	6p25	biphenyl hydrolase-like (serine hydrolase)
BPI	ENSG00000101425	protein_coding	+	chr20:36838889-36965907	3.05118	2.25017	0.439334	0.2881	0.740539	BPIFD1|rBPI	MIM:109195|HGNC:HGNC:1095|Ensembl:ENSG00000101425|HPRD:00174|Vega:OTTHUMG00000032441	20	20q11.23	bactericidal/permeability-increasing protein
BPIFB4	ENSG00000186191	protein_coding	+	chr20:31667449-31699557	0	0.0113222	-inf	1	1	C20orf186|LPLUNC4|RY2G5|dJ726C3.5	MIM:615718|HGNC:HGNC:16179|Ensembl:ENSG00000186191|HPRD:16645|Vega:OTTHUMG00000032235	20	20q11.21	BPI fold containing family B member 4
BPNT1	ENSG00000162813	protein_coding	-	chr1:220230823-220263804	14.1924	16.3572	-0.204807	0.5928	0.917417	HEL20|PIP	MIM:604053|HGNC:HGNC:1096|Ensembl:ENSG00000162813|HPRD:06814|Vega:OTTHUMG00000037435	1	1q41	3'(2'), 5'-bisphosphate nucleotidase 1
BPTF	ENSG00000171634	protein_coding	+	chr17:65821639-65980494	52.1776	70.686	-0.437995	0.1582	0.58193	FAC1|FALZ|NURF301	MIM:601819|HGNC:HGNC:3581|Ensembl:ENSG00000171634|HPRD:03490|Vega:OTTHUMG00000132254	17	17q24.3	bromodomain PHD finger transcription factor
BRAF	ENSG00000157764	protein_coding	-	chr7:140218219-140624564	20.0969	19.662	0.0315627	0.94305	0.987954	B-RAF1|BRAF1|NS7|RAFB1	MIM:164757|HGNC:HGNC:1097|Ensembl:ENSG00000157764|HPRD:01264|Vega:OTTHUMG00000157457	7	7q34	B-Raf proto-oncogene, serine/threonine kinase
BRAP	ENSG00000089234	protein_coding	-	chr12:112079949-112123790	15.6661	15.2395	0.0398284	0.8932	0.982204	BRAP2|IMP|RNF52	MIM:604986|HGNC:HGNC:1099|Ensembl:ENSG00000089234|Vega:OTTHUMG00000169600	12	12q24	BRCA1 associated protein
BRAT1	ENSG00000106009	protein_coding	-	chr7:2577510-2595361	5.71453	10.7331	-0.909358	0.0141	0.153735	BAAT1|C7orf27|RMFSL	MIM:614506|HGNC:HGNC:21701|Ensembl:ENSG00000106009|HPRD:12914|Vega:OTTHUMG00000119091	7	7p22.3	BRCA1 associated ATM activator 1
BRCA1	ENSG00000012048	protein_coding	-	chr17:41196311-41277500	4.72957	5.652	-0.25705	0.49735	0.880201	BRCAI|BRCC1|BROVCA1|FANCS|IRIS|PNCA4|PPP1R53|PSCP|RNF53	MIM:113705|HGNC:HGNC:1100|Ensembl:ENSG00000012048|HPRD:00218|Vega:OTTHUMG00000157426	17	17q21	breast cancer 1
BRCA2	ENSG00000139618	protein_coding	+	chr13:32889610-32973805	2.85015	1.94186	0.553596	0.1593	0.583101	BRCC2|BROVCA2|FACD|FAD|FAD1|FANCD|FANCD1|GLM3|PNCA2|XRCC11	MIM:600185|HGNC:HGNC:1101|Ensembl:ENSG00000139618|HPRD:02554|Vega:OTTHUMG00000017411	13	13q12.3	breast cancer 2
BRCC3	ENSG00000185515	protein_coding	+	chrX:154289896-154384778	6.97696	9.43414	-0.435292	0.2037	0.650336	BRCC36|C6.1A|CXorf53	MIM:300617|HGNC:HGNC:24185|Ensembl:ENSG00000185515|HPRD:06465|Vega:OTTHUMG00000022658	X	Xq28	BRCA1/BRCA2-containing complex subunit 3
BRD1	ENSG00000100425	protein_coding	-	chr22:50166930-50221195	15.4415	11.1597	0.468508	0.2661	0.71931	BRL|BRPF1|BRPF2	MIM:604589|HGNC:HGNC:1102|Ensembl:ENSG00000100425|HPRD:06848|Vega:OTTHUMG00000150288	22	22q13.33	bromodomain containing 1
BRD2	ENSG00000204256	protein_coding	+	chr6:32902405-32949282	68.4095	72.3843	-0.0814806	0.92505	0.98526	D6S113E|FSH|FSRG1|NAT|O27.1.1|RING3|RNF3	MIM:601540|HGNC:HGNC:1103|Ensembl:ENSG00000204256|HPRD:03326|Vega:OTTHUMG00000031241	6	6p21.3	bromodomain containing 2
BRD3	ENSG00000169925	protein_coding	-	chr9:136890560-136933657	5.24422	4.57117	0.198167	0.4839	0.874194	ORFX|RING3L	MIM:601541|HGNC:HGNC:1104|Ensembl:ENSG00000169925|HPRD:03327|Vega:OTTHUMG00000021004	9	9q34	bromodomain containing 3
BRD4	ENSG00000141867	protein_coding	-	chr19:15347646-15443356	8.42726	7.34529	0.198244	0.5877	0.917154	CAP|HUNK1|HUNKI|MCAP	MIM:608749|HGNC:HGNC:13575|Ensembl:ENSG00000141867|HPRD:10574|Vega:OTTHUMG00000183252	19	19p13.1	bromodomain containing 4
BRD7	ENSG00000166164	protein_coding	-	chr16:50280047-50405391	38.0181	41.7117	-0.133767	0.77505	0.966082	BP75|CELTIX1|NAG4	HGNC:HGNC:14310|Ensembl:ENSG00000166164|Vega:OTTHUMG00000133170	16	16q12	bromodomain containing 7
BRD8	ENSG00000112983	protein_coding	-	chr5:137475454-137549032	7.91793	16.3684	-1.04772	0.01105	0.131535	SMAP|SMAP2|p120	MIM:602848|HGNC:HGNC:19874|Ensembl:ENSG00000112983|HPRD:04166|Vega:OTTHUMG00000129204	5	5q31	bromodomain containing 8
BRD9	ENSG00000028310	protein_coding	-	chr5:693674-919472	14.9895	28.6837	-0.936277	0.0035	0.0613717	LAVS3040|PRO9856	HGNC:HGNC:25818|Ensembl:ENSG00000028310|HPRD:12532|Vega:OTTHUMG00000159258	5	5p15.33	bromodomain containing 9
BRDT	ENSG00000137948	protein_coding	+	chr1:92414927-92479983	0.0139164	0.0325487	-1.22581	1	1	BRD6|CT9	MIM:602144|HGNC:HGNC:1105|Ensembl:ENSG00000137948|HPRD:03684|Vega:OTTHUMG00000010113	1	1p22.1	bromodomain, testis-specific
BRE	ENSG00000158019	protein_coding	+	chr2:27994583-28561768	30.9711	24.7622	0.322784	0.4061	0.832645	BRCC4|BRCC45	MIM:610497|HGNC:HGNC:1106|Ensembl:ENSG00000158019|HPRD:08498|Vega:OTTHUMG00000097831	2	2p23.2	brain and reproductive organ-expressed (TNFRSF1A modulator)
BRF1	ENSG00000185024	protein_coding	-	chr14:105675622-105864484	7.62148	13.4405	-0.818444	0.10025	0.471193	BRF|BRF-1|CFDS|GTF3B|HEL-S-76p|TAF3B2|TAF3C|TAFIII90|TF3B90|TFIIIB90|hBRF	MIM:604902|HGNC:HGNC:11551|Ensembl:ENSG00000185024|HPRD:05361|Vega:OTTHUMG00000029884	14	14q	BRF1, RNA polymerase III transcription initiation factor 90 kDa subunit
BRF2	ENSG00000104221	protein_coding	-	chr8:37641708-37707422	6.03278	6.47899	-0.102945	0.7618	0.965743	BRFU|TFIIIB50	MIM:607013|HGNC:HGNC:17298|HPRD:06115	8	8p11.23	BRF2, RNA polymerase III transcription initiation factor 50 kDa subunit
BRI3	ENSG00000164713	protein_coding	+	chr7:97881690-98030380	45.5629	24.6728	0.88494	0.05865	0.349654	I3	MIM:615628|HGNC:HGNC:1109|Ensembl:ENSG00000164713|HPRD:16562|Vega:OTTHUMG00000154275	7	7q21.3	brain protein I3
BRI3BP	ENSG00000184992	protein_coding	+	chr12:125478245-125515777	5.52716	5.64151	-0.0295419	0.90515	0.983234	BNAS1|HCCR-1|HCCR-2|HCCRBP-1|KG19	MIM:615627|HGNC:HGNC:14251|HPRD:09829	12	12q24.31	BRI3 binding protein
BRICD5	ENSG00000182685	protein_coding	-	chr16:2254248-2261951	1.46445	4.46008	-1.60671	0.102	0.475054	C16orf79	HGNC:HGNC:28309|HPRD:14482	16	16p13.3	BRICHOS domain containing 5
BRINP1	ENSG00000078725	protein_coding	-	chr9:121915735-122131745	0.0112831	0	inf	1	1	DBC1|DBCCR1|FAM5A	MIM:602865|HGNC:HGNC:2687|Ensembl:ENSG00000078725|HPRD:04181|Vega:OTTHUMG00000021020	9	9q32-q33	BMP/retinoic acid inducible neural specific 1
BRIP1	ENSG00000136492	protein_coding	-	chr17:59758626-59940882	2.35975	2.10198	0.166891	0.6688	0.941463	BACH1|FANCJ|OF	MIM:605882|HGNC:HGNC:20473|Ensembl:ENSG00000136492|HPRD:05797|Vega:OTTHUMG00000179233	17	17q22.2	BRCA1 interacting protein C-terminal helicase 1
BRIX1	ENSG00000113460	protein_coding	+	chr5:34905368-34926101	17.1837	17.0367	0.0123951	0.9775	0.993687	BRIX|BXDC2	HGNC:HGNC:24170|HPRD:16563	5	5p13.2	BRX1, biogenesis of ribosomes
BRK1	ENSG00000254999	protein_coding	+	chr3:10157275-10168874	110.379	103.086	0.0986172	0.67985	0.945197	C3orf10|HSPC300|MDS027|hHBrk1	MIM:611183|HGNC:HGNC:23057|Ensembl:ENSG00000254999|HPRD:12818|Vega:OTTHUMG00000155400	3	3p25.3	BRICK1, SCAR/WAVE actin-nucleating complex subunit
BRMS1	ENSG00000174744	protein_coding	-	chr11:66097712-66112596	13.5362	18.4367	-0.445762	0.1379	0.547775	-	MIM:606259|HGNC:HGNC:17262|Ensembl:ENSG00000174744|HPRD:05879|Vega:OTTHUMG00000167081	11	11q13.2	breast cancer metastasis suppressor 1
BRMS1L	ENSG00000100916	protein_coding	+	chr14:36288429-36536396	2.75334	2.85418	-0.0518935	0.92115	0.98526	BRMS1	HGNC:HGNC:20512|Ensembl:ENSG00000100916|HPRD:16564|Vega:OTTHUMG00000170559	14	14q13.2	breast cancer metastasis-suppressor 1-like
BROX	ENSG00000162819	protein_coding	+	chr1:222841354-222946482	51.4735	37.2072	0.468249	0.2623	0.715874	C1orf58	HGNC:HGNC:26512|Ensembl:ENSG00000162819|HPRD:08725|Vega:OTTHUMG00000037650	1	1q41	BRO1 domain and CAAX motif containing
BRPF1	ENSG00000156983	protein_coding	+	chr3:9773412-9789702	9.76689	8.82897	0.145654	0.58875	0.917156	BR140	MIM:602410|HGNC:HGNC:14255|Ensembl:ENSG00000156983|HPRD:03875|Vega:OTTHUMG00000097033	3	3p26-p25	bromodomain and PHD finger containing 1
BRPF3	ENSG00000096070	protein_coding	+	chr6:36114474-36200567	3.43472	3.92888	-0.193925	0.6204	0.925398	-	HGNC:HGNC:14256|Ensembl:ENSG00000096070|HPRD:16565|Vega:OTTHUMG00000014589	6	6p21	bromodomain and PHD finger containing 3
BRSK1	ENSG00000160469	protein_coding	+	chr19:55793439-55823901	0.234483	0.305074	-0.379676	1	1	hSAD1	MIM:609235|HGNC:HGNC:18994|Ensembl:ENSG00000160469|HPRD:12533|Vega:OTTHUMG00000180735	19	19q13.4	BR serine/threonine kinase 1
BRSK2	ENSG00000174672	protein_coding	+	chr11:1411128-1483919	0.0500798	0.0361337	0.470881	1	1	C11orf7|PEN11B|SAD1|SADA|STK29	MIM:609236|HGNC:HGNC:11405|Ensembl:ENSG00000174672|Vega:OTTHUMG00000167089	11	11p15.5	BR serine/threonine kinase 2
BRWD1	ENSG00000185658	protein_coding	-	chr21:40556101-40695144	55.7579	63.1771	-0.180226	0.56095	0.90784	C21orf107|DCAF19|N143|WDR9	HGNC:HGNC:12760|Ensembl:ENSG00000185658|HPRD:11683|Vega:OTTHUMG00000066030	21	21q22.2	bromodomain and WD repeat domain containing 1
BRWD3	ENSG00000165288	protein_coding	-	chrX:79924986-80065187	23.7359	24.4375	-0.0420293	0.8959	0.982705	BRODL|MRX93	MIM:300553|HGNC:HGNC:17342|Ensembl:ENSG00000165288|HPRD:06564|Vega:OTTHUMG00000021908	X	Xq21.1	bromodomain and WD repeat domain containing 3
BSCL2	ENSG00000168000	protein_coding	-	chr11:62457746-62494856	5.92884	7.06769	-0.25349	0.6404	0.931718	GNG3LG|HMN5|PELD|SPG17	MIM:606158|HGNC:HGNC:15832|Ensembl:ENSG00000168000|HPRD:05858|Vega:OTTHUMG00000150624	11	11q13	Berardinelli-Seip congenital lipodystrophy 2 (seipin)
BSDC1	ENSG00000160058	protein_coding	-	chr1:32830703-32860332	32.421	34.7461	-0.0999203	0.75685	0.963983	-	HGNC:HGNC:25501|Ensembl:ENSG00000160058|HPRD:07658|Vega:OTTHUMG00000007588	1	1p35.1	BSD domain containing 1
BSG	ENSG00000172270	protein_coding	+	chr19:567211-583493	63.0876	51.4904	0.293055	0.2823	0.735902	5F7|CD147|EMMPRIN|M6|OK|TCSF	MIM:109480|HGNC:HGNC:1116|Ensembl:ENSG00000172270|HPRD:00176|Vega:OTTHUMG00000177718	19	19p13.3	basigin (Ok blood group)
BSN	ENSG00000164061	protein_coding	+	chr3:49591921-49708978	0.0061964	0.00606992	0.0297531	1	1	ZNF231	MIM:604020|HGNC:HGNC:1117|Ensembl:ENSG00000164061|HPRD:04933|Vega:OTTHUMG00000133750	3	3p21.31	bassoon presynaptic cytomatrix protein
BSND	ENSG00000162399	protein_coding	+	chr1:55464605-55476556	0	0.0195034	-inf	1	1	BART|DFNB73	MIM:606412|HGNC:HGNC:16512|HPRD:05914	1	1p32.1	barttin CLCNK type accessory beta subunit
BSPRY	ENSG00000119411	protein_coding	+	chr9:116111820-116133513	0.0620922	0.13858	-1.15823	1	1	-	HGNC:HGNC:18232|Ensembl:ENSG00000119411|HPRD:16566|Vega:OTTHUMG00000021006	9	9q32	B-box and SPRY domain containing
BST1	ENSG00000109743	protein_coding	+	chr4:15606161-15739936	43.6651	19.7764	1.1427	0.2623	0.715874	CD157	MIM:600387|HGNC:HGNC:1118|Ensembl:ENSG00000109743|HPRD:02665|Vega:OTTHUMG00000097739	4	4p15	bone marrow stromal cell antigen 1
BST2	ENSG00000130303	protein_coding	-	chr19:17513747-17516457	93.9803	76.3123	0.300442	0.20305	0.64926	CD317|TETHERIN	MIM:600534|HGNC:HGNC:1119|Ensembl:ENSG00000130303|HPRD:02759|Vega:OTTHUMG00000165993	19	19p13.1	bone marrow stromal cell antigen 2
BTAF1	ENSG00000095564	protein_coding	+	chr10:93683525-93790082	58.5079	58.3454	0.00401243	0.9887	0.99616	MOT1|TAF(II)170|TAF172|TAFII170	MIM:605191|HGNC:HGNC:17307|Ensembl:ENSG00000095564|HPRD:05546|Vega:OTTHUMG00000018752	10	10q22-q23	B-TFIID TATA-box binding protein associated factor 1
BTBD1	ENSG00000064726	protein_coding	-	chr15:83509837-83772195	28.0293	29.0069	-0.04946	0.86765	0.977382	C15orf1|NS5ATP8	MIM:608530|HGNC:HGNC:1120|Ensembl:ENSG00000064726|HPRD:12251|Vega:OTTHUMG00000147364	15	15q24	BTB domain containing 1
BTBD10	ENSG00000148925	protein_coding	-	chr11:13409547-13484844	24.6403	25.2436	-0.0348989	0.90345	0.983234	GMRP-1|GMRP1	MIM:615933|HGNC:HGNC:21445|Ensembl:ENSG00000148925|HPRD:17045|Vega:OTTHUMG00000165787	11	11p15.2	BTB domain containing 10
BTBD11	ENSG00000151136	protein_coding	+	chr12:107712189-108053419	2.07981	3.14262	-0.595511	0.08285	0.424639	ABTB2B	HGNC:HGNC:23844|Ensembl:ENSG00000151136|HPRD:12536|Vega:OTTHUMG00000150413	12	12q23.3	BTB domain containing 11
BTBD18	ENSG00000233436	protein_coding	-	chr11:57479994-57587018	0.00592803	0	inf	1	1	-	HGNC:HGNC:37214|Ensembl:ENSG00000233436	11	11q12.1	BTB domain containing 18
BTBD19	ENSG00000222009	protein_coding	+	chr1:45274153-45281257	0.762112	0.74509	0.0325892	0.95565	0.989567	-	HGNC:HGNC:27145|Ensembl:ENSG00000222009	1	1p34.1	BTB domain containing 19
BTBD2	ENSG00000133243	protein_coding	-	chr19:1985446-2034880	5.8173	5.95364	-0.0334218	0.93235	0.986458	-	MIM:608531|HGNC:HGNC:15504|Ensembl:ENSG00000133243|HPRD:12252|Vega:OTTHUMG00000180017	19	19p13.3	BTB domain containing 2
BTBD3	ENSG00000132640	protein_coding	+	chr20:11871370-11907257	4.63417	3.43649	0.431376	0.35375	0.796928	dJ742J24.1	MIM:615566|HGNC:HGNC:15854|Ensembl:ENSG00000132640|HPRD:12538|Vega:OTTHUMG00000031889	20	20p12.2	BTB domain containing 3
BTBD6	ENSG00000184887	protein_coding	+	chr14:105675622-105864484	10.1903	12.373	-0.279999	0.5248	0.891922	BDPL	HGNC:HGNC:19897|Ensembl:ENSG00000184887|HPRD:12540|Vega:OTTHUMG00000029887	14	14q32	BTB domain containing 6
BTBD7	ENSG00000011114	protein_coding	-	chr14:93703895-93799438	8.87699	10.6346	-0.260619	0.401	0.830472	FUP1	MIM:610386|HGNC:HGNC:18269|Ensembl:ENSG00000011114|HPRD:12541|Vega:OTTHUMG00000171269	14	14q32.12	BTB domain containing 7
BTBD8	ENSG00000189195	protein_coding	+	chr1:92545861-92613393	1.22249	2.50733	-1.03633	0.03685	0.272421	-	HGNC:HGNC:21019|Ensembl:ENSG00000189195|HPRD:12542|Vega:OTTHUMG00000010289	1	1p22.1	BTB domain containing 8
BTBD9	ENSG00000183826	protein_coding	-	chr6:38136226-38607924	20.1005	21.9259	-0.125404	0.7472	0.961829	dJ322I12.1	MIM:611237|HGNC:HGNC:21228|Ensembl:ENSG00000183826|HPRD:12543|Vega:OTTHUMG00000014634	6	6p21	BTB domain containing 9
BTD	ENSG00000169814	protein_coding	+	chr3:15422781-15687329	7.40533	9.13245	-0.302438	0.6426	0.93236	-	MIM:609019|HGNC:HGNC:1122|Ensembl:ENSG00000169814|HPRD:08359|Vega:OTTHUMG00000129861	3	3p25	biotinidase
BTF3	ENSG00000145741	protein_coding	+	chr5:72794232-72801460	247.165	280.303	-0.181512	0.4245	0.842022	BETA-NAC|BTF3a|BTF3b|NACB	MIM:602542|HGNC:HGNC:1125|Ensembl:ENSG00000145741|HPRD:03966|Vega:OTTHUMG00000102031	5	5q13.2	basic transcription factor 3
BTF3L4	ENSG00000134717	protein_coding	+	chr1:52485802-52556388	36.7417	34.1351	0.106161	0.80835	0.967233	-	HGNC:HGNC:30547|Ensembl:ENSG00000134717|HPRD:17521|Vega:OTTHUMG00000008960	1	1p32.3	basic transcription factor 3-like 4
BTG1	ENSG00000133639	protein_coding	-	chr12:92378755-92583436	129.857	112.291	0.209682	0.3911	0.825497	-	MIM:109580|HGNC:HGNC:1130|Ensembl:ENSG00000133639|HPRD:15912|Vega:OTTHUMG00000170092	12	12q22	B-cell translocation gene 1, anti-proliferative
BTG2	ENSG00000159388	protein_coding	+	chr1:203274618-203278730	31.3156	20.7907	0.590941	0.0196	0.186947	PC3|TIS21	MIM:601597|HGNC:HGNC:1131|Ensembl:ENSG00000159388|HPRD:03357|Vega:OTTHUMG00000035834	1	1q32	BTG family member 2
BTG3	ENSG00000154640	protein_coding	-	chr21:18965970-18985265	14.051	8.73356	0.686026	0.13615	0.545057	ANA|TOB5|TOB55|TOFA	MIM:605674|HGNC:HGNC:1132|Ensembl:ENSG00000154640|HPRD:10415|Vega:OTTHUMG00000074501	21	21q21.1	BTG family member 3
BTG4	ENSG00000137707	protein_coding	-	chr11:111338250-111384612	0	0.0345575	-inf	1	1	PC3B	MIM:605673|HGNC:HGNC:13862|Ensembl:ENSG00000137707|HPRD:16138|Vega:OTTHUMG00000166718	11	11q23	BTG family member 4
BTK	ENSG00000010671	protein_coding	-	chrX:100604434-100641183	63.0902	48.5442	0.378117	0.12885	0.533241	AGMX1|AT|ATK|BPK|IMD1|PSCTK1|XLA	MIM:300300|HGNC:HGNC:1133|Ensembl:ENSG00000010671|HPRD:02248|Vega:OTTHUMG00000022022	X	Xq21.33-q22	Bruton tyrosine kinase
BTLA	ENSG00000186265	protein_coding	-	chr3:112182814-112218408	10.594	24.4857	-1.2087	0.0065	0.0943027	BTLA1|CD272	MIM:607925|HGNC:HGNC:21087|Ensembl:ENSG00000186265|HPRD:06392|Vega:OTTHUMG00000159255	3	3q13.2	B and T lymphocyte associated
BTN1A1	ENSG00000124557	protein_coding	+	chr6:26501448-26510650	0.0353727	0.0478934	-0.437191	1	1	BT|BTN|BTN1	MIM:601610|HGNC:HGNC:1135|Ensembl:ENSG00000124557|HPRD:03365|Vega:OTTHUMG00000016358	6	6p22.1	butyrophilin subfamily 1 member A1
BTN2A1	ENSG00000112763	protein_coding	+	chr6:26458149-26482736	12.6689	13.5565	-0.0976876	0.8173	0.96984	BK14H9.1|BT2.1|BTF1|BTN2.1|DJ3E1.1	MIM:613590|HGNC:HGNC:1136|Ensembl:ENSG00000112763|HPRD:12544|Vega:OTTHUMG00000014457	6	6p22.1	butyrophilin subfamily 2 member A1
BTN2A2	ENSG00000124508	protein_coding	+	chr6:26383323-26395102	11.5801	9.90187	0.22587	0.5391	0.898961	BT2.2|BTF2|BTN2.2	MIM:613591|HGNC:HGNC:1137|Ensembl:ENSG00000124508|HPRD:12545|Vega:OTTHUMG00000014452	6	6p22.1	butyrophilin subfamily 2 member A2
BTN3A1	ENSG00000026950	protein_coding	+	chr6:26402464-26415444	81.2438	112.59	-0.470752	0.0714	0.389837	BT3.1|BTF5|BTN3.1|CD277	MIM:613593|HGNC:HGNC:1138|Ensembl:ENSG00000026950|HPRD:10693|Vega:OTTHUMG00000014449	6	6p22.1	butyrophilin subfamily 3 member A1
BTN3A2	ENSG00000186470	protein_coding	+	chr6:26365386-26378546	83.2324	90.3322	-0.118096	0.63445	0.929199	BT3.2|BTF4|BTN3.2|CD277	MIM:613594|HGNC:HGNC:1139|Ensembl:ENSG00000186470|HPRD:12547|Vega:OTTHUMG00000014450	6	6p22.1	butyrophilin subfamily 3 member A2
BTN3A3	ENSG00000111801	protein_coding	+	chr6:26440699-26453643	69.6666	79.6457	-0.193129	0.5621	0.908067	BTF3|BTN3.3	MIM:613595|HGNC:HGNC:1140|Ensembl:ENSG00000111801|HPRD:12548|Vega:OTTHUMG00000014451	6	6p21.3	butyrophilin subfamily 3 member A3
BTNL3	ENSG00000168903	protein_coding	+	chr5:180415844-180433727	0	0.0888314	-inf	1	1	BTN9.1|BTNLR	MIM:606192|HGNC:HGNC:1143|Ensembl:ENSG00000168903|HPRD:08393|Vega:OTTHUMG00000162091	5	5q35.3	butyrophilin like 3
BTNL8	ENSG00000113303	protein_coding	+	chr5:180326076-180377906	0.111274	1.49551	-3.74845	0.044	0.299177	BTN9.2	MIM:615606|HGNC:HGNC:26131|Ensembl:ENSG00000113303|HPRD:12549|Vega:OTTHUMG00000130932	5	5q35.3	butyrophilin like 8
BTNL9	ENSG00000165810	protein_coding	+	chr5:180467224-180488523	0.117638	0.363363	-1.62706	1	1	BTN3|BTN8|VDLS1900	HGNC:HGNC:24176|Ensembl:ENSG00000165810|HPRD:12550|Vega:OTTHUMG00000133152	5	5q35.3	butyrophilin like 9
BTRC	ENSG00000166167	protein_coding	+	chr10:103113789-103317078	8.62711	8.50007	0.0214037	0.9803	0.993733	BETA-TRCP|FBW1A|FBXW1|FBXW1A|FWD1|bTrCP|bTrCP1|betaTrCP	MIM:603482|HGNC:HGNC:1144|Ensembl:ENSG00000166167|HPRD:04596|Vega:OTTHUMG00000018932	10	10q24.32	beta-transducin repeat containing E3 ubiquitin protein ligase
BUB1	ENSG00000169679	protein_coding	-	chr2:111395274-111435691	6.0061	3.16313	0.925074	0.08645	0.435118	BUB1A|BUB1L|hBUB1	MIM:602452|HGNC:HGNC:1148|Ensembl:ENSG00000169679|HPRD:03907|Vega:OTTHUMG00000153638	2	2q14	BUB1 mitotic checkpoint serine/threonine kinase
BUB1B	ENSG00000156970	protein_coding	+	chr15:40453223-40569688	3.86819	1.46559	1.40018	0.01325	0.148074	BUB1beta|BUBR1|Bub1A|MAD3L|MVA1|SSK1|hBUBR1	MIM:602860|HGNC:HGNC:1149|Ensembl:ENSG00000156970|HPRD:04176|Vega:OTTHUMG00000129877	15	15q15	BUB1 mitotic checkpoint serine/threonine kinase B
BUB3	ENSG00000154473	protein_coding	+	chr10:124913792-124924886	55.6572	66.1603	-0.249397	0.4179	0.839511	BUB3L|hBUB3	MIM:603719|HGNC:HGNC:1151|Ensembl:ENSG00000154473|HPRD:04761|Vega:OTTHUMG00000019197	10	10q26	BUB3 mitotic checkpoint protein
BUD13	ENSG00000137656	protein_coding	-	chr11:116618885-116643704	10.5194	10.4204	0.0136439	0.9632	0.990886	Cwc26|fSAP71	HGNC:HGNC:28199|Ensembl:ENSG00000137656|HPRD:11307|Vega:OTTHUMG00000045136	11	11q23.3	BUD13 homolog
BUD31	ENSG00000106245	protein_coding	+	chr7:98923520-99063954	48.2251	43.4449	0.150597	0.82635	0.970994	Cwc14|EDG-2|EDG2|G10|YCR063W|fSAP17	MIM:603477|HGNC:HGNC:29629|Ensembl:ENSG00000106245|HPRD:10351|Vega:OTTHUMG00000154602	7	7q22.1	BUD31 homolog
BVES	ENSG00000112276	protein_coding	-	chr6:105544696-105627870	0.0284021	0.0335474	-0.240201	1	1	HBVES|LGMD2X|POP1|POPDC1	MIM:604577|HGNC:HGNC:1152|Ensembl:ENSG00000112276|HPRD:06842|Vega:OTTHUMG00000015291	6	6q21	blood vessel epicardial substance
BX088651.1	ENSG00000212952	protein_coding	-	chr9:44400716-44404440	0.0106539	0.0145825	-0.452862	1	1
BYSL	ENSG00000112578	protein_coding	+	chr6:41888925-41900784	2.53901	2.30411	0.140054	0.7236	0.956964	BYSTIN	MIM:603871|HGNC:HGNC:1157|Ensembl:ENSG00000112578|HPRD:04848|Vega:OTTHUMG00000014687	6	6p21.1	bystin like
BZRAP1	ENSG00000005379	protein_coding	-	chr17:56378591-56494956	3.42676	4.78257	-0.480942	0.4909	0.878419	PBR-IP|PRAX-1|PRAX1|RIM-BP1|RIMBP1	MIM:610764|HGNC:HGNC:16831|Ensembl:ENSG00000005379|HPRD:09832|Vega:OTTHUMG00000178923	17	17q22	benzodiazepine receptor (peripheral) associated protein 1
BZW1	ENSG00000082153	protein_coding	+	chr2:201542955-201688569	202.71	154.029	0.396216	0.2613	0.714589	BZAP45|Nbla10236	HGNC:HGNC:18380|Ensembl:ENSG00000082153|HPRD:16570|Vega:OTTHUMG00000154560	2	2q33	basic leucine zipper and W2 domains 1
BZW2	ENSG00000136261	protein_coding	+	chr7:16685755-16759523	17.7658	17.905	-0.0112627	0.96805	0.992146	HSPC028|MST017|MSTP017	HGNC:HGNC:18808|Ensembl:ENSG00000136261|HPRD:16571|Vega:OTTHUMG00000130755	7	7p21.1	basic leucine zipper and W2 domains 2
C10orf10	ENSG00000165507	protein_coding	-	chr10:45306471-45676875	0.0168761	0.0784444	-2.21669	1	1	DEPP|FIG|Fseg	MIM:611309|HGNC:HGNC:23355|Ensembl:ENSG00000165507|HPRD:12558|Vega:OTTHUMG00000018063	10	10q11.21	chromosome 10 open reading frame 10
C10orf105	ENSG00000214688	protein_coding	-	chr10:73156690-73575702	0.138798	0.238751	-0.782525	1	1	-	HGNC:HGNC:20304|Ensembl:ENSG00000214688|Vega:OTTHUMG00000018427	10	10q22.1	chromosome 10 open reading frame 105
C10orf107	ENSG00000183346	protein_coding	+	chr10:63422718-63526524	0	0.0103657	-inf	1	1	bA63A2.1	HGNC:HGNC:28678|Ensembl:ENSG00000183346|HPRD:12559|Vega:OTTHUMG00000018295	10	10q21.2	chromosome 10 open reading frame 107
C10orf11	ENSG00000148655	protein_coding	+	chr10:77360997-78320752	10.0614	4.80318	1.06677	0.0316	0.249442	CDA017	MIM:614537|HGNC:HGNC:23405|Ensembl:ENSG00000148655|HPRD:12560|Vega:OTTHUMG00000018532	10	10q22.3	chromosome 10 open reading frame 11
C10orf111	ENSG00000176236	protein_coding	-	chr10:15137383-15210692	0.3907	0.179824	1.11948	1	1	bA455B2.4	HGNC:HGNC:28582|HPRD:16572	10	10p13	chromosome 10 open reading frame 111
C10orf118	ENSG00000165813	protein_coding	-	chr10:115880620-115934363	15.4668	23.6648	-0.613566	0.1275	0.532206
C10orf12	ENSG00000155640	protein_coding	+	chr10:98741040-98745582	9.02435	8.69736	0.0532445	0.83635	0.972532	-	HGNC:HGNC:23420|Ensembl:ENSG00000155640|HPRD:12563|Vega:OTTHUMG00000018840	10	10q24.1	chromosome 10 open reading frame 12
C10orf128	ENSG00000204161	protein_coding	-	chr10:50362772-50396630	19.1281	23.553	-0.300212	0.3534	0.796866	-	HGNC:HGNC:27274|Ensembl:ENSG00000204161|Vega:OTTHUMG00000018188	10	10q11.23	chromosome 10 open reading frame 128
C10orf131	ENSG00000173088	protein_coding	+	chr10:97471535-97849995	0.666878	0.542556	0.297651	0.84395	0.973993	bA690P14.3	HGNC:HGNC:31667|Ensembl:ENSG00000173088|Vega:OTTHUMG00000018824	10	10q24.1	chromosome 10 open reading frame 131
C10orf2	ENSG00000107815	protein_coding	+	chr10:102729214-102754158	2.25897	2.67776	-0.245365	0.75205	0.962881	ATXN8|IOSCA|MTDPS7|PEO|PEO1|PEOA3|PRLTS5|SANDO|SCA8|TWINL	MIM:606075|HGNC:HGNC:1160|Ensembl:ENSG00000107815|HPRD:05830|Vega:OTTHUMG00000018917	10	10q24	chromosome 10 open reading frame 2
C10orf25	ENSG00000165511	protein_coding	-	chr10:45306471-45676875	0.427864	0.272921	0.648667	1	1	-	HGNC:HGNC:23509	10	10q11.21	chromosome 10 open reading frame 25
C10orf32	ENSG00000166275	protein_coding	+	chr10:104613979-104661656	15.5625	18.2537	-0.230114	0.50915	0.885326
C10orf32-ASMT	ENSG00000270316	protein_coding	+	chr10:104613979-104661656	0.490384	0.875684	-0.836497	0.65735	0.938245
C10orf35	ENSG00000171224	protein_coding	+	chr10:71390006-71393352	0.214128	1.16781	-2.44726	0.0027	0.0525414	-	HGNC:HGNC:23519|Ensembl:ENSG00000171224|HPRD:12573|Vega:OTTHUMG00000018383	10	10q22.1	chromosome 10 open reading frame 35
C10orf54	ENSG00000107738	protein_coding	-	chr10:73156690-73575702	52.7297	33.4377	0.657139	0.02215	0.202322	B7-H5|B7H5|DD1alpha|GI24|PP2135|SISP1|VISTA	MIM:615608|HGNC:HGNC:30085|Ensembl:ENSG00000107738|HPRD:15160|Vega:OTTHUMG00000018426	10	10q22.1	chromosome 10 open reading frame 54
C10orf55	ENSG00000222047	protein_coding	-	chr10:75668934-75682535	0.0171665	0.0264758	-0.62508	1	1	bA417O11.3	HGNC:HGNC:31008|Ensembl:ENSG00000222047|HPRD:16580	10	10q22.2	chromosome 10 open reading frame 55
C10ORF68	ENSG00000150076	protein_coding	+	chr10:32735067-33171802	12.453	11.3727	0.130909	0.88845	0.981893
C10orf76	ENSG00000120029	protein_coding	-	chr10:103605355-103815950	12.6789	13.9956	-0.142552	0.6972	0.950448	-	HGNC:HGNC:25788|Ensembl:ENSG00000120029|HPRD:12588|Vega:OTTHUMG00000018943	10	10q24.32	chromosome 10 open reading frame 76
C10orf82	ENSG00000165863	protein_coding	-	chr10:118423206-118502085	0	0.0690815	-inf	1	1	-	HGNC:HGNC:28500|Ensembl:ENSG00000165863|HPRD:12592|Vega:OTTHUMG00000019105	10	10q25.3	chromosome 10 open reading frame 82
C10orf88	ENSG00000119965	protein_coding	-	chr10:124690418-124768365	5.08877	5.80593	-0.190209	0.76215	0.965796	-	HGNC:HGNC:25822|Ensembl:ENSG00000119965|HPRD:18531|Vega:OTTHUMG00000019190	10	10q26.13	chromosome 10 open reading frame 88
C10orf91	ENSG00000180066	protein_coding	+	chr10:134257830-134262912	0.296894	0.175262	0.760434	1	1	bA432J24.4	HGNC:HGNC:27275|HPRD:12557	10	10q26.3	chromosome 10 open reading frame 91
C10orf95	ENSG00000120055	protein_coding	-	chr10:104209573-104220863	0	0.0271269	-inf	1	1	-	HGNC:HGNC:25880|HPRD:10701	10	10q24.32	chromosome 10 open reading frame 95
C11orf1	ENSG00000137720	protein_coding	+	chr11:111652918-111756699	7.07176	10.2223	-0.531584	0.58565	0.916109	-	HGNC:HGNC:1163|HPRD:12601	11	11q23.1	chromosome 11 open reading frame 1
C11orf21	ENSG00000110665	protein_coding	-	chr11:2316874-2339430	21.4013	57.0698	-1.41503	5e-05	0.00274586	-	MIM:611033|HGNC:HGNC:13231	11	11p15.5	chromosome 11 open reading frame 21
C11orf24	ENSG00000171067	protein_coding	-	chr11:68028802-68039469	3.57912	4.56116	-0.349796	0.44615	0.853115	DM4E3	MIM:610880|HGNC:HGNC:1174|Ensembl:ENSG00000171067|HPRD:10704|Vega:OTTHUMG00000167478	11	11q13	chromosome 11 open reading frame 24
C11orf30	ENSG00000158636	protein_coding	+	chr11:76155966-76264069	17.0159	19.9033	-0.226128	0.61885	0.924869
C11orf31	ENSG00000211450	protein_coding	+	chr11:57479994-57587018	45.8903	84.0051	-0.872287	0.08395	0.427827	C17orf10|SELH	MIM:607914|HGNC:HGNC:18251|Ensembl:ENSG00000211450|HPRD:07447	11	11q12.1	chromosome 11 open reading frame 31
C11orf35	ENSG00000185522	protein_coding	-	chr11:537526-564021	0.335424	0.467082	-0.477689	1	1
C11orf45	ENSG00000174370	protein_coding	-	chr11:128761250-128790930	0.0818994	0.152313	-0.895117	1	1	-	HGNC:HGNC:28584|Ensembl:ENSG00000174370|HPRD:11344|Vega:OTTHUMG00000165796	11	11q24.3	chromosome 11 open reading frame 45
C11orf48	ENSG00000162194	protein_coding	-	chr11:62414319-62441159	44.3448	35.7537	0.310673	0.57585	0.913202
C11orf49	ENSG00000149179	protein_coding	+	chr11:46958239-47198676	5.9805	6.7069	-0.16538	0.78695	0.966671	-	HGNC:HGNC:28720|Ensembl:ENSG00000149179|HPRD:08332|Vega:OTTHUMG00000166725	11	11p11.2	chromosome 11 open reading frame 49
C11orf52	ENSG00000149300	protein_coding	+	chr11:111779288-111797596	0.0563864	0.0323458	0.801769	1	1	-	HGNC:HGNC:30531|Ensembl:ENSG00000149300|HPRD:14444|Vega:OTTHUMG00000166888	11	11q23.1	chromosome 11 open reading frame 52
C11orf54	ENSG00000182919	protein_coding	+	chr11:93394804-93547861	14.832	16.8255	-0.181934	0.7961	0.967136	PTD012|PTOD012	MIM:615810|HGNC:HGNC:30204|Ensembl:ENSG00000182919|HPRD:17923|Vega:OTTHUMG00000167452	11	11q21	chromosome 11 open reading frame 54
C11orf57	ENSG00000150776	protein_coding	+	chr11:111895537-112095422	13.2158	12.7365	0.0532947	0.91005	0.983234	-	HGNC:HGNC:25569|Ensembl:ENSG00000150776|HPRD:07695|Vega:OTTHUMG00000150213	11	11q23.1	chromosome 11 open reading frame 57
C11orf58	ENSG00000110696	protein_coding	+	chr11:15987994-16778428	127.628	156.497	-0.294184	0.4214	0.841429	IMAGE145052|SMAP	HGNC:HGNC:16990|HPRD:18069	11	11p15.1	chromosome 11 open reading frame 58
C11orf63	ENSG00000109944	protein_coding	+	chr11:122753390-122830506	1.63536	1.86548	-0.189945	0.66825	0.941429	-	HGNC:HGNC:26288|Ensembl:ENSG00000109944|HPRD:08035|Vega:OTTHUMG00000166027	11	11q24.1	chromosome 11 open reading frame 63
C11orf65	ENSG00000166323	protein_coding	-	chr11:108027941-108338258	0.597556	0.556076	0.10379	0.92365	0.98526	-	HGNC:HGNC:28519|Ensembl:ENSG00000166323|HPRD:14579|Vega:OTTHUMG00000166489	11	11q22.3	chromosome 11 open reading frame 65
C11orf68	ENSG00000175573	protein_coding	-	chr11:65684278-65686588	2.13757	1.37624	0.635238	0.181	0.617462	BLES03|P5326	HGNC:HGNC:28801|Ensembl:ENSG00000175573|HPRD:12553|Vega:OTTHUMG00000157153	11	11q13.1	chromosome 11 open reading frame 68
C11orf71	ENSG00000180425	protein_coding	-	chr11:114262164-114321001	2.81528	3.68163	-0.387065	0.8595	0.97709	URLC7	HGNC:HGNC:25937|Ensembl:ENSG00000180425|HPRD:07874	11	11q23.2	chromosome 11 open reading frame 71
C11orf73	ENSG00000149196	protein_coding	+	chr11:86013252-86056984	17.6863	24.463	-0.467974	0.12325	0.523622	HSPC138|HSPC179|Hikeshi|L7RN6|OPI10	MIM:614908|HGNC:HGNC:26938|Ensembl:ENSG00000149196|HPRD:13701|Vega:OTTHUMG00000167212	11	11q14.2	chromosome 11 open reading frame 73
C11orf74	ENSG00000166352	protein_coding	+	chr11:36532258-36696389	3.54488	3.4545	0.0372608	0.94245	0.987914	HEPIS	HGNC:HGNC:25142|Ensembl:ENSG00000166352|HPRD:14019|Vega:OTTHUMG00000166397	11	11p12	chromosome 11 open reading frame 74
C11orf80	ENSG00000173715	protein_coding	+	chr11:66511921-66614017	5.28458	11.1393	-1.0758	0.03865	0.278339	-	MIM:616109|HGNC:HGNC:26197|Ensembl:ENSG00000173715|HPRD:07993|Vega:OTTHUMG00000167164	11	11q13.2	chromosome 11 open reading frame 80
C11orf82	ENSG00000165490	protein_coding	+	chr11:82534543-82782965	5.55247	2.70862	1.03557	0.17745	0.611999
C11orf83	ENSG00000204922	protein_coding	+	chr11:62414319-62441159	1.80716	3.62702	-1.00506	0.52165	0.89088
C11orf84	ENSG00000168005	protein_coding	+	chr11:63580859-63595190	1.7622	2.01753	-0.195209	0.71585	0.955396	-	HGNC:HGNC:25115|Ensembl:ENSG00000168005|HPRD:14064|Vega:OTTHUMG00000167746	11	11q13.1	chromosome 11 open reading frame 84
C11orf85	ENSG00000168070	protein_coding	-	chr11:64704988-64739557	0.0332568	0.120601	-1.85852	1	1	MAJIN	HGNC:HGNC:27441|Ensembl:ENSG00000168070|HPRD:18761|Vega:OTTHUMG00000165632	11	11q13.1	chromosome 11 open reading frame 85
C11orf87	ENSG00000185742	protein_coding	+	chr11:109225811-109454633	0.00367459	0	inf	1	1	LOH11CR1A|NEURIM1	HGNC:HGNC:33788|Ensembl:ENSG00000185742|HPRD:14218|Vega:OTTHUMG00000166559	11	11q22.3	chromosome 11 open reading frame 87
C12orf10	ENSG00000139637	protein_coding	+	chr12:53689074-53700961	19.3353	19.3381	-0.000208991	0.99975	0.999968	Gamm1|MST024|MSTP024|MYG|MYG1	MIM:611366|HGNC:HGNC:17590|Ensembl:ENSG00000139637|HPRD:10705|Vega:OTTHUMG00000170030	12	12q13	chromosome 12 open reading frame 10
C12orf23	ENSG00000151135	protein_coding	+	chr12:107349496-107380944	7.657	12.294	-0.683107	0.0794	0.414431
C12orf29	ENSG00000133641	protein_coding	+	chr12:88373815-88535993	7.97483	10.9269	-0.454357	0.4548	0.857722	-	HGNC:HGNC:25322|Ensembl:ENSG00000133641|HPRD:13199|Vega:OTTHUMG00000169870	12	12q21.32	chromosome 12 open reading frame 29
C12orf39	ENSG00000134548	protein_coding	+	chr12:21679240-21757781	1.0191	2.14617	-1.07446	0.02825	0.23232
C12orf4	ENSG00000047621	protein_coding	-	chr12:4596893-4647674	19.8615	14.2115	0.482918	0.14405	0.557968	-	MIM:616082|HGNC:HGNC:1184|Ensembl:ENSG00000047621|HPRD:12609|Vega:OTTHUMG00000168258	12	12p13.3	chromosome 12 open reading frame 4
C12orf40	ENSG00000180116	protein_coding	+	chr12:40019968-40499891	0.107338	0.155037	-0.530449	1	1	HEL-206|HEL-S-94	HGNC:HGNC:26846|Ensembl:ENSG00000180116|HPRD:08806|Vega:OTTHUMG00000133567	12	12q12	chromosome 12 open reading frame 40
C12orf42	ENSG00000179088	protein_coding	-	chr12:103631368-103889749	1.84324	4.9523	-1.42585	0.0056	0.0844623	-	HGNC:HGNC:24729|Ensembl:ENSG00000179088|HPRD:13393|Vega:OTTHUMG00000169988	12	12q23.2	chromosome 12 open reading frame 42
C12orf43	ENSG00000157895	protein_coding	-	chr12:121406415-121454305	5.09222	5.3679	-0.0760641	0.85625	0.97675	-	HGNC:HGNC:25719|Ensembl:ENSG00000157895|HPRD:07771	12	12q24.31	chromosome 12 open reading frame 43
C12orf44	ENSG00000123395	protein_coding	+	chr12:52463029-52502045	16.5708	21.7584	-0.392927	0.1879	0.628193
C12orf45	ENSG00000151131	protein_coding	+	chr12:105380087-105478355	8.38995	11.9087	-0.505287	0.2184	0.668607	-	HGNC:HGNC:28628|Ensembl:ENSG00000151131|HPRD:17556	12	12q23.3	chromosome 12 open reading frame 45
C12orf49	ENSG00000111412	protein_coding	-	chr12:117153592-117175875	11.4944	13.7911	-0.262813	0.45535	0.857962	-	HGNC:HGNC:26128|HPRD:07962	12	12q24.22	chromosome 12 open reading frame 49
C12orf5	ENSG00000078237	protein_coding	+	chr12:4430370-4462338	15.6223	11.3829	0.456733	0.13745	0.547544
C12orf50	ENSG00000165805	protein_coding	-	chr12:88373815-88535993	0	0.0675338	-inf	1	1	-	HGNC:HGNC:26665|Ensembl:ENSG00000165805|HPRD:08764|Vega:OTTHUMG00000169869	12	12q21.32	chromosome 12 open reading frame 50
C12orf54	ENSG00000177627	protein_coding	+	chr12:48876285-48894744	0.0235822	0.0219033	0.106549	1	1	HSD-29|HSD-30	HGNC:HGNC:28553|Ensembl:ENSG00000177627|HPRD:14596	12	12q13.11	chromosome 12 open reading frame 54
C12orf55	ENSG00000188596	protein_coding	+	chr12:96883348-97269333	0.337507	0.240243	0.490425	1	1
C12orf56	ENSG00000185306	protein_coding	-	chr12:64616116-64790845	0.00531672	0.0287639	-2.43565	1	1	-	HGNC:HGNC:26967|Ensembl:ENSG00000185306|Vega:OTTHUMG00000168782	12	12q14.2	chromosome 12 open reading frame 56
C12orf57	ENSG00000111678	protein_coding	+	chr12:7052140-7055166	65.853	96.6963	-0.554212	0.15565	0.578767	C10|GRCC10	MIM:615140|HGNC:HGNC:29521|Ensembl:ENSG00000111678|HPRD:13609|Vega:OTTHUMG00000169017	12	12p13.31	chromosome 12 open reading frame 57
C12orf60	ENSG00000182993	protein_coding	+	chr12:14956505-15059520	0.361468	0.668003	-0.885988	0.13565	0.544944	-	HGNC:HGNC:28726|HPRD:11358	12	12p12.3	chromosome 12 open reading frame 60
C12orf61	ENSG00000221949	protein_coding	-	chr12:62995530-63007855	0.816251	0.333716	1.29039	0.10535	0.483983
C12orf65	ENSG00000130921	protein_coding	+	chr12:123636866-123756881	9.15248	14.6106	-0.674782	0.3408	0.786864	COXPD7|SPG55	MIM:613541|HGNC:HGNC:26784|Ensembl:ENSG00000130921|HPRD:08791|Vega:OTTHUMG00000168852	12	12q24.31	chromosome 12 open reading frame 65
C12orf66	ENSG00000174206	protein_coding	-	chr12:64580095-64616076	4.64463	5.64315	-0.280938	0.45775	0.859566	-	HGNC:HGNC:26517|Ensembl:ENSG00000174206|HPRD:08727|Vega:OTTHUMG00000168763	12	12q14.2	chromosome 12 open reading frame 66
C12orf68	ENSG00000177875	protein_coding	+	chr12:48577365-48579709	0.00976556	0	inf	1	1
C12orf73	ENSG00000204954	protein_coding	-	chr12:104235228-104359486	2.04672	1.80271	0.183144	0.7914	0.967136	-	HGNC:HGNC:34450|Ensembl:ENSG00000204954|Vega:OTTHUMG00000170119	12	12q23.3	chromosome 12 open reading frame 73
C12orf74	ENSG00000214215	protein_coding	+	chr12:93096618-93102325	0.235987	0.326662	-0.469089	1	1	-	HGNC:HGNC:27887|Ensembl:ENSG00000214215|Vega:OTTHUMG00000170105	12	12q22	chromosome 12 open reading frame 74
C12orf75	ENSG00000235162	protein_coding	+	chr12:105567073-105789875	33.1113	27.2868	0.279122	0.46245	0.862062	AGD3|OCC-1|OCC1	HGNC:HGNC:35164|Ensembl:ENSG00000235162|HPRD:17368|Vega:OTTHUMG00000150129	12	12q23.3	chromosome 12 open reading frame 75
C12orf76	ENSG00000174456	protein_coding	-	chr12:110436990-110511491	7.65599	10.5923	-0.468349	0.6322	0.927877	-	HGNC:HGNC:33790|Ensembl:ENSG00000174456|HPRD:13443|Vega:OTTHUMG00000169315	12	12q24.11	chromosome 12 open reading frame 76
C12orf77	ENSG00000226397	protein_coding	-	chr12:25146357-25150453	0.0862389	0	inf	1	1	-	HGNC:HGNC:27282	12	12p12.1	chromosome 12 open reading frame 77
C12orf79	ENSG00000257242	protein_coding	-	chr12:92378755-92583436	7.74811	14.5228	-0.906408	0.43675	0.848799
C13orf45	ENSG00000178734	protein_coding	+	chr13:76445186-76457947	0	0.0159597	-inf	1	1
C14orf1	ENSG00000133935	protein_coding	-	chr14:76041230-76550928	2.05566	2.14469	-0.0611681	0.94005	0.987801	ERG28|NET51	MIM:604576|HGNC:HGNC:1187|HPRD:05201	14	14q24.3	chromosome 14 open reading frame 1
C14orf105	ENSG00000100557	protein_coding	-	chr14:57936018-57960585	0.0253751	0	inf	1	1	-	HGNC:HGNC:20189|Ensembl:ENSG00000100557|HPRD:12628|Vega:OTTHUMG00000140317	14	14q22.3	chromosome 14 open reading frame 105
C14orf119	ENSG00000179933	protein_coding	+	chr14:23527772-23569665	32.971	26.0443	0.34023	0.64585	0.933674	-	HGNC:HGNC:20270|Ensembl:ENSG00000179933|HPRD:16595|Vega:OTTHUMG00000028717	14	14q11.2	chromosome 14 open reading frame 119
C14orf132	ENSG00000227051	protein_coding	+	chr14:96505660-96560417	0.0512688	0.725882	-3.82358	0.00225	0.0464075	C14orf88	HGNC:HGNC:20346|HPRD:16603	14	14q32.2	chromosome 14 open reading frame 132
C14orf142	ENSG00000170270	protein_coding	-	chr14:93651295-93695561	8.73004	9.12792	-0.064298	0.91855	0.984745	PNAS-127	HGNC:HGNC:20356|Ensembl:ENSG00000170270|HPRD:16608|Vega:OTTHUMG00000171267	14	14q32.12	chromosome 14 open reading frame 142
C14orf159	ENSG00000133943	protein_coding	+	chr14:91336798-91691976	48.8295	57.4046	-0.233414	0.51325	0.886434	-	HGNC:HGNC:20498|Ensembl:ENSG00000133943|HPRD:16612|Vega:OTTHUMG00000164980	14	14q32.11	chromosome 14 open reading frame 159
C14orf164	ENSG00000215277	protein_coding	+	chr14:23654524-23795394	0.0241769	0.11251	-2.21836	1	1
C14orf166	ENSG00000087302	protein_coding	+	chr14:52456192-52471420	63.1855	60.5724	0.0609314	0.8048	0.967136	CGI-99|CGI99|CLE|CLE7|LCRP369|RLLM1|hCLE1	MIM:610858|HGNC:HGNC:23169|HPRD:16615	14	14q22.1	chromosome 14 open reading frame 166
C14orf178	ENSG00000197734	protein_coding	+	chr14:78174413-78236085	0.237289	0.0887721	1.41847	1	1	-	HGNC:HGNC:26385|Ensembl:ENSG00000197734|HPRD:08080|Vega:OTTHUMG00000171528	14	14q24.3	chromosome 14 open reading frame 178
C14orf182	ENSG00000214900	protein_coding	-	chr14:50448429-50571760	1.4705	2.62802	-0.837672	0.1168	0.510889
C14orf183	ENSG00000168260	protein_coding	-	chr14:50448429-50571760	0.193579	0.926909	-2.2595	0.31635	0.769153
C14orf2	ENSG00000156411	protein_coding	-	chr14:104378624-104394606	83.4314	107.458	-0.365111	0.24295	0.697408	MP68|PLPM	MIM:604573|HGNC:HGNC:1188|Ensembl:ENSG00000156411|HPRD:05199|Vega:OTTHUMG00000171601	14	14q32.33	chromosome 14 open reading frame 2
C14orf28	ENSG00000179476	protein_coding	+	chr14:45366497-45381066	1.36395	2.49703	-0.872422	0.06575	0.372154	DRIP-1|DRIP1|c14_5270	HGNC:HGNC:19834|Ensembl:ENSG00000179476|HPRD:18544|Vega:OTTHUMG00000170722	14	14q21.2	chromosome 14 open reading frame 28
C14orf37	ENSG00000139971	protein_coding	-	chr14:58466452-58764857	2.13887	0.324589	2.72016	0.209	0.656422	c14_5376	HGNC:HGNC:19846|HPRD:10712	14	14q23.1	chromosome 14 open reading frame 37
C14orf64	ENSG00000246223	protein_coding	-	chr14:98391946-98444461	5.09978	13.5831	-1.41331	0.0007	0.0200835
C14orf79	ENSG00000140104	protein_coding	+	chr14:105452111-105487485	0.153471	0.522353	-1.76706	1	1	-	HGNC:HGNC:20126|HPRD:12656	14	14q32.33	chromosome 14 open reading frame 79
C14orf80	ENSG00000185347	protein_coding	+	chr14:105952653-105965912	4.0218	7.23737	-0.847622	0.14345	0.557574	-	HGNC:HGNC:20127|Ensembl:ENSG00000185347|HPRD:12658|Vega:OTTHUMG00000170426	14	14q32.33	chromosome 14 open reading frame 80
C14orf93	ENSG00000100802	protein_coding	-	chr14:23451906-23479375	4.02078	4.98717	-0.310744	0.3517	0.796318	-	HGNC:HGNC:20162|Ensembl:ENSG00000100802|HPRD:12662|Vega:OTTHUMG00000028712	14	14q11.2	chromosome 14 open reading frame 93
C15orf26	ENSG00000156206	protein_coding	+	chr15:81299373-81441516	1.11888	3.49379	-1.64274	0.00875	0.113515
C15orf27	ENSG00000169758	protein_coding	+	chr15:76352177-76603813	0.011812	0	inf	1	1
C15ORF37	ENSG00000257028	protein_coding	+	chr15:80125926-80217195	1.34181	1.35311	-0.0120994	0.9907	0.996472
C15orf37	ENSG00000259642	protein_coding	+	chr15:80125926-80217195	3.05718e-11	1.91133e-15	13.9653	1	1
C15orf38	ENSG00000242498	protein_coding	-	chr15:90373830-90456188	4.8203	3.65111	0.400785	0.5942	0.917417
C15orf38-AP3S2	ENSG00000250021	protein_coding	-	chr15:90373830-90456188	7.51567	4.17559	0.847922	0.1073	0.487933	-	HGNC:HGNC:38824|Vega:OTTHUMG00000162161	15	15q	C15orf38-AP3S2 readthrough
C15orf39	ENSG00000167173	protein_coding	+	chr15:75487983-75504510	10.903	5.56183	0.97109	0.01345	0.149099	-	HGNC:HGNC:24497|Ensembl:ENSG00000167173|HPRD:13154|Vega:OTTHUMG00000142820	15	15q24.2	chromosome 15 open reading frame 39
C15orf40	ENSG00000169609	protein_coding	-	chr15:83509837-83772195	5.34507	11.4452	-1.09846	0.1651	0.591867	-	HGNC:HGNC:28443|Ensembl:ENSG00000169609|HPRD:14538|Vega:OTTHUMG00000160473	15	15q25.2	chromosome 15 open reading frame 40
C15orf41	ENSG00000186073	protein_coding	+	chr15:36871811-37110660	3.52699	4.45316	-0.336392	0.59805	0.918258	HH114	MIM:615626|HGNC:HGNC:26929|Ensembl:ENSG00000186073|HPRD:13650|Vega:OTTHUMG00000172659	15	15q14	chromosome 15 open reading frame 41
C15orf48	ENSG00000166920	protein_coding	+	chr15:45722726-45878488	1.96992	0.392237	2.32834	0.15715	0.580453	FOAP-11|NMES1	MIM:608409|HGNC:HGNC:29898|Ensembl:ENSG00000166920|HPRD:16332|Vega:OTTHUMG00000131424	15	15q21.1	chromosome 15 open reading frame 48
C15orf52	ENSG00000188549	protein_coding	-	chr15:40623652-40633168	1.09857	1.45105	-0.401467	0.5581	0.90627	-	HGNC:HGNC:33488|HPRD:16964	15	15q15.1	chromosome 15 open reading frame 52
C15orf53	ENSG00000175779	protein_coding	+	chr15:38988798-38992239	0.135978	0.272521	-1.003	1	1	-	HGNC:HGNC:33796|Ensembl:ENSG00000175779|HPRD:13418|Vega:OTTHUMG00000129841	15	15q14	chromosome 15 open reading frame 53
C15orf54	ENSG00000175746	protein_coding	+	chr15:39157522-39719396	0.79921	2.28981	-1.51858	0.0099	0.122998	-	HGNC:HGNC:33797|HPRD:13437	15	15q14	chromosome 15 open reading frame 54
C15orf56	ENSG00000176753	protein_coding	-	chr15:40453223-40569688	0.061252	0.0397403	0.624154	1	1	-	HGNC:HGNC:33868	15	15q15.1	chromosome 15 open reading frame 56
C15orf57	ENSG00000128891	protein_coding	-	chr15:40780239-40857256	24.5919	34.7739	-0.49982	0.32065	0.770477	CCDC32	HGNC:HGNC:28295|Ensembl:ENSG00000128891|HPRD:14473|Vega:OTTHUMG00000129993	15	15q15.1	chromosome 15 open reading frame 57
C15orf60	ENSG00000183324	protein_coding	+	chr15:73735498-73926475	0.0511581	0	inf	1	1
C15orf61	ENSG00000189227	protein_coding	+	chr15:67493370-67819628	2.84979	2.64267	0.108857	0.9289	0.985995	-	HGNC:HGNC:34453	15	15q23	chromosome 15 open reading frame 61
C15orf62	ENSG00000188277	protein_coding	+	chr15:41060066-41106767	0.173526	0.350363	-1.01369	1	1	-	HGNC:HGNC:34489|Ensembl:ENSG00000188277|Vega:OTTHUMG00000172536	15	15q15.1	chromosome 15 open reading frame 62
C15orf65	ENSG00000261652	protein_coding	+	chr15:55495163-55800432	0.259021	0.0362011	2.83896	1	1	-	HGNC:HGNC:44654|Ensembl:ENSG00000261652|Vega:OTTHUMG00000172679	15	15q21.3	chromosome 15 open reading frame 65
C16orf13	ENSG00000130731	protein_coding	-	chr16:684426-686365	4.97831	5.33505	-0.0998447	0.8397	0.972617	JFP2	HGNC:HGNC:14141|Ensembl:ENSG00000130731|HPRD:17482|Vega:OTTHUMG00000047855	16	16p13.3	chromosome 16 open reading frame 13
C16orf45	ENSG00000166780	protein_coding	+	chr16:15489610-15737023	1.00206	2.77431	-1.46916	0.11105	0.498028	-	HGNC:HGNC:19213|Ensembl:ENSG00000166780|HPRD:12382|Vega:OTTHUMG00000129883	16	16p13.11	chromosome 16 open reading frame 45
C16orf46	ENSG00000166455	protein_coding	-	chr16:81087101-81130008	0.37443	0.0571585	2.71166	1	1	-	HGNC:HGNC:26525|Ensembl:ENSG00000166455|HPRD:08730|Vega:OTTHUMG00000137629	16	16q23.2	chromosome 16 open reading frame 46
C16orf52	ENSG00000185716	protein_coding	+	chr16:22018958-22103552	9.26084	12.5118	-0.43408	0.39695	0.828522	-	HGNC:HGNC:27087|Ensembl:ENSG00000185716|Vega:OTTHUMG00000131587	16	16p12.2	chromosome 16 open reading frame 52
C16orf54	ENSG00000185905	protein_coding	-	chr16:29262828-30215631	25.9147	25.824	0.00505943	0.97825	0.993687	-	HGNC:HGNC:26649|Ensembl:ENSG00000185905|HPRD:08183|Vega:OTTHUMG00000132116	16	16p11.2	chromosome 16 open reading frame 54
C16orf58	ENSG00000140688	protein_coding	-	chr16:31494322-31520630	7.08926	10.9849	-0.631817	0.04985	0.320339	RUS	HGNC:HGNC:25848|Ensembl:ENSG00000140688|HPRD:07839|Vega:OTTHUMG00000132466	16	16p11.2	chromosome 16 open reading frame 58
[truncated: 14,633 more rows]
