# Supplementary material for: Integrated analysis of lncRNA, miRNA and mRNA profiles reveals potential lncRNA functions during early HIV infection
Source: J Transl Med. 2021 Apr 1;19:135. doi: 10.1186/s12967-021-02802-9 (PMC8015739; doi:10.1186/s12967-021-02802-9)
Supplement: Supplementary file 4 — Additional file 4: Table S4. miRNA expression profiling. [file 12967_2021_2802_MOESM4_ESM.xlsx]

## Sheet: sheet
Table S4 miRNA expression profiling.
mature-miRNA	pre-miRNA	Fold Change	p-value	FDR	mature-sequence
hsa-let-7a-3p	hsa-let-7a-1	1.31034	0.345648	0.654563	CUAUACAAUCUACUGUCUUUC
hsa-let-7a-5p	hsa-let-7a-1	1.91137	0.0320112	0.654563	UGAGGUAGUAGGUUGUAUAGUU
hsa-let-7b-5p	hsa-let-7b	1.2331	0.429237	0.725714	UGAGGUAGUAGGUUGUGUGGUU
hsa-let-7c-5p	hsa-let-7c	-1.58621	0.0173504	0.654563	UGAGGUAGUAGGUUGUAUGGUU
hsa-let-7d-3p	hsa-let-7d	1.53488	0.31301	0.654563	CUAUACGACCUGCUGCCUUUCU
hsa-let-7d-5p	hsa-let-7d	2.06978	0.129096	0.654563	AGAGGUAGUAGGUUGCAUAGUU
hsa-let-7e-3p	hsa-let-7e	1.5	0.373901	0.654563	CUAUACGGCCUCCUAGCUUUCC
hsa-let-7e-5p	hsa-let-7e	-1.19577	0.658852	0.92884	UGAGGUAGGAGGUUGUAUAGUU
hsa-let-7f-5p	hsa-let-7f-1	1.63998	0.0898529	0.654563	UGAGGUAGUAGAUUGUAUAGUU
hsa-let-7g-3p	hsa-let-7g	-7	0.230636	0.654563	CUGUACAGGCCACUGCCUUGC
hsa-let-7g-5p	hsa-let-7g	1.22141	0.563617	0.83012	UGAGGUAGUAGUUUGUACAGUU
hsa-let-7i-3p	hsa-let-7i	-2.66667	0.235286	0.654563	CUGCGCAAGCUACUGCCUUGCU
hsa-let-7i-5p	hsa-let-7i	1.17949	0.221347	0.654563	UGAGGUAGUAGUUUGUGCUGUU
hsa-miR-100-5p	hsa-mir-100	-1.02842	0.932808	1	AACCCGUAGAUCCGAACUUGUG
hsa-miR-101-3p	hsa-mir-101-1	-3.96179	0.00572646	0.654563	UACAGUACUGUGAUAACUGAA
hsa-miR-103a-2-5p	hsa-mir-103a-2	-2.16667	0.296181	0.654563	AGCUUCUUUACAGUGCUGCCUUG
hsa-miR-103a-3p	hsa-mir-103a-2	-1.05216	0.134528	0.654563	AGCAGCAUUGUACAGGGCUAUGA
hsa-miR-106a-5p	hsa-mir-106a	-1.36145	0.423716	0.717258	AAAAGUGCUUACAGUGCAGGUAG
hsa-miR-106b-3p	hsa-mir-106b	-1.43125	0.0289638	0.654563	CCGCACUGUGGGUACUUGCUGC
hsa-miR-106b-5p	hsa-mir-106b	-2.71429	0.263011	0.654563	UAAAGUGCUGACAGUGCAGAU
hsa-miR-107	hsa-mir-107	1.13861	0.477587	0.780317	AGCAGCAUUGUACAGGGCUAUCA
hsa-miR-10a-5p	hsa-mir-10a	-1.45806	0.512715	0.780317	UACCCUGUAGAUCCGAAUUUGUG
hsa-miR-10b-5p	hsa-mir-10b	-1.11765	0.652994	0.922462	UACCCUGUAGAACCGAAUUUGUG
hsa-miR-1180-3p	hsa-mir-1180	-1.22222	0.67018	0.941173	UUUCCGGCUCGCGUGGGUGUGU
hsa-miR-1185-1-3p	hsa-mir-1185-1	-1.5	0.561438	0.827792	AUAUACAGGGGGAGACUCUUAU
hsa-miR-1185-2-3p	hsa-mir-1185-2	1	1	1	AUAUACAGGGGGAGACUCUCAU
hsa-miR-1197	hsa-mir-1197	-1.8	0.373901	0.654563	UAGGACACAUGGUCUACUUCU
hsa-miR-122-5p	hsa-mir-122	1	1	1	UGGAGUGUGACAAUGGUGUUUG
hsa-miR-1226-3p	hsa-mir-1226	1.66667	0.116117	0.654563	UCACCAGCCCUGUGUUCCCUAG
hsa-miR-1228-5p	hsa-mir-1228	1.33333	0.373901	0.654563	GUGGGCGGGGGCAGGUGUGUG
hsa-miR-1234-3p	hsa-mir-1234	-1.33333	0.373901	0.654563	UCGGCCUGACCACCCACCCCAC
hsa-miR-1237-3p	hsa-mir-1237	-1.33333	0.373901	0.654563	UCCUUCUGCUCCGUCCCCCAG
hsa-miR-1246	hsa-mir-1246	1.33333	0.373901	0.654563	AAUGGAUUUUUGGAGCAGG
hsa-miR-1248	hsa-mir-1248	1	1	1	ACCUUCUUGUAUAAGCACUGUGCUAAA
hsa-miR-1249-3p	hsa-mir-1249	-1.58333	0.389386	0.678111	ACGCCCUUCCCCCCCUUCUUCA
hsa-miR-1249-5p	hsa-mir-1249	-1.2	0.64333	0.911604	AGGAGGGAGGAGAUGGGCCAAGUU
hsa-miR-1250-5p	hsa-mir-1250	-1.66667	0.274577	0.654563	ACGGUGCUGGAUGUGGCCUUU
hsa-miR-1254	hsa-mir-1254-1	1	1	1	AGCCUGGAAGCUGGAGCCUGCAGU
hsa-miR-1255a	hsa-mir-1255a	1.54545	0.348641	0.654563	AGGAUGAGCAAAGAAAGUAGAUU
hsa-miR-1255b-5p	hsa-mir-1255b-1	1	1	1	CGGAUGAGCAAAGAAAGUGGUU
hsa-miR-125a-3p	hsa-mir-125a	-1.33333	0.373901	0.654563	ACAGGUGAGGUUCUUGGGAGCC
hsa-miR-125a-5p	hsa-mir-125a	-1.91111	0.213353	0.654563	UCCCUGAGACCCUUUAACCUGUGA
hsa-miR-125b-1-3p	hsa-mir-125b-1	1	1	1	ACGGGUUAGGCUCUUGGGAGCU
hsa-miR-125b-5p	hsa-mir-125b-1	-1.175	0.350815	0.654563	UCCCUGAGACCCUAACUUGUGA
hsa-miR-1260a	hsa-mir-1260a	-1.33333	0.373901	0.654563	AUCCCACCUCUGCCACCA
hsa-miR-1260b	hsa-mir-1260b	1.33333	0.373901	0.654563	AUCCCACCACUGCCACCAU
hsa-miR-1262	hsa-mir-1262	-1.2	0.64333	0.911604	AUGGGUGAAUUUGUAGAAGGAU
hsa-miR-126-3p	hsa-mir-126	-1.2767	0.339515	0.654563	UCGUACCGUGAGUAAUAAUGCG
hsa-miR-126-5p	hsa-mir-126	-1.64539	0.0936515	0.654563	CAUUAUUACUUUUGGUACGCG
hsa-miR-1268a	hsa-mir-1268a	-1.11111	0.814902	1	CGGGCGUGGUGGUGGGGG
hsa-miR-1270	hsa-mir-1270	1.8	0.116117	0.654563	CUGGAGAUAUGGAAGAGCUGUGU
hsa-miR-1271-5p	hsa-mir-1271	-1.34615	0.470863	0.779884	CUUGGCACCUAGCAAGCACUCA
hsa-miR-1273c	hsa-mir-1273c	-1.25	0.518519	0.780317	GGCGACAAAACGAGACCCUGUC
hsa-miR-1273d	hsa-mir-1273d	1.33333	0.373901	0.654563	GAACCCAUGAGGUUGAGGCUGCAGU
hsa-miR-1273h-3p	hsa-mir-1273h	1.27027	0.206151	0.654563	CUGCAGACUCGACCUCCCAGGC
hsa-miR-1273h-5p	hsa-mir-1273h	1.25	0.518519	0.780317	CUGGGAGGUCAAGGCUGCAGU
hsa-miR-127-3p	hsa-mir-127	-2.72727	0.111647	0.654563	UCGGAUCCGUCUGAGCUUGGCU
hsa-miR-1275	hsa-mir-1275	-1.875	0.234101	0.654563	GUGGGGGAGAGGCUGUC
hsa-miR-127-5p	hsa-mir-127	-1.66667	0.116117	0.654563	CUGAAGCUCAGAGGGCUCUGAU
hsa-miR-1276	hsa-mir-1276	1	1	1	UAAAGAGCCCUGUGGAGACA
hsa-miR-1277-3p	hsa-mir-1277	-2.75	0.43425	0.732369	UACGUAGAUAUAUAUGUAUUUU
hsa-miR-1278	hsa-mir-1278	1.75	0.0303197	0.654563	UAGUACUGUGCAUAUCAUCUAU
hsa-miR-128-1-5p	hsa-mir-128-1	-1.16667	0.782754	1	CGGGGCCGUAGCACUGUCUGAGA
hsa-miR-128-3p	hsa-mir-128-1	1.47137	0.0367471	0.654563	UCACAGUGAACCGGUCUCUUU
hsa-miR-1284	hsa-mir-1284	1.4	0.2302	0.654563	UCUAUACAGACCCUGGCUUUUC
hsa-miR-1285-3p	hsa-mir-1285-1	-1.22222	0.373901	0.654563	UCUGGGCAACAAAGUGAGACCU
hsa-miR-1285-5p	hsa-mir-1285-1	1.33333	0.373901	0.654563	GAUCUCACUUUGUUGCCCAGG
hsa-miR-1287-5p	hsa-mir-1287	-1.07143	0.767644	1	UGCUGGAUCAGUGGUUCGAGUC
hsa-miR-1288-3p	hsa-mir-1288	-1.4	0.518519	0.780317	UGGACUGCCCUGAUCUGGAGA
hsa-miR-1291	hsa-mir-1291	1.33333	0.373901	0.654563	UGGCCCUGACUGAAGACCAGCAGU
hsa-miR-1292-5p	hsa-mir-1292	1.2	0.64333	0.911604	UGGGAACGGGUUCCGGCAGACGCUG
hsa-miR-1294	hsa-mir-1294	-1.75	0.101192	0.654563	UGUGAGGUUGGCAUUGUUGUCU
hsa-miR-1295a	hsa-mir-1295a	-1.66667	0.116117	0.654563	UUAGGCCGCAGAUCUGGGUGA
hsa-miR-129-5p	hsa-mir-129-1	1.25	0.518519	0.780317	CUUUUUGCGGUCUGGGCUUGC
hsa-miR-1296-5p	hsa-mir-1296	-1.8	0.289477	0.654563	UUAGGGCCCUGGCUCCAUCUCC
hsa-miR-1298-5p	hsa-mir-1298	-1.5	0.0161301	0.654563	UUCAUUCGGCUGUCCAGAUGUA
hsa-miR-1299	hsa-mir-1299	-2.8	0.202837	0.654563	UUCUGGAAUUCUGUGUGAGGGA
hsa-miR-1301-3p	hsa-mir-1301	-1.1	0.827565	1	UUGCAGCUGCCUGGGAGUGACUUC
hsa-miR-1303	hsa-mir-1303	1.77778	0.155016	0.654563	UUUAGAGACGGGGUCUUGCUCU
hsa-miR-1304-3p	hsa-mir-1304	-1.33333	0.373901	0.654563	UCUCACUGUAGCCUCGAACCCC
hsa-miR-1304-5p	hsa-mir-1304	1	1	1	UUUGAGGCUACAGUGAGAUGUG
hsa-miR-1306-5p	hsa-mir-1306	1	1	1	CCACCUCCCCUGCAAACGUCCA
hsa-miR-1307-3p	hsa-mir-1307	1.65455	0.0242286	0.654563	ACUCGGCGUGGCGUCGGUCGUG
hsa-miR-1307-5p	hsa-mir-1307	-1.01639	0.978739	1	UCGACCGGACCUCGACCGGCU
hsa-miR-130a-3p	hsa-mir-130a	-1.33333	0.468527	0.776946	CAGUGCAAUGUUAAAAGGGCAU
hsa-miR-130b-3p	hsa-mir-130b	-1.5	0.260575	0.654563	CAGUGCAAUGAUGAAAGGGCAU
hsa-miR-130b-5p	hsa-mir-130b	1.775	0.0622693	0.654563	ACUCUUUCCCUGUUGCACUAC
hsa-miR-132-3p	hsa-mir-132	1.47826	0.286146	0.654563	UAACAGUCUACAGCCAUGGUCG
hsa-miR-132-5p	hsa-mir-132	1	1	1	ACCGUGGCUUUCGAUUGUUACU
hsa-miR-133a-3p	hsa-mir-133a-1	-2	0.373901	0.654563	UUUGGUCCCCUUCAACCAGCUG
hsa-miR-1343-3p	hsa-mir-1343	-1.4	0.421648	0.715379	CUCCUGGGGCCCGCACUCUCGC
hsa-miR-134-5p	hsa-mir-134	-2.17391	0.169351	0.654563	UGUGACUGGUUGACCAGAGGGG
hsa-miR-135b-5p	hsa-mir-135b	1.14286	0.741521	1	UAUGGCUUUUCAUUCCUAUGUGA
hsa-miR-136-3p	hsa-mir-136	-3.14286	0.279083	0.654563	CAUCAUCGUCUCAAAUGAGUCU
hsa-miR-139-3p	hsa-mir-139	-1.38462	0.398208	0.690127	UGGAGACGCGGCCCUGUUGGAGU
hsa-miR-139-5p	hsa-mir-139	-2.14	0.0270664	0.654563	UCUACAGUGCACGUGUCUCCAGU
hsa-miR-1-3p	hsa-mir-1-2	-1.58677	0.113116	0.654563	UGGAAUGUAAAGAAGUAUGUAU
hsa-miR-140-3p	hsa-mir-140	-2.16008	0.0591216	0.654563	UACCACAGGGUAGAACCACGG
hsa-miR-140-5p	hsa-mir-140	-1.05801	0.836553	1	CAGUGGUUUUACCCUAUGGUAG
hsa-miR-141-5p	hsa-mir-141	-1.66667	0.116117	0.654563	CAUCUUCCAGUACAGUGUUGGA
hsa-miR-142-3p	hsa-mir-142	-3.14836	0.157984	0.654563	UGUAGUGUUUCCUACUUUAUGGA
hsa-miR-142-5p	hsa-mir-142	-2.01113	0.292501	0.654563	CAUAAAGUAGAAAGCACUACU
hsa-miR-143-3p	hsa-mir-143	-1.32493	0.559068	0.827792	UGAGAUGAAGCACUGUAGCUC
hsa-miR-143-5p	hsa-mir-143	-2.25	0.0667665	0.654563	GGUGCAGUGCUGCAUCUCUGGU
hsa-miR-144-3p	hsa-mir-144	-15.4286	0.101784	0.654563	UACAGUAUAGAUGAUGUACU
hsa-miR-144-5p	hsa-mir-144	-7.4	0.143784	0.654563	GGAUAUCAUCAUAUACUGUAAG
hsa-miR-145-3p	hsa-mir-145	1	1	1	GGAUUCCUGGAAAUACUGUUCU
hsa-miR-145-5p	hsa-mir-145	-1.64062	0.429944	0.726023	GUCCAGUUUUCCCAGGAAUCCCU
hsa-miR-1468-5p	hsa-mir-1468	-1.2	0.64333	0.911604	CUCCGUUUGCCUGUUUCGCUG
hsa-miR-146a-3p	hsa-mir-146a	-3.2	0.278269	0.654563	CCUCUGAAAUUCAGUUCUUCAG
hsa-miR-146a-5p	hsa-mir-146a	-2.3725	0.0838664	0.654563	UGAGAACUGAAUUCCAUGGGUU
hsa-miR-146b-3p	hsa-mir-146b	-2	0.0864181	0.654563	UGCCCUGUGGACUCAGUUCUGG
hsa-miR-146b-5p	hsa-mir-146b	-1.69256	0.143013	0.654563	UGAGAACUGAAUUCCAUAGGCU
hsa-miR-147b	hsa-mir-147b	1.33333	0.373901	0.654563	GUGUGCGGAAAUGCUUCUGCUA
hsa-miR-148a-3p	hsa-mir-148a	-1.16342	0.675169	0.941173	UCAGUGCACUACAGAACUUUGU
hsa-miR-148a-5p	hsa-mir-148a	-1.43878	0.130743	0.654563	AAAGUUCUGAGACACUCCGACU
hsa-miR-148b-3p	hsa-mir-148b	1.1166	0.716164	0.986509	UCAGUGCAUCACAGAACUUUGU
hsa-miR-148b-5p	hsa-mir-148b	1	1	1	AAGUUCUGUUAUACACUCAGGC
hsa-miR-150-3p	hsa-mir-150	1.33333	0.373901	0.654563	CUGGUACAGGCCUGGGGGACAG
hsa-miR-150-5p	hsa-mir-150	-1.73376	0.182957	0.654563	UCUCCCAACCCUUGUACCAGUG
hsa-miR-151a-3p	hsa-mir-151a	-1.82497	0.053082	0.654563	CUAGACUGAAGCUCCUUGAGG
hsa-miR-151a-5p	hsa-mir-151a	1.24568	0.607296	0.883165	UCGAGGAGCUCACAGUCUAGU
hsa-miR-151b	hsa-mir-151b	1	1	1	UCGAGGAGCUCACAGUCU
hsa-miR-152-3p	hsa-mir-152	-1.39167	0.148888	0.654563	UCAGUGCAUGACAGAACUUGG
hsa-miR-152-5p	hsa-mir-152	-1.125	0.64333	0.911604	AGGUUCUGUGAUACACUCCGACU
hsa-miR-153-3p	hsa-mir-153-1	-1.33333	0.373901	0.654563	UUGCAUAGUCACAAAAGUGAUC
hsa-miR-1537-3p	hsa-mir-1537	1	1	1	AAAACCGUCUAGUUACAGUUGU
hsa-miR-1538	hsa-mir-1538	1.33333	0.373901	0.654563	CGGCCCGGGCUGCUGCUGUUCCU
hsa-miR-154-3p	hsa-mir-154	-1.6	0.467605	0.776347	AAUCAUACACGGUUGACCUAUU
hsa-miR-154-5p	hsa-mir-154	-1.77778	0.277069	0.654563	UAGGUUAUCCGUGUUGCCUUCG
hsa-miR-155-3p	hsa-mir-155	-1.33333	0.373901	0.654563	CUCCUACAUAUUAGCAUUAACA
hsa-miR-155-5p	hsa-mir-155	1.1195	0.574164	0.844067	UUAAUGCUAAUCGUGAUAGGGGU
hsa-miR-15a-3p	hsa-mir-15a	-1.33333	0.373901	0.654563	CAGGCCAUAUUGUGCUGCCUCA
hsa-miR-15a-5p	hsa-mir-15a	-1.06299	0.910742	1	UAGCAGCACAUAAUGGUUUGUG
hsa-miR-15b-3p	hsa-mir-15b	1.26923	0.415478	0.713796	CGAAUCAUUAUUUGCUGCUCUA
hsa-miR-15b-5p	hsa-mir-15b	1.12996	0.173013	0.654563	UAGCAGCACAUCAUGGUUUACA
hsa-miR-16-1-3p	hsa-mir-16-1	-1.75	0.507158	0.780317	CCAGUAUUAACUGUGCUGCUGA
hsa-miR-16-2-3p	hsa-mir-16-2	1.8797	0.0808813	0.654563	CCAAUAUUACUGUGCUGCUUUA
hsa-miR-16-5p	hsa-mir-16-1	-1.3771	0.451134	0.753525	UAGCAGCACGUAAAUAUUGGCG
hsa-miR-17-3p	hsa-mir-17	-1.5	0.481817	0.780317	ACUGCAGUGAAGGCACUUGUAG
hsa-miR-17-5p	hsa-mir-17	-1.4787	0.321951	0.654563	CAAAGUGCUUACAGUGCAGGUAG
hsa-miR-181a-2-3p	hsa-mir-181a-2	-1.19811	0.667251	0.939724	ACCACUGACCGUUGACUGUACC
hsa-miR-181a-3p	hsa-mir-181a-1	1.07393	0.600566	0.874297	ACCAUCGACCGUUGAUUGUACC
hsa-miR-181a-5p	hsa-mir-181a-2	1.31153	0.530033	0.79505	AACAUUCAACGCUGUCGGUGAGU
hsa-miR-181b-2-3p	hsa-mir-181b-2	1.09091	0.87739	1	CUCACUGAUCAAUGAAUGCA
hsa-miR-181b-3p	hsa-mir-181b-1	-1.25	0.518519	0.780317	CUCACUGAACAAUGAAUGCAA
hsa-miR-181b-5p	hsa-mir-181b-1	1.77439	0.202894	0.654563	AACAUUCAUUGCUGUCGGUGGGU
hsa-miR-181c-5p	hsa-mir-181c	-1.70833	0.326898	0.654563	AACAUUCAACCUGUCGGUGAGU
hsa-miR-181d-5p	hsa-mir-181d	-1.36735	0.0584569	0.654563	AACAUUCAUUGUUGUCGGUGGGU
hsa-miR-182-5p	hsa-mir-182	-1.71429	0.311561	0.654563	UUUGGCAAUGGUAGAACUCACACU
hsa-miR-183-5p	hsa-mir-183	-2.41667	0.178791	0.654563	UAUGGCACUGGUAGAAUUCACU
hsa-miR-184	hsa-mir-184	-1.55556	0.315296	0.654563	UGGACGGAGAACUGAUAAGGGU
hsa-miR-185-5p	hsa-mir-185	-1.03757	0.876822	1	UGGAGAGAAAGGCAGUUCCUGA
hsa-miR-186-5p	hsa-mir-186	-2.4936	0.216803	0.654563	CAAAGAAUUCUCCUUUUGGGCU
hsa-miR-188-5p	hsa-mir-188	-1.23077	0.651959	0.921942	CAUCCCUUGCAUGGUGGAGGG
hsa-miR-18a-3p	hsa-mir-18a	1	1	1	ACUGCCCUAAGUGCUCCUUCUGG
hsa-miR-18a-5p	hsa-mir-18a	-1.48333	0.454435	0.758122	UAAGGUGCAUCUAGUGCAGAUAG
hsa-miR-18b-5p	hsa-mir-18b	-1.33333	0.373901	0.654563	UAAGGUGCAUCUAGUGCAGUUAG
hsa-miR-1908-5p	hsa-mir-1908	-1.4	0.2302	0.654563	CGGCGGGGACGGCGAUUGGUC
hsa-miR-190a-5p	hsa-mir-190a	-3.33333	0.0572352	0.654563	UGAUAUGUUUGAUAUAUUAGGU
hsa-miR-190b	hsa-mir-190b	1.75	0.250815	0.654563	UGAUAUGUUUGAUAUUGGGUU
hsa-miR-1912	hsa-mir-1912	-1.33333	0.373901	0.654563	UACCCAGAGCAUGCAGUGUGAA
hsa-miR-191-3p	hsa-mir-191	1.25	0.518519	0.780317	GCUGCGCUUGGAUUUCGUCCCC
hsa-miR-191-5p	hsa-mir-191	1.57989	0.127363	0.654563	CAACGGAAUCCCAAAAGCAGCUG
hsa-miR-192-5p	hsa-mir-192	-2.34914	0.0123545	0.654563	CUGACCUAUGAAUUGACAGCC
hsa-miR-193a-3p	hsa-mir-193a	-2.66667	0.373901	0.654563	AACUGGCCUACAAAGUCCCAGU
hsa-miR-193a-5p	hsa-mir-193a	1	1	1	UGGGUCUUUGCGGGCGAGAUGA
hsa-miR-193b-3p	hsa-mir-193b	-2.53846	0.248821	0.654563	AACUGGCCCUCAAAGUCCCGCU
hsa-miR-193b-5p	hsa-mir-193b	1	1	1	CGGGGUUUUGAGGGCGAGAUGA
hsa-miR-194-3p	hsa-mir-194-2	-1.5	0.435331	0.732369	CCAGUGGGGCUGCUGUUAUCUG
hsa-miR-194-5p	hsa-mir-194-1	-2.2561	0.0845347	0.654563	UGUAACAGCAACUCCAUGUGGA
hsa-miR-195-3p	hsa-mir-195	1	1	1	CCAAUAUUGGCUGUGCUGCUCC
hsa-miR-195-5p	hsa-mir-195	1.07692	0.820294	1	UAGCAGCACAGAAAUAUUGGC
hsa-miR-196a-5p	hsa-mir-196a-1	1.71429	0.189004	0.654563	UAGGUAGUUUCAUGUUGUUGGG
hsa-miR-196b-3p	hsa-mir-196b	-1.33333	0.373901	0.654563	UCGACAGCACGACACUGCCUUC
hsa-miR-196b-5p	hsa-mir-196b	1.17391	0.373901	0.654563	UAGGUAGUUUCCUGUUGUUGGG
hsa-miR-197-3p	hsa-mir-197	-1.77638	0.24935	0.654563	UUCACCACCUUCUCCACCCAGC
hsa-miR-197-5p	hsa-mir-197	1.25	0.518519	0.780317	CGGGUAGAGAGGGCAGUGGGAGG
hsa-miR-1976	hsa-mir-1976	1.25	0.518519	0.780317	CCUCCUGCCCUCCUUGCUGU
hsa-miR-199a-3p	hsa-mir-199a-1	-1.76124	0.0537399	0.654563	ACAGUAGUCUGCACAUUGGUUA
hsa-miR-199a-5p	hsa-mir-199a-1	-2.04113	0.0569634	0.654563	CCCAGUGUUCAGACUACCUGUUC
hsa-miR-199b-3p	hsa-mir-199b	-1.76124	0.0537399	0.654563	ACAGUAGUCUGCACAUUGGUUA
hsa-miR-199b-5p	hsa-mir-199b	-2.35549	0.206207	0.654563	CCCAGUGUUUAGACUAUCUGUUC
hsa-miR-19a-3p	hsa-mir-19a	-2.42857	0.297642	0.654563	UGUGCAAAUCUAUGCAAAACUGA
hsa-miR-19b-1-5p	hsa-mir-19b-1	-3.4	0.219307	0.654563	AGUUUUGCAGGUUUGCAUCCAGC
hsa-miR-19b-3p	hsa-mir-19b-1	-2.51724	0.313467	0.654563	UGUGCAAAUCCAUGCAAAACUGA
hsa-miR-200a-3p	hsa-mir-200a	-1.53333	0.418972	0.715379	UAACACUGUCUGGUAACGAUGU
hsa-miR-200a-5p	hsa-mir-200a	1	1	1	CAUCUUACCGGACAGUGCUGGA
hsa-miR-200b-3p	hsa-mir-200b	1.04651	0.900588	1	UAAUACUGCCUGGUAAUGAUGA
hsa-miR-200c-3p	hsa-mir-200c	1.74619	0.00706047	0.654563	UAAUACUGCCGGGUAAUGAUGGA
hsa-miR-200c-5p	hsa-mir-200c	1.33333	0.373901	0.654563	CGUCUUACCCAGCAGUGUUUGG
hsa-miR-203a-3p	hsa-mir-203a	1	1	1	GUGAAAUGUUUAGGACCACUAG
hsa-miR-204-5p	hsa-mir-204	-1.33333	0.373901	0.654563	UUCCCUUUGUCAUCCUAUGCCU
hsa-miR-206	hsa-mir-206	-1.25	0.518519	0.780317	UGGAAUGUAAGGAAGUGUGUGG
hsa-miR-208a-3p	hsa-mir-208a	-1.33333	0.373901	0.654563	AUAAGACGAGCAAAAAGCUUGU
hsa-miR-20a-3p	hsa-mir-20a	1.66667	0.116117	0.654563	ACUGCAUUAUGAGCACUUAAAG
hsa-miR-20a-5p	hsa-mir-20a	-1.78557	0.131396	0.654563	UAAAGUGCUUAUAGUGCAGGUAG
hsa-miR-20b-5p	hsa-mir-20b	1.10274	0.693538	0.959163	CAAAGUGCUCAUAGUGCAGGUAG
hsa-miR-210-3p	hsa-mir-210	-1.66667	0.331416	0.654563	CUGUGCGUGUGACAGCGGCUGA
hsa-miR-2110	hsa-mir-2110	1.23077	0.416866	0.714405	UUGGGGAAACGGCCGCUGAGUG
hsa-miR-2115-3p	hsa-mir-2115	1.5	0.561438	0.827792	CAUCAGAAUUCAUGGAGGCUAG
hsa-miR-2115-5p	hsa-mir-2115	-1.75	0.250815	0.654563	AGCUUCCAUGACUCCUGAUGGA
hsa-miR-212-3p	hsa-mir-212	-1.33333	0.373901	0.654563	UAACAGUCUCCAGUCACGGCC
hsa-miR-21-3p	hsa-mir-21	-1.41791	0.241746	0.654563	CAACACCAGUCGAUGGGCUGU
hsa-miR-214-3p	hsa-mir-214	-1.5	0.373901	0.654563	ACAGCAGGCACAGACAGGCAGU
hsa-miR-215-5p	hsa-mir-215	-1.66667	0.116117	0.654563	AUGACCUAUGAAUUGACAGAC
hsa-miR-21-5p	hsa-mir-21	1.25583	0.0866246	0.654563	UAGCUUAUCAGACUGAUGUUGA
hsa-miR-217	hsa-mir-217	-1.66667	0.373901	0.654563	UACUGCAUCAGGAACUGAUUGGA
hsa-miR-218-5p	hsa-mir-218-1	-1.28571	0.116117	0.654563	UUGUGCUUGAUCUAACCAUGU
hsa-miR-221-3p	hsa-mir-221	-1.26878	0.543035	0.808415	AGCUACAUUGUCUGCUGGGUUUC
hsa-miR-221-5p	hsa-mir-221	-1.5	0.238728	0.654563	ACCUGGCAUACAAUGUAGAUUU
hsa-miR-222-3p	hsa-mir-222	-1.10067	0.731765	1	AGCUACAUCUGGCUACUGGGU
hsa-miR-223-3p	hsa-mir-223	-1.45842	0.335517	0.654563	UGUCAGUUUGUCAAAUACCCCA
hsa-miR-223-5p	hsa-mir-223	1.71795	0.182657	0.654563	CGUGUAUUUGACAAGCUGAGUU
hsa-miR-22-3p	hsa-mir-22	-1.19737	0.678488	0.941173	AAGCUGCCAGUUGAAGAACUGU
hsa-miR-224-5p	hsa-mir-224	1	1	1	CAAGUCACUAGUGGUUCCGUU
hsa-miR-22-5p	hsa-mir-22	-1.025	0.925526	1	AGUUCUUCAGUGGCAAGCUUUA
hsa-miR-2277-5p	hsa-mir-2277	-1.88889	0.163279	0.654563	AGCGCGGGCUGAGCGCUGCCAGUC
hsa-miR-2355-3p	hsa-mir-2355	-1.83333	0.0667665	0.654563	AUUGUCCUUGCUGUUUGGAGAU
hsa-miR-23a-3p	hsa-mir-23a	1.04768	0.826201	1	AUCACAUUGCCAGGGAUUUCC
hsa-miR-23a-5p	hsa-mir-23a	-2	0.070484	0.654563	GGGGUUCCUGGGGAUGGGAUUU
hsa-miR-23b-3p	hsa-mir-23b	-1.11628	0.596985	0.870918	AUCACAUUGCCAGGGAUUACC
hsa-miR-23b-5p	hsa-mir-23b	1.25	0.518519	0.780317	UGGGUUCCUGGCAUGCUGAUUU
hsa-miR-24-2-5p	hsa-mir-24-2	1.5	0.373901	0.654563	UGCCUACUGAGCUGAAACACAG
hsa-miR-24-3p	hsa-mir-24-1	1.40195	0.0394385	0.654563	UGGCUCAGUUCAGCAGGAACAG
hsa-miR-25-3p	hsa-mir-25	1.47372	0.135057	0.654563	CAUUGCACUUGUCUCGGUCUGA
hsa-miR-25-5p	hsa-mir-25	1.375	0.101192	0.654563	AGGCGGAGACUUGGGCAAUUG
hsa-miR-26a-1-3p	hsa-mir-26a-1	1.25	0.677869	0.941173	CCUAUUCUUGGUUACUUGCACG
hsa-miR-26a-2-3p	hsa-mir-26a-2	-3.91304	0.313079	0.654563	CCUAUUCUUGAUUACUUGUUUC
hsa-miR-26a-5p	hsa-mir-26a-1	1.16625	0.444178	0.744603	UUCAAGUAAUCCAGGAUAGGCU
hsa-miR-26b-3p	hsa-mir-26b	1	1	1	CCUGUUCUCCAUUACUUGGCUC
hsa-miR-26b-5p	hsa-mir-26b	1.50181	0.322686	0.654563	UUCAAGUAAUUCAGGAUAGGU
hsa-miR-27a-3p	hsa-mir-27a	-1.77803	0.251649	0.654563	UUCACAGUGGCUAAGUUCCGC
hsa-miR-27a-5p	hsa-mir-27a	-1.27612	0.309979	0.654563	AGGGCUUAGCUGCUUGUGAGCA
hsa-miR-27b-3p	hsa-mir-27b	-2.14681	0.0194916	0.654563	UUCACAGUGGCUAAGUUCUGC
hsa-miR-27b-5p	hsa-mir-27b	1.15385	0.561438	0.827792	AGAGCUUAGCUGAUUGGUGAAC
hsa-miR-28-3p	hsa-mir-28	-1.49787	0.0384356	0.654563	CACUAGAUUGUGAGCUCCUGGA
hsa-miR-28-5p	hsa-mir-28	-1.02128	0.946188	1	AAGGAGCUCACAGUCUAUUGAG
hsa-miR-296-3p	hsa-mir-296	-1.33333	0.373901	0.654563	GAGGGUUGGGUGGAGGCUCUCC
hsa-miR-296-5p	hsa-mir-296	-1.33333	0.373901	0.654563	AGGGCCCCCCCUCAAUCCUGU
hsa-miR-299-3p	hsa-mir-299	1	1	1	UAUGUGGGAUGGUAAACCGCUU
hsa-miR-299-5p	hsa-mir-299	-1.33333	0.373901	0.654563	UGGUUUACCGUCCCACAUACAU
hsa-miR-29a-3p	hsa-mir-29a	-2.03297	0.366124	0.654563	UAGCACCAUCUGAAAUCGGUUA
hsa-miR-29a-5p	hsa-mir-29a	-2.66667	0.373901	0.654563	ACUGAUUUCUUUUGGUGUUCAG
hsa-miR-29b-1-5p	hsa-mir-29b-1	1.125	0.64333	0.911604	GCUGGUUUCAUAUGGUGGUUUAGA
hsa-miR-29b-2-5p	hsa-mir-29b-2	-2.33333	0.116117	0.654563	CUGGUUUCACAUGGUGGCUUAG
hsa-miR-29b-3p	hsa-mir-29b-1	-2.51212	0.25425	0.654563	UAGCACCAUUUGAAAUCAGUGUU
hsa-miR-29c-3p	hsa-mir-29c	-4.56667	0.231424	0.654563	UAGCACCAUUUGAAAUCGGUUA
hsa-miR-29c-5p	hsa-mir-29c	-3.66667	0.151987	0.654563	UGACCGAUUUCUCCUGGUGUUC
hsa-miR-301a-3p	hsa-mir-301a	-4.5	0.256435	0.654563	CAGUGCAAUAGUAUUGUCAAAGC
hsa-miR-301a-5p	hsa-mir-301a	1.125	0.373901	0.654563	GCUCUGACUUUAUUGCACUACU
hsa-miR-301b-3p	hsa-mir-301b	-1.21429	0.53908	0.805126	CAGUGCAAUGAUAUUGUCAAAGC
hsa-miR-3064-5p	hsa-mir-3064	1.33333	0.373901	0.654563	UCUGGCUGUUGUGGUGUGCAA
hsa-miR-3065-5p	hsa-mir-3065	1	1	1	UCAACAAAAUCACUGAUGCUGGA
hsa-miR-30a-3p	hsa-mir-30a	1.33333	0.287864	0.654563	CUUUCAGUCGGAUGUUUGCAGC
hsa-miR-30a-5p	hsa-mir-30a	-1.18391	0.547679	0.814452	UGUAAACAUCCUCGACUGGAAG
hsa-miR-30b-3p	hsa-mir-30b	-1.85	0.422089	0.715379	CUGGGAGGUGGAUGUUUACUUC
hsa-miR-30b-5p	hsa-mir-30b	-2.87539	0.117439	0.654563	UGUAAACAUCCUACACUCAGCU
hsa-miR-30c-1-3p	hsa-mir-30c-1	-1.52174	0.343568	0.654563	CUGGGAGAGGGUUGUUUACUCC
hsa-miR-30c-2-3p	hsa-mir-30c-2	-1.16667	0.373901	0.654563	CUGGGAGAAGGCUGUUUACUCU
hsa-miR-30c-5p	hsa-mir-30c-2	1.30148	0.223531	0.654563	UGUAAACAUCCUACACUCUCAGC
hsa-miR-30d-3p	hsa-mir-30d	-1.41935	0.389803	0.678111	CUUUCAGUCAGAUGUUUGCUGC
hsa-miR-30d-5p	hsa-mir-30d	-1.30202	0.255245	0.654563	UGUAAACAUCCCCGACUGGAAG
hsa-miR-30e-3p	hsa-mir-30e	-1.12291	0.139572	0.654563	CUUUCAGUCGGAUGUUUACAGC
hsa-miR-30e-5p	hsa-mir-30e	-2.49686	0.162304	0.654563	UGUAAACAUCCUUGACUGGAAG
hsa-miR-3120-3p	hsa-mir-3120	1.4	0.518519	0.780317	CACAGCAAGUGUAGACAGGCA
hsa-miR-3121-3p	hsa-mir-3121	1.66667	0.116117	0.654563	UAAAUAGAGUAGGCAAAGGACA
hsa-miR-3124-5p	hsa-mir-3124	-1.33333	0.373901	0.654563	UUCGCGGGCGAAGGCAAAGUC
hsa-miR-3127-5p	hsa-mir-3127	1.33333	0.373901	0.654563	AUCAGGGCUUGUGGAAUGGGAAG
hsa-miR-3133	hsa-mir-3133	1.33333	0.373901	0.654563	UAAAGAACUCUUAAAACCCAAU
hsa-miR-3135a	hsa-mir-3135a	1.66667	0.116117	0.654563	UGCCUAGGCUGAGACUGCAGUG
hsa-miR-3136-5p	hsa-mir-3136	-1.25	0.518519	0.780317	CUGACUGAAUAGGUAGGGUCAUU
hsa-miR-3139	hsa-mir-3139	-1.33333	0.373901	0.654563	UAGGAGCUCAACAGAUGCCUGUU
hsa-miR-31-3p	hsa-mir-31	-2	0.2302	0.654563	UGCUAUGCCAACAUAUUGCCAU
hsa-miR-3146	hsa-mir-3146	1.33333	0.373901	0.654563	CAUGCUAGGAUAGAAAGAAUGG
hsa-miR-3149	hsa-mir-3149	-1.33333	0.373901	0.654563	UUUGUAUGGAUAUGUGUGUGUAU
hsa-miR-3150a-5p	hsa-mir-3150a	1.2	0.64333	0.911604	CAACCUCGACGAUCUCCUCAGC
hsa-miR-3150b-3p	hsa-mir-3150b	-1.5	0.116117	0.654563	UGAGGAGAUCGUCGAGGUUGG
hsa-miR-3154	hsa-mir-3154	1.33333	0.373901	0.654563	CAGAAGGGGAGUUGGGAGCAGA
hsa-miR-3157-3p	hsa-mir-3157	-1.5	0.158302	0.654563	CUGCCCUAGUCUAGCUGAAGCU
hsa-miR-3157-5p	hsa-mir-3157	1	1	1	UUCAGCCAGGCUAGUGCAGUCU
hsa-miR-3158-3p	hsa-mir-3158-1	-1.5	0.116117	0.654563	AAGGGCUUCCUCUCUGCAGGAC
hsa-miR-31-5p	hsa-mir-31	-4.5	0.0405455	0.654563	AGGCAAGAUGCUGGCAUAGCU
hsa-miR-3173-5p	hsa-mir-3173	-1.25	0.421648	0.715379	UGCCCUGCCUGUUUUCUCCUUU
hsa-miR-3174	hsa-mir-3174	2	0	0	UAGUGAGUUAGAGAUGCAGAGCC
hsa-miR-3175	hsa-mir-3175	-1.33333	0.373901	0.654563	CGGGGAGAGAACGCAGUGACGU
hsa-miR-3176	hsa-mir-3176	1.25	0.518519	0.780317	ACUGGCCUGGGACUACCGG
hsa-miR-3177-3p	hsa-mir-3177	1.8	0.116117	0.654563	UGCACGGCACUGGGGACACGU
hsa-miR-3177-5p	hsa-mir-3177	-1.66667	0.373901	0.654563	UGUGUACACACGUGCCAGGCGCU
hsa-miR-3187-3p	hsa-mir-3187	-2	0	0	UUGGCCAUGGGGCUGCGCGG
hsa-miR-3194-3p	hsa-mir-3194	1.16667	0.724659	0.991299	AGCUCUGCUGCUCACUGGCAGU
hsa-miR-3194-5p	hsa-mir-3194	-1.33333	0.373901	0.654563	GGCCAGCCACCAGGAGGGCUG
hsa-miR-320a	hsa-mir-320a	-2.35948	0.0587853	0.654563	AAAAGCUGGGUUGAGAGGGCGA
hsa-miR-320b	hsa-mir-320b-1	-1.25	0.518519	0.780317	AAAAGCUGGGUUGAGAGGGCAA
hsa-miR-320c	hsa-mir-320c-1	1	1	1	AAAAGCUGGGUUGAGAGGGU
hsa-miR-320d	hsa-mir-320d-1	-1.5	0.116117	0.654563	AAAAGCUGGGUUGAGAGGA
hsa-miR-323a-3p	hsa-mir-323a	-1.22727	0.796164	1	CACAUUACACGGUCGACCUCU
hsa-miR-32-3p	hsa-mir-32	1.66667	0.116117	0.654563	CAAUUUAGUGUGUGUGAUAUUU
hsa-miR-324-3p	hsa-mir-324	-2	0.158302	0.654563	ACUGCCCCAGGUGCUGCUGG
hsa-miR-324-5p	hsa-mir-324	-5	0.201819	0.654563	CGCAUCCCCUAGGGCAUUGGUGU
hsa-miR-32-5p	hsa-mir-32	-3.55	0.0556557	0.654563	UAUUGCACAUUACUAAGUUGCA
hsa-miR-326	hsa-mir-326	-1.45455	0.403244	0.696237	CCUCUGGGCCCUUCCUCCAG
hsa-miR-328-3p	hsa-mir-328	-1.14537	0.376058	0.656678	CUGGCCCUCUCUGCCCUUCCGU
hsa-miR-329-3p	hsa-mir-329-1	-1.4	0.518519	0.780317	AACACACCUGGUUAACCUCUUU
hsa-miR-330-3p	hsa-mir-330	1.21429	0.144704	0.654563	GCAAAGCACACGGCCUGCAGAGA
hsa-miR-330-5p	hsa-mir-330	-1.1	0.761861	1	UCUCUGGGCCUGUGUCUUAGGC
hsa-miR-331-3p	hsa-mir-331	-2.26087	0.30477	0.654563	GCCCCUGGGCCUAUCCUAGAA
hsa-miR-331-5p	hsa-mir-331	-1.25	0.518519	0.780317	CUAGGUAUGGUCCCAGGGAUCC
hsa-miR-335-3p	hsa-mir-335	1.02235	0.927168	1	UUUUUCAUUAUUGCUCCUGACC
hsa-miR-335-5p	hsa-mir-335	-2.46154	0.0733161	0.654563	UCAAGAGCAAUAACGAAAAAUGU
hsa-miR-337-3p	hsa-mir-337	1	1	1	CUCCUAUAUGAUGCCUUUCUUC
hsa-miR-337-5p	hsa-mir-337	1.66667	0.116117	0.654563	GAACGGCUUCAUACAGGAGUU
hsa-miR-338-3p	hsa-mir-338	-1.33333	0.373901	0.654563	UCCAGCAUCAGUGAUUUUGUUG
hsa-miR-339-3p	hsa-mir-339	-1.5	0.314813	0.654563	UGAGCGCCUCGACGACAGAGCCG
hsa-miR-339-5p	hsa-mir-339	-1.36316	0.369896	0.654563	UCCCUGUCCUCCAGGAGCUCACG
hsa-miR-33a-5p	hsa-mir-33a	-1.6	0.348641	0.654563	GUGCAUUGUAGUUGCAUUGCA
hsa-miR-33b-5p	hsa-mir-33b	1.66667	0.116117	0.654563	GUGCAUUGCUGUUGCAUUGC
hsa-miR-340-3p	hsa-mir-340	1.95806	0.135773	0.654563	UCCGUCUCAGUUACUUUAUAGC
hsa-miR-340-5p	hsa-mir-340	-1.64444	0.103882	0.654563	UUAUAAAGCAAUGAGACUGAUU
hsa-miR-342-3p	hsa-mir-342	-2.4382	0.101678	0.654563	UCUCACACAGAAAUCGCACCCGU
hsa-miR-342-5p	hsa-mir-342	-1.36957	0.363503	0.654563	AGGGGUGCUAUCUGUGAUUGA
hsa-miR-345-5p	hsa-mir-345	-1.02538	0.956358	1	GCUGACUCCUAGUCCAGGGCUC
hsa-miR-34a-5p	hsa-mir-34a	-1.71429	0.0667665	0.654563	UGGCAGUGUCUUAGCUGGUUGU
hsa-miR-34c-3p	hsa-mir-34c	-1.33333	0.373901	0.654563	AAUCACUAACCACACGGCCAGG
hsa-miR-34c-5p	hsa-mir-34c	-1.76923	0.300981	0.654563	AGGCAGUGUAGUUAGCUGAUUGC
hsa-miR-3605-3p	hsa-mir-3605	1.25	0.421648	0.715379	CCUCCGUGUUACCUGUCCUCUAG
hsa-miR-3605-5p	hsa-mir-3605	1.33333	0.373901	0.654563	UGAGGAUGGAUAGCAAGGAAGCC
hsa-miR-3607-3p	hsa-mir-3607	-1.33333	0.373901	0.654563	ACUGUAAACGCUUUCUGAUG
hsa-miR-3609	hsa-mir-3609	1	1	1	CAAAGUGAUGAGUAAUACUGGCUG
hsa-miR-3611	hsa-mir-3611	1.33333	0.373901	0.654563	UUGUGAAGAAAGAAAUUCUUA
hsa-miR-3613-5p	hsa-mir-3613	-2.07134	0.371603	0.654563	UGUUGUACUUUUUUUUUUGUUC
hsa-miR-361-3p	hsa-mir-361	-1.47798	0.0552181	0.654563	UCCCCCAGGUGUGAUUCUGAUUU
hsa-miR-3614-3p	hsa-mir-3614	1	1	1	UAGCCUUCAGAUCUUGGUGUUUU
hsa-miR-3614-5p	hsa-mir-3614	-1.33333	0.373901	0.654563	CCACUUGGAUCUGAAGGCUGCCC
hsa-miR-3615	hsa-mir-3615	1.4375	0.134702	0.654563	UCUCUCGGCUCCUCGCGGCUC
hsa-miR-361-5p	hsa-mir-361	1.18269	0.558299	0.827792	UUAUCAGAAUCUCCAGGGGUAC
hsa-miR-3617-5p	hsa-mir-3617	1.2	0.724659	0.991299	AAAGACAUAGUUGCAAGAUGGG
hsa-miR-362-3p	hsa-mir-362	-5	0.239082	0.654563	AACACACCUAUUCAAGGAUUCA
hsa-miR-362-5p	hsa-mir-362	-1.48421	0.497309	0.780317	AAUCCUUGGAACCUAGGUGUGAGU
hsa-miR-363-3p	hsa-mir-363	1.24811	0.228035	0.654563	AAUUGCACGGUAUCCAUCUGUA
hsa-miR-363-5p	hsa-mir-363	1.75	0.101192	0.654563	CGGGUGGAUCACGAUGCAAUUU
hsa-miR-3653-3p	hsa-mir-3653	1	1	1	CUAAGAAGUUGACUGAAG
hsa-miR-365a-3p	hsa-mir-365a	1.11111	0.64333	0.911604	UAAUGCCCCUAAAAAUCCUUAU
hsa-miR-365a-5p	hsa-mir-365a	-2.25	0.0667665	0.654563	AGGGACUUUUGGGGGCAGAUGUG
hsa-miR-365b-3p	hsa-mir-365b	1.11111	0.64333	0.911604	UAAUGCCCCUAAAAAUCCUUAU
hsa-miR-3662	hsa-mir-3662	-1.33333	0.373901	0.654563	GAAAAUGAUGAGUAGUGACUGAUG
hsa-miR-3667-3p	hsa-mir-3667	-1.83333	0.315296	0.654563	ACCUUCCUCUCCAUGGGUCUUU
hsa-miR-3677-3p	hsa-mir-3677	1.66667	0.116117	0.654563	CUCGUGGGCUCUGGCCACGGCC
hsa-miR-3681-5p	hsa-mir-3681	-1.33333	0.373901	0.654563	UAGUGGAUGAUGCACUCUGUGC
hsa-miR-3688-3p	hsa-mir-3688-1	-1.25	0.518519	0.780317	UAUGGAAAGACUUUGCCACUCU
hsa-miR-3690	hsa-mir-3690-1	3.375	0.155181	0.654563	ACCUGGACCCAGCGUAGACAAAG
hsa-miR-369-3p	hsa-mir-369	-1.92857	0.403846	0.696408	AAUAAUACAUGGUUGAUCUUU
hsa-miR-369-5p	hsa-mir-369	-1.5	0.116117	0.654563	AGAUCGACCGUGUUAUAUUCGC
hsa-miR-370-3p	hsa-mir-370	-2.12195	0.161922	0.654563	GCCUGCUGGGGUGGAACCUGGU
hsa-miR-371b-5p	hsa-mir-371b	-1.2	0.64333	0.911604	ACUCAAAAGAUGGCGGCACUUU
hsa-miR-374a-3p	hsa-mir-374a	-2.54634	0.0317955	0.654563	CUUAUCAGAUUGUAUUGUAAUU
hsa-miR-374a-5p	hsa-mir-374a	-1.14598	0.78498	1	UUAUAAUACAACCUGAUAAGUG
hsa-miR-374b-3p	hsa-mir-374b	1.08333	0.592783	0.865701	CUUAGCAGGUUGUAUUAUCAUU
hsa-miR-374b-5p	hsa-mir-374b	1.00357	0.977008	1	AUAUAAUACAACCUGCUAAGUG
hsa-miR-375	hsa-mir-375	-1.33333	0.373901	0.654563	UUUGUUCGUUCGGCUCGCGUGA
hsa-miR-376a-3p	hsa-mir-376a-1	-3.33333	0.155016	0.654563	AUCAUAGAGGAAAAUCCACGU
hsa-miR-376b-3p	hsa-mir-376b	-1.25	0.677869	0.941173	AUCAUAGAGGAAAAUCCAUGUU
hsa-miR-376c-3p	hsa-mir-376c	-2.71429	0.310539	0.654563	AACAUAGAGGAAAUUCCACGU
hsa-miR-377-3p	hsa-mir-377	1.33333	0.373901	0.654563	AUCACACAAAGGCAACUUUUGU
hsa-miR-377-5p	hsa-mir-377	-3	0.260575	0.654563	AGAGGUUGCCCUUGGUGAAUUC
hsa-miR-378a-3p	hsa-mir-378a	-1.69924	0.215623	0.654563	ACUGGACUUGGAGUCAGAAGGC
hsa-miR-378a-5p	hsa-mir-378a	-1.72727	0.394348	0.685155	CUCCUGACUCCAGGUCCUGUGU
hsa-miR-378b	hsa-mir-378b	-1.33333	0.373901	0.654563	ACUGGACUUGGAGGCAGAA
hsa-miR-378d	hsa-mir-378d-2	-1.83333	0.0667665	0.654563	ACUGGACUUGGAGUCAGAAA
hsa-miR-378g	hsa-mir-378g	1.5	0.373901	0.654563	ACUGGGCUUGGAGUCAGAAG
hsa-miR-379-5p	hsa-mir-379	-1.92857	0.246184	0.654563	UGGUAGACUAUGGAACGUAGG
hsa-miR-381-3p	hsa-mir-381	-3.33778	0.155247	0.654563	UAUACAAGGGCAAGCUCUCUGU
hsa-miR-382-3p	hsa-mir-382	-1.4	0.518519	0.780317	AAUCAUUCACGGACAACACUU
hsa-miR-382-5p	hsa-mir-382	-1.65789	0.344144	0.654563	GAAGUUGUUCGUGGUGGAUUCG
hsa-miR-3909	hsa-mir-3909	2	0.00685897	0.654563	UGUCCUCUAGGGCCUGCAGUCU
hsa-miR-3912-3p	hsa-mir-3912	-1.25	0.421648	0.715379	UAACGCAUAAUAUGGACAUGU
hsa-miR-3913-5p	hsa-mir-3913-1	-1.33333	0.373901	0.654563	UUUGGGACUGAUCUUGAUGUCU
hsa-miR-3920	hsa-mir-3920	1	1	1	ACUGAUUAUCUUAACUCUCUGA
hsa-miR-3928-3p	hsa-mir-3928	1.4	0.2302	0.654563	GGAGGAACCUUGGAGCUUCGGC
hsa-miR-3934-5p	hsa-mir-3934	1.14286	0.518519	0.780317	UCAGGUGUGGAAACUGAGGCAG
hsa-miR-3940-3p	hsa-mir-3940	1.33333	0.373901	0.654563	CAGCCCGGAUCCCAGCCCACUU
hsa-miR-3944-3p	hsa-mir-3944	1.33333	0.373901	0.654563	UUCGGGCUGGCCUGCUGCUCCGG
hsa-miR-409-3p	hsa-mir-409	-1.58011	0.364449	0.654563	GAAUGUUGCUCGGUGAACCCCU
hsa-miR-409-5p	hsa-mir-409	-2	0.330066	0.654563	AGGUUACCCGAGCAACUUUGCAU
hsa-miR-410-3p	hsa-mir-410	-1.15385	0.832994	1	AAUAUAACACAGAUGGCCUGU
hsa-miR-411-5p	hsa-mir-411	-1.31579	0.587914	0.859498	UAGUAGACCGUAUAGCGUACG
hsa-miR-412-5p	hsa-mir-412	-1.33333	0.608653	0.884209	UGGUCGACCAGUUGGAAAGUAAU
hsa-miR-421	hsa-mir-421	-1.325	0.541343	0.807635	AUCAACAGACAUUAAUUGGGCGC
hsa-miR-423-3p	hsa-mir-423	1.07572	0.617304	0.89396	AGCUCGGUCUGAGGCCCCUCAGU
hsa-miR-423-5p	hsa-mir-423	-1.66403	0.0764229	0.654563	UGAGGGGCAGAGAGCGAGACUUU
hsa-miR-424-3p	hsa-mir-424	1.96154	0.151051	0.654563	CAAAACGUGAGGCGCUGCUAU
hsa-miR-424-5p	hsa-mir-424	1.125	0.64333	0.911604	CAGCAGCAAUUCAUGUUUUGAA
hsa-miR-425-3p	hsa-mir-425	-2.75	0.0402059	0.654563	AUCGGGAAUGUCGUGUCCGCCC
hsa-miR-425-5p	hsa-mir-425	-1.56225	0.396622	0.688241	AAUGACACGAUCACUCCCGUUGA
hsa-miR-4286	hsa-mir-4286	-1.11321	0.784751	1	ACCCCACUCCUGGUACC
hsa-miR-429	hsa-mir-429	1.42857	0.348641	0.654563	UAAUACUGUCUGGUAAAACCGU
hsa-miR-431-5p	hsa-mir-431	-2.85714	0.226763	0.654563	UGUCUUGCAGGCCGUCAUGCA
hsa-miR-432-5p	hsa-mir-432	-2.85714	0.226763	0.654563	UCUUGGAGUAGGUCAUUGGGUGG
hsa-miR-4326	hsa-mir-4326	-1.5	0.373901	0.654563	UGUUCCUCUGUCUCCCAGAC
hsa-miR-433-3p	hsa-mir-433	-1.5	0.488251	0.780317	AUCAUGAUGGGCUCCUCGGUGU
hsa-miR-4422	hsa-mir-4422	-1.33333	0.373901	0.654563	AAAAGCAUCAGGAAGUACCCA
hsa-miR-4423-3p	hsa-mir-4423	1.33333	0.373901	0.654563	AUAGGCACCAAAAAGCAACAA
hsa-miR-4425	hsa-mir-4425	1.33333	0.373901	0.654563	UGUUGGGAUUCAGCAGGACCAU
hsa-miR-4433b-3p	hsa-mir-4433b	-3.58333	0.118182	0.654563	CAGGAGUGGGGGGUGGGACGU
hsa-miR-4433b-5p	hsa-mir-4433b	-1.85714	0.126145	0.654563	AUGUCCCACCCCCACUCCUGU
hsa-miR-4443	hsa-mir-4443	1.5	0.373901	0.654563	UUGGAGGCGUGGGUUUU
hsa-miR-4446-3p	hsa-mir-4446	1	1	1	CAGGGCUGGCAGUGACAUGGGU
hsa-miR-4473	hsa-mir-4473	1.36364	0.598285	0.871895	CUAGUGCUCUCCGUUACAAGUA
hsa-miR-4474-3p	hsa-mir-4474	-1.33333	0.373901	0.654563	UUGUGGCUGGUCAUGAGGCUAA
hsa-miR-4477b	hsa-mir-4477b	1.25	0.518519	0.780317	AUUAAGGACAUUUGUGAUUGAU
hsa-miR-4482-5p	hsa-mir-4482	1.33333	0.373901	0.654563	AACCCAGUGGGCUAUGGAAAUG
hsa-miR-4489	hsa-mir-4489	-1.33333	0.373901	0.654563	UGGGGCUAGUGAUGCAGGACG
hsa-miR-449a	hsa-mir-449a	-1.33333	0.373901	0.654563	UGGCAGUGUAUUGUUAGCUGGU
hsa-miR-4504	hsa-mir-4504	1.42857	0.250815	0.654563	UGUGACAAUAGAGAUGAACAUG
hsa-miR-450a-5p	hsa-mir-450a-1	-1.23529	0.49712	0.780317	UUUUGCGAUGUGUUCCUAAUAU
hsa-miR-450b-5p	hsa-mir-450b	1.88372	0.147035	0.654563	UUUUGCAAUAUGUUCCUGAAUA
hsa-miR-451a	hsa-mir-451a	-20.7752	0.0848916	0.654563	AAACCGUUACCAUUACUGAGUU
hsa-miR-452-5p	hsa-mir-452	-1.75	0.348641	0.654563	AACUGUUUGCAGAGGAAACUGA
hsa-miR-454-3p	hsa-mir-454	1.06107	0.704717	0.971891	UAGUGCAAUAUUGCUUAUAGGGU
hsa-miR-454-5p	hsa-mir-454	1.44444	0.116117	0.654563	ACCCUAUCAAUAUUGUCUCUGC
hsa-miR-455-5p	hsa-mir-455	1	1	1	UAUGUGCCUUUGGACUACAUCG
hsa-miR-4637	hsa-mir-4637	-1.33333	0.373901	0.654563	UACUAACUGCAGAUUCAAGUGA
hsa-miR-4639-5p	hsa-mir-4639	-1.33333	0.373901	0.654563	UUGCUAAGUAGGCUGAGAUUGA
hsa-miR-4645-3p	hsa-mir-4645	-1.85714	0.0550406	0.654563	AGACAGUAGUUCUUGCCUGGUU
hsa-miR-4661-5p	hsa-mir-4661	-1.2	0.724659	0.991299	AACUAGCUCUGUGGAUCCUGAC
hsa-miR-4662a-5p	hsa-mir-4662a	1.5	0.287864	0.654563	UUAGCCAAUUGUCCAUCUUUAG
hsa-miR-4664-3p	hsa-mir-4664	1.2	0.373901	0.654563	CUUCCGGUCUGUGAGCCCCGUC
hsa-miR-4664-5p	hsa-mir-4664	-1.33333	0.373901	0.654563	UGGGGUGCCCACUCCGCAAGUU
hsa-miR-4665-5p	hsa-mir-4665	1.2	0.64333	0.911604	CUGGGGGACGCGUGAGCGCGAGC
hsa-miR-4676-3p	hsa-mir-4676	1.66667	0.116117	0.654563	CACUGUUUCACCACUGGCUCUU
hsa-miR-4676-5p	hsa-mir-4676	-1.33333	0.373901	0.654563	GAGCCAGUGGUGAGACAGUGA
hsa-miR-4677-3p	hsa-mir-4677	-1.91667	0.106166	0.654563	UCUGUGAGACCAAAGAACUACU
hsa-miR-4677-5p	hsa-mir-4677	-1.33333	0.373901	0.654563	UUGUUCUUUGGUCUUUCAGCCA
hsa-miR-4685-3p	hsa-mir-4685	-1.33333	0.373901	0.654563	UCUCCCUUCCUGCCCUGGCUAG
hsa-miR-4688	hsa-mir-4688	-1.66667	0.373901	0.654563	UAGGGGCAGCAGAGGACCUGGG
hsa-miR-4701-5p	hsa-mir-4701	-1.33333	0.373901	0.654563	UUGGCCACCACACCUACCCCUU
hsa-miR-4709-3p	hsa-mir-4709	-1.33333	0.373901	0.654563	UUGAAGAGGAGGUGCUCUGUAGC
hsa-miR-4717-3p	hsa-mir-4717	1	1	1	ACACAUGGGUGGCUGUGGCCU
hsa-miR-4724-5p	hsa-mir-4724	1.4	0.518519	0.780317	AACUGAACCAGGAGUGAGCUUCG
hsa-miR-4732-5p	hsa-mir-4732	-1.33333	0.373901	0.654563	UGUAGAGCAGGGAGCAGGAAGCU
hsa-miR-4742-3p	hsa-mir-4742	-1.33333	0.373901	0.654563	UCUGUAUUCUCCUUUGCCUGCAG
hsa-miR-4742-5p	hsa-mir-4742	-1.25	0.518519	0.780317	UCAGGCAAAGGGAUAUUUACAGA
hsa-miR-4744	hsa-mir-4744	-1.33333	0.373901	0.654563	UCUAAAGACUAGACUUCGCUAUG
hsa-miR-4746-5p	hsa-mir-4746	1.1	0.518519	0.780317	CCGGUCCCAGGAGAACCUGCAGA
hsa-miR-4753-5p	hsa-mir-4753	1.33333	0.373901	0.654563	CAAGGCCAAAGGAAGAGAACAG
hsa-miR-4762-3p	hsa-mir-4762	1.33333	0.373901	0.654563	CUUCUGAUCAAGAUUUGUGGUG
hsa-miR-4772-3p	hsa-mir-4772	-1.49057	0.614949	0.892418	CCUGCAACUUUGCCUGAUCAGA
hsa-miR-4772-5p	hsa-mir-4772	-2.5	0.233742	0.654563	UGAUCAGGCAAAAUUGCAGACU
hsa-miR-4775	hsa-mir-4775	1.75	0.348641	0.654563	UUAAUUUUUUGUUUCGGUCACU
hsa-miR-4781-3p	hsa-mir-4781	1	1	1	AAUGUUGGAAUCCUCGCUAGAG
hsa-miR-4786-5p	hsa-mir-4786	1.33333	0.373901	0.654563	UGAGACCAGGACUGGAUGCACC
hsa-miR-4787-3p	hsa-mir-4787	-1.33333	0.373901	0.654563	GAUGCGCCGCCCACUGCCCCGCGC
hsa-miR-4791	hsa-mir-4791	1	1	1	UGGAUAUGAUGACUGAAA
hsa-miR-4795-3p	hsa-mir-4795	-1.33333	0.373901	0.654563	AUAUUAUUAGCCACUUCUGGAU
hsa-miR-4799-5p	hsa-mir-4799	-1.33333	0.373901	0.654563	AUCUAAAUGCAGCAUGCCAGUC
hsa-miR-4802-3p	hsa-mir-4802	1.5	0.116117	0.654563	UACAUGGAUGGAAACCUUCAAGC
hsa-miR-4802-5p	hsa-mir-4802	1	1	1	UAUGGAGGUUCUAGACCAUGUU
hsa-miR-484	hsa-mir-484	2.09859	0.0288476	0.654563	UCAGGCUCAGUCCCCUCCCGAU
hsa-miR-485-3p	hsa-mir-485	-1.21875	0.669691	0.941173	GUCAUACACGGCUCUCCUCUCU
hsa-miR-485-5p	hsa-mir-485	-4.2	0.205106	0.654563	AGAGGCUGGCCGUGAUGAAUUC
hsa-miR-486-3p	hsa-mir-486-1	1.07143	0.846643	1	CGGGGCAGCUCAGUACAGGAU
hsa-miR-486-5p	hsa-mir-486-1	-2.99119	0.204635	0.654563	UCCUGUACUGAGCUGCCCCGAG
hsa-miR-487a-3p	hsa-mir-487a	-1.33333	0.64333	0.911604	AAUCAUACAGGGACAUCCAGUU
hsa-miR-487a-5p	hsa-mir-487a	1.25	0.518519	0.780317	GUGGUUAUCCCUGCUGUGUUCG
hsa-miR-487b-3p	hsa-mir-487b	-1.18182	0.816295	1	AAUCGUACAGGGUCAUCCACUU
hsa-miR-487b-5p	hsa-mir-487b	1.33333	0.373901	0.654563	GUGGUUAUCCCUGUCCUGUUCG
hsa-miR-490-3p	hsa-mir-490	1	1	1	CAACCUGGAGGACUCCAUGCUG
hsa-miR-490-5p	hsa-mir-490	-1.33333	0.373901	0.654563	CCAUGGAUCUCCAGGUGGGU
hsa-miR-491-5p	hsa-mir-491	-1.41667	0.574307	0.844067	AGUGGGGAACCCUUCCAUGAGG
hsa-miR-493-3p	hsa-mir-493	-2.0597	0.227476	0.654563	UGAAGGUCUACUGUGUGCCAGG
hsa-miR-493-5p	hsa-mir-493	-1.55738	0.388087	0.676828	UUGUACAUGGUAGGCUUUCAUU
hsa-miR-494-3p	hsa-mir-494	1	1	1	UGAAACAUACACGGGAAACCUC
hsa-miR-495-3p	hsa-mir-495	-1.18421	0.785759	1	AAACAAACAUGGUGCACUUCUU
hsa-miR-4999-5p	hsa-mir-4999	1.66667	0.373901	0.654563	UGCUGUAUUGUCAGGUAGUGA
hsa-miR-499a-5p	hsa-mir-499a	-1.28571	0.0501509	0.654563	UUAAGACUUGCAGUGAUGUUU
hsa-miR-5000-3p	hsa-mir-5000	1.2	0.373901	0.654563	UCAGGACACUUCUGAACUUGGA
hsa-miR-5001-3p	hsa-mir-5001	1.66667	0.116117	0.654563	UUCUGCCUCUGUCCAGGUCCUU
hsa-miR-500a-3p	hsa-mir-500a	-1.12	0.658035	0.928635	AUGCACCUGGGCAAGGAUUCUG
hsa-miR-500a-5p	hsa-mir-500a	-1.25	0.579015	0.848282	UAAUCCUUGCUACCUGGGUGAGA
hsa-miR-5010-3p	hsa-mir-5010	-1.33333	0.491767	0.780317	UUUUGUGUCUCCCAUUCCCCAG
hsa-miR-501-3p	hsa-mir-501	-1.08661	0.819088	1	AAUGCACCCGGGCAAGGAUUCU
hsa-miR-501-5p	hsa-mir-501	-1.16667	0.724659	0.991299	AAUCCUUUGUCCCUGGGUGAGA
hsa-miR-502-3p	hsa-mir-502	-1.61538	0.457217	0.760987	AAUGCACCUGGGCAAGGAUUCA
hsa-miR-503-3p	hsa-mir-503	-1.33333	0.373901	0.654563	GGGGUAUUGUUUCCGCUGCCAGG
hsa-miR-503-5p	hsa-mir-503	1	1	1	UAGCAGCGGGAACAGUUCUGCAG
hsa-miR-504-5p	hsa-mir-504	-2.55556	0.27206	0.654563	AGACCCUGGUCUGCACUCUAUC
hsa-miR-505-3p	hsa-mir-505	-1.58824	0.298015	0.654563	CGUCAACACUUGCUGGUUUCCU
hsa-miR-505-5p	hsa-mir-505	1	1	1	GGGAGCCAGGAAGUAUUGAUGU
hsa-miR-508-3p	hsa-mir-508	-2.66667	0.131778	0.654563	UGAUUGUAGCCUUUUGGAGUAGA
hsa-miR-5091	hsa-mir-5091	1.33333	0.373901	0.654563	ACGGAGACGACAAGACUGUGCUG
hsa-miR-509-3-5p	hsa-mir-509-3	-4.6	0.0636027	0.654563	UACUGCAGACGUGGCAAUCAUG
hsa-miR-511-5p	hsa-mir-511	1.33333	0.373901	0.654563	GUGUCUUUUGCUCUGCAGUCA
hsa-miR-514a-3p	hsa-mir-514a-1	-16.1111	0.248376	0.654563	AUUGACACUUCUGUGAGUAGA
hsa-miR-5187-5p	hsa-mir-5187	-1.75	0.348641	0.654563	UGGGAUGAGGGAUUGAAGUGGA
hsa-miR-5193	hsa-mir-5193	1.5	0.116117	0.654563	UCCUCCUCUACCUCAUCCCAGU
hsa-miR-532-3p	hsa-mir-532	-1.22581	0.537051	0.804703	CCUCCCACACCCAAGGCUUGCA
hsa-miR-532-5p	hsa-mir-532	1.03783	0.681851	0.94489	CAUGCCUUGAGUGUAGGACCGU
hsa-miR-539-3p	hsa-mir-539	-2.5	0.101192	0.654563	AUCAUACAAGGACAAUUUCUUU
hsa-miR-539-5p	hsa-mir-539	-1.33333	0.373901	0.654563	GGAGAAAUUAUCCUUGGUGUGU
hsa-miR-542-3p	hsa-mir-542	-2	0.0316629	0.654563	UGUGACAGAUUGAUAACUGAAA
hsa-miR-542-5p	hsa-mir-542	1.25	0.518519	0.780317	UCGGGGAUCAUCAUGUCACGAGA
hsa-miR-543	hsa-mir-543	1.14035	0.801403	1	AAACAUUCGCGGUGCACUUCUU
hsa-miR-544a	hsa-mir-544a	-1.33333	0.373901	0.654563	AUUCUGCAUUUUUAGCAAGUUC
hsa-miR-548a-3p	hsa-mir-548a-1	-1.4	0.421648	0.715379	CAAAACUGGCAAUUACUUUUGC
hsa-miR-548a-5p	hsa-mir-548a-3	-1.33333	0.373901	0.654563	AAAAGUAAUUGCGAGUUUUACC
hsa-miR-548ab	hsa-mir-548ab	1.33333	0.373901	0.654563	AAAAGUAAUUGUGGAUUUUGCU
hsa-miR-548ad-5p	hsa-mir-548ad	1	1	1	AAAAGUAAUUGUGGUUUUUG
hsa-miR-548ae-5p	hsa-mir-548ae-2	1	1	1	AAAAGUAAUUGUGGUUUUUG
hsa-miR-548ah-3p	hsa-mir-548ah	-1.875	0.0248962	0.654563	CAAAAACUGCAGUUACUUUUGC
hsa-miR-548ak	hsa-mir-548ak	1	1	1	AAAAGUAACUGCGGUUUUUGA
hsa-miR-548aq-3p	hsa-mir-548aq	-2.09091	0.0666117	0.654563	CAAAAACUGCAAUUACUUUUGC
hsa-miR-548ar-3p	hsa-mir-548ar	4.3	0.405633	0.698617	UAAAACUGCAGUUAUUUUUGC
hsa-miR-548ay-3p	hsa-mir-548ay	-1.25	0.518519	0.780317	CAAAACCGCGAUUACUCUUGCA
hsa-miR-548ay-5p	hsa-mir-548ay	1	1	1	AAAAGUAAUUGUGGUUUUUGC
hsa-miR-548b-5p	hsa-mir-548b	-1.33333	0.373901	0.654563	AAAAGUAAUUGUGGUUUUGGCC
hsa-miR-548ba	hsa-mir-548ba	-1.25	0.518519	0.780317	AAAGGUAACUGUGAUUUUUGCU
hsa-miR-548d-5p	hsa-mir-548d-1	1	1	1	AAAAGUAAUUGUGGUUUUUGCC
hsa-miR-548e-3p	hsa-mir-548e	-1.2043	0.515759	0.780317	AAAAACUGAGACUACUUUUGCA
hsa-miR-548e-5p	hsa-mir-548e	-1.33333	0.373901	0.654563	CAAAAGCAAUCGCGGUUUUUGC
hsa-miR-548j-3p	hsa-mir-548j	-3.5	0.0681604	0.654563	CAAAAACUGCAUUACUUUUGC
hsa-miR-548j-5p	hsa-mir-548j	1.26087	0.401788	0.69546	AAAAGUAAUUGCGGUCUUUGGU
hsa-miR-548k	hsa-mir-548k	1	1	1	AAAAGUACUUGCGGAUUUUGCU
hsa-miR-548l	hsa-mir-548l	2.2	0.101192	0.654563	AAAAGUAUUUGCGGGUUUUGUC
hsa-miR-548n	hsa-mir-548n	-1.75	0.507158	0.780317	CAAAAGUAAUUGUGGAUUUUGU
hsa-miR-548o-3p	hsa-mir-548o	-1.42202	0.214507	0.654563	CCAAAACUGCAGUUACUUUUGC
hsa-miR-548p	hsa-mir-548p	-1.33333	0.373901	0.654563	UAGCAAAAACUGCAGUUACUUU
hsa-miR-548u	hsa-mir-548u	-1.25	0.677869	0.941173	CAAAGACUGCAAUUACUUUUGCG
hsa-miR-550a-3p	hsa-mir-550a-1	-1.33333	0.373901	0.654563	UGUCUUACUCCCUCAGGCACAU
hsa-miR-551a	hsa-mir-551a	-1.2	0.64333	0.911604	GCGACCCACUCUUGGUUUCCA
hsa-miR-552-3p	hsa-mir-552	-1.33333	0.373901	0.654563	AACAGGUGACUGGUUAGACAA
hsa-miR-556-3p	hsa-mir-556	-1.33333	0.373901	0.654563	AUAUUACCAUUAGCUCAUCUUU
hsa-miR-5581-3p	hsa-mir-5581	-1.5	0.561438	0.827792	UUCCAUGCCUCCUAGAAGUUCC
hsa-miR-5586-5p	hsa-mir-5586	1.33333	0.373901	0.654563	UAUCCAGCUUGUUACUAUAUGC
hsa-miR-5588-5p	hsa-mir-5588	1.33333	0.373901	0.654563	ACUGGCAUUAGUGGGACUUUU
hsa-miR-5680	hsa-mir-5680	-1.33333	0.373901	0.654563	GAGAAAUGCUGGACUAAUCUGC
hsa-miR-5690	hsa-mir-5690	1.28571	0.373901	0.654563	UCAGCUACUACCUCUAUUAGG
hsa-miR-5696	hsa-mir-5696	-1.25	0.518519	0.780317	CUCAUUUAAGUAGUCUGAUGCC
hsa-miR-5706	hsa-mir-5706	-1.33333	0.373901	0.654563	UUCUGGAUAACAUGCUGAAGCU
hsa-miR-574-3p	hsa-mir-574	-1.33987	0.549706	0.816588	CACGCUCAUGCACACACCCACA
hsa-miR-574-5p	hsa-mir-574	-1.02703	0.962139	1	UGAGUGUGUGUGUGUGAGUGUGU
hsa-miR-576-3p	hsa-mir-576	-1.43284	0.374665	0.655072	AAGAUGUGGAAAAAUUGGAAUC
hsa-miR-576-5p	hsa-mir-576	1.04762	0.841596	1	AUUCUAAUUUCUCCACGUCUUU
hsa-miR-577	hsa-mir-577	-1.33333	0.373901	0.654563	UAGAUAAAAUAUUGGUACCUG
hsa-miR-579-3p	hsa-mir-579	-1.25	0.677869	0.941173	UUCAUUUGGUAUAAACCGCGAUU
hsa-miR-579-5p	hsa-mir-579	-1.25	0.518519	0.780317	UCGCGGUUUGUGCCAGAUGACG
hsa-miR-580-3p	hsa-mir-580	-1.25	0.579015	0.848282	UUGAGAAUGAUGAAUCAUUAGG
hsa-miR-581	hsa-mir-581	-1.14286	0.518519	0.780317	UCUUGUGUUCUCUAGAUCAGU
hsa-miR-582-3p	hsa-mir-582	-2.39412	0.0826825	0.654563	UAACUGGUUGAACAACUGAACC
hsa-miR-582-5p	hsa-mir-582	-2.66667	0.360074	0.654563	UUACAGUUGUUCAACCAGUUACU
hsa-miR-584-3p	hsa-mir-584	-1.33333	0.373901	0.654563	UCAGUUCCAGGCCAACCAGGCU
hsa-miR-584-5p	hsa-mir-584	1	1	1	UUAUGGUUUGCCUGGGACUGAG
hsa-miR-589-3p	hsa-mir-589	1	1	1	UCAGAACAAAUGCCGGUUCCCAGA
hsa-miR-589-5p	hsa-mir-589	1.32	0.116117	0.654563	UGAGAACCACGUCUGCUCUGAG
hsa-miR-590-3p	hsa-mir-590	-1.0198	0.966219	1	UAAUUUUAUGUAUAAGCUAGU
hsa-miR-590-5p	hsa-mir-590	-2	0.345271	0.654563	GAGCUUAUUCAUAAAAGUGCAG
hsa-miR-598-3p	hsa-mir-598	-1.2	0.481817	0.780317	UACGUCAUCGUUGUCAUCGUCA
hsa-miR-605-3p	hsa-mir-605	1	1	1	AGAAGGCACUAUGAGAUUUAGA
hsa-miR-615-3p	hsa-mir-615	-2.25	0.0667665	0.654563	UCCGAGCCUGGGUCUCCCUCUU
hsa-miR-616-5p	hsa-mir-616	1	1	1	ACUCAAAACCCUUCAGUGACUU
hsa-miR-618	hsa-mir-618	1.08108	0.70485	0.971891	AAACUCUACUUGUCCUUCUGAGU
hsa-miR-624-5p	hsa-mir-624	1.25	0.518519	0.780317	UAGUACCAGUACCUUGUGUUCA
hsa-miR-625-3p	hsa-mir-625	1	1	1	GACUAUAGAACUUUCCCCCUCA
hsa-miR-625-5p	hsa-mir-625	-1.66667	0.274577	0.654563	AGGGGGAAAGUUCUAUAGUCC
hsa-miR-627-3p	hsa-mir-627	1	1	1	UCUUUUCUUUGAGACUCACU
hsa-miR-627-5p	hsa-mir-627	-1.66667	0.373901	0.654563	GUGAGUCUCUAAGAAAAGAGGA
hsa-miR-628-3p	hsa-mir-628	1.2	0.373901	0.654563	UCUAGUAAGAGUGGCAGUCGA
hsa-miR-628-5p	hsa-mir-628	1.4	0.116117	0.654563	AUGCUGACAUAUUUACUAGAGG
hsa-miR-629-3p	hsa-mir-629	-2	0.148148	0.654563	GUUCUCCCAACGUAAGCCCAGC
hsa-miR-629-5p	hsa-mir-629	-1.55072	0.201388	0.654563	UGGGUUUACGUUGGGAGAACU
hsa-miR-641	hsa-mir-641	1	1	1	AAAGACAUAGGAUAGAGUCACCUC
hsa-miR-642a-3p	hsa-mir-642a	-1.28571	0.373901	0.654563	AGACACAUUUGGAGAGGGAACC
hsa-miR-642a-5p	hsa-mir-642a	-1.33333	0.40694	0.699998	GUCCCUCUCCAAAUGUGUCUUG
hsa-miR-643	hsa-mir-643	1.33333	0.373901	0.654563	ACUUGUAUGCUAGCUCAGGUAG
hsa-miR-6500-3p	hsa-mir-6500	1.33333	0.373901	0.654563	ACACUUGUUGGGAUGACCUGC
hsa-miR-6501-3p	hsa-mir-6501	-1.33333	0.373901	0.654563	CCAGAGCAGCCUGCGGUAACAGU
hsa-miR-6501-5p	hsa-mir-6501	1	1	1	AGUUGCCAGGGCUGCCUUUGGU
hsa-miR-6502-5p	hsa-mir-6502	1.8	0.140357	0.654563	AGCUCUAGAAAGAUUGUUGACC
hsa-miR-6503-3p	hsa-mir-6503	-1.45455	0.445614	0.746107	GGGACUAGGAUGCAGACCUCC
hsa-miR-6503-5p	hsa-mir-6503	-1.22222	0.782754	1	AGGUCUGCAUUCAAAUCCCCAGA
hsa-miR-6505-3p	hsa-mir-6505	1.33333	0.373901	0.654563	UGACUUCUACCUCUUCCAAAG
hsa-miR-6505-5p	hsa-mir-6505	-1.33333	0.373901	0.654563	UUGGAAUAGGGGAUAUCUCAGC
hsa-miR-6513-3p	hsa-mir-6513	1.25	0.518519	0.780317	UCAAGUGUCAUCUGUCCCUAG
hsa-miR-6513-5p	hsa-mir-6513	-1.66667	0.116117	0.654563	UUUGGGAUUGACGCCACAUGUCU
hsa-miR-6515-5p	hsa-mir-6515	1.2	0.373901	0.654563	UUGGAGGGUGUGGAAGACAUC
hsa-miR-651-5p	hsa-mir-651	-2.59184	0.0161125	0.654563	UUUAGGAUAAGCUUGACUUUUG
hsa-miR-6516-3p	hsa-mir-6516	-1.25	0.518519	0.780317	AUCAUGUAUGAUACUGCAAACA
hsa-miR-6516-5p	hsa-mir-6516	-2	0.158302	0.654563	UUUGCAGUAACAGGUGUGAGCA
hsa-miR-652-3p	hsa-mir-652	-1.41975	0.242221	0.654563	AAUGGCGCCACUAGGGUUGUG
hsa-miR-652-5p	hsa-mir-652	1	1	1	CAACCCUAGGAGAGGGUGCCAUUCA
hsa-miR-653-3p	hsa-mir-653	-1.33333	0.373901	0.654563	UUCACUGGAGUUUGUUUCAAUA
hsa-miR-654-3p	hsa-mir-654	-1.16667	0.724659	0.991299	UAUGUCUGCUGACCAUCACCUU
hsa-miR-654-5p	hsa-mir-654	-1.44444	0.521576	0.784064	UGGUGGGCCGCAGAACAUGUGC
hsa-miR-655-3p	hsa-mir-655	-2	0.158302	0.654563	AUAAUACAUGGUUAACCUCUUU
hsa-miR-656-3p	hsa-mir-656	1.44444	0.373901	0.654563	AAUAUUAUACAGUCAACCUCU
hsa-miR-659-5p	hsa-mir-659	-1.47826	0.136505	0.654563	AGGACCUUCCCUGAACCAAGGA
hsa-miR-660-3p	hsa-mir-660	-1.25	0.677869	0.941173	ACCUCCUGUGUGCAUGGAUUA
hsa-miR-660-5p	hsa-mir-660	-2.5	0.232488	0.654563	UACCCAUUGCAUAUCGGAGUUG
hsa-miR-664a-3p	hsa-mir-664a	-1.32609	0.265262	0.654563	UAUUCAUUUAUCCCCAGCCUACA
hsa-miR-664a-5p	hsa-mir-664a	-1.33333	0.373901	0.654563	ACUGGCUAGGGAAAAUGAUUGGAU
hsa-miR-664b-3p	hsa-mir-664b	-1.875	0.0572352	0.654563	UUCAUUUGCCUCCCAGCCUACA
hsa-miR-665	hsa-mir-665	1.33333	0.373901	0.654563	ACCAGGAGGCUGAGGCCCCU
hsa-miR-671-3p	hsa-mir-671	1.29091	0.0232152	0.654563	UCCGGUUCUCAGGGCUCCACC
hsa-miR-671-5p	hsa-mir-671	-1.8	0.116117	0.654563	AGGAAGCCCUGGAGGGGCUGGAG
hsa-miR-6718-5p	hsa-mir-6718	-1.33333	0.373901	0.654563	UAGUGGUCAGAGGGCUUAUGA
hsa-miR-6721-5p	hsa-mir-6721	-1.33333	0.373901	0.654563	UGGGCAGGGGCUUAUUGUAGGAG
hsa-miR-6731-3p	hsa-mir-6731	1.5	0.116117	0.654563	UCUAUUCCCCACUCUCCCCAG
hsa-miR-6733-5p	hsa-mir-6733	1.33333	0.373901	0.654563	UGGGAAAGACAAACUCAGAGUU
hsa-miR-6736-5p	hsa-mir-6736	-2	0.158302	0.654563	CUGGGUGAGGGCAUCUGUGGU
hsa-miR-6737-3p	hsa-mir-6737	-1.33333	0.373901	0.654563	UCUGUGCUUCACCCCUACCCAG
hsa-miR-6741-3p	hsa-mir-6741	1.75	0.348641	0.654563	UCGGCUCUCUCCCUCACCCUAG
hsa-miR-6741-5p	hsa-mir-6741	-1.33333	0.373901	0.654563	GUGGGUGCUGGUGGGAGCCGUG
hsa-miR-6747-3p	hsa-mir-6747	-1.33333	0.373901	0.654563	UCCUGCCUUCCUCUGCACCAG
hsa-miR-6753-3p	hsa-mir-6753	1.33333	0.373901	0.654563	UGGUCUGUCUCUGCCCUGGCAC
hsa-miR-6754-3p	hsa-mir-6754	1.33333	0.373901	0.654563	UCUUCACCUGCCUCUGCCUGCA
hsa-miR-6755-5p	hsa-mir-6755	-1.33333	0.373901	0.654563	UAGGGUAGACACUGACAACGUU
hsa-miR-6761-3p	hsa-mir-6761	1.33333	0.373901	0.654563	UCCUACGCUGCUCUCUCACUCC
hsa-miR-676-3p	hsa-mir-676	1.33333	0.373901	0.654563	CUGUCCUAAGGUUGUUGAGUU
hsa-miR-6764-3p	hsa-mir-6764	-1.33333	0.373901	0.654563	UCUCUGGUCUUUCCUUGACAG
hsa-miR-6766-3p	hsa-mir-6766	-1.66667	0.373901	0.654563	UGAUUGUCUUCCCCCACCCUCA
hsa-miR-6766-5p	hsa-mir-6766	1.33333	0.373901	0.654563	CGGGUGGGAGCAGAUCUUAUUGAG
hsa-miR-6767-5p	hsa-mir-6767	-1.33333	0.373901	0.654563	UCGCAGACAGGGACACAUGGAGA
hsa-miR-6769b-3p	hsa-mir-6769b	1.33333	0.373901	0.654563	CCCUCUCUGUCCCACCCAUAG
hsa-miR-6771-3p	hsa-mir-6771	-1.33333	0.373901	0.654563	CAAACCCCUGUCUACCCGCAG
hsa-miR-6772-3p	hsa-mir-6772	1.33333	0.373901	0.654563	UUGCUCCUGACUCUGUGCCCACA
hsa-miR-6774-3p	hsa-mir-6774	-1.66667	0.116117	0.654563	UCGUGUCCCUCUUGUCCACAG
hsa-miR-6774-5p	hsa-mir-6774	-1.33333	0.373901	0.654563	ACUUGGGCAGGAGGGACCCUGUAUG
hsa-miR-6780a-5p	hsa-mir-6780a	-1.33333	0.373901	0.654563	UUGGGAGGGAAGACAGCUGGAGA
hsa-miR-6780b-3p	hsa-mir-6780b	-1.33333	0.373901	0.654563	UCCCUUGUCUCCUUUCCCUAG
hsa-miR-6783-5p	hsa-mir-6783	1.33333	0.373901	0.654563	UAGGGGAAAAGUCCUGAUCCGG
hsa-miR-6786-3p	hsa-mir-6786	1.33333	0.373901	0.654563	UGACGCCCCUUCUGAUUCUGCCU
hsa-miR-6797-3p	hsa-mir-6797	-1.33333	0.373901	0.654563	UGCAUGACCCUUCCCUCCCCAC
hsa-miR-6798-3p	hsa-mir-6798	-1.33333	0.373901	0.654563	CUACCCCCCAUCCCCCUGUAG
hsa-miR-6803-3p	hsa-mir-6803	-1.66667	0.116117	0.654563	UCCCUCGCCUUCUCACCCUCAG
hsa-miR-6806-3p	hsa-mir-6806	1.25	0.518519	0.780317	UGAAGCUCUGACAUUCCUGCAG
hsa-miR-6813-5p	hsa-mir-6813	-1.33333	0.373901	0.654563	CAGGGGCUGGGGUUUCAGGUUCU
hsa-miR-6819-3p	hsa-mir-6819	1.33333	0.373901	0.654563	AAGCCUCUGUCCCCACCCCAG
hsa-miR-6820-3p	hsa-mir-6820	-1.33333	0.373901	0.654563	UGUGACUUCUCCCCUGCCACAG
hsa-miR-6827-5p	hsa-mir-6827	1.33333	0.373901	0.654563	UGGGAGCCAUGAGGGUCUGUGC
hsa-miR-6837-3p	hsa-mir-6837	-1.25	0.518519	0.780317	CCUUCACUGUGACUCUGCUGCAG
hsa-miR-6842-3p	hsa-mir-6842	-1.41284	0.0838165	0.654563	UUGGCUGGUCUCUGCUCCGCAG
hsa-miR-6842-5p	hsa-mir-6842	1.2	0.373901	0.654563	UGGGGGUGGUCUCUAGCCAAGG
hsa-miR-6852-5p	hsa-mir-6852	-1.11765	0.741521	1	CCCUGGGGUUCUGAGGACAUG
hsa-miR-6853-3p	hsa-mir-6853	1.33333	0.373901	0.654563	UGUUCAUUGGAACCCUGCGCAG
hsa-miR-6855-3p	hsa-mir-6855	1	1	1	AGACUGACCUUCAACCCCACAG
hsa-miR-6857-3p	hsa-mir-6857	1.33333	0.373901	0.654563	UGACUGAGCUUCUCCCCACAG
hsa-miR-6866-5p	hsa-mir-6866	-1.2	0.64333	0.911604	UUAGAGGCUGGAAUAGAGAUUCU
hsa-miR-6882-5p	hsa-mir-6882	1.33333	0.373901	0.654563	UACAAGUCAGGAGCUGAAGCAG
hsa-miR-708-3p	hsa-mir-708	-2.66667	0.237796	0.654563	CAACUAGACUGUGAGCUUCUAG
hsa-miR-708-5p	hsa-mir-708	-17	0.299477	0.654563	AAGGAGCUUACAAUCUAGCUGGG
hsa-miR-7-1-3p	hsa-mir-7-1	-1.4902	0.143928	0.654563	CAACAAAUCACAGUCUGCCAUA
hsa-miR-744-3p	hsa-mir-744	1	1	1	CUGUUGCCACUAACCUCAACCU
hsa-miR-744-5p	hsa-mir-744	1.28882	0.508365	0.780317	UGCGGGGCUAGGGCUAACAGCA
hsa-miR-758-3p	hsa-mir-758	-2.28	0.174232	0.654563	UUUGUGACCUGGUCCACUAACC
hsa-miR-7-5p	hsa-mir-7-1	1.40062	0.131361	0.654563	UGGAAGACUAGUGAUUUUGUUGU
hsa-miR-760	hsa-mir-760	-1.33333	0.373901	0.654563	CGGCUCUGGGUCUGUGGGGA
hsa-miR-766-3p	hsa-mir-766	-1.84375	0.29871	0.654563	ACUCCAGCCCCACAGCCUCAGC
hsa-miR-769-3p	hsa-mir-769	-1.25	0.518519	0.780317	CUGGGAUCUCCGGGGUCUUGGUU
hsa-miR-769-5p	hsa-mir-769	-2.84181	0.0689115	0.654563	UGAGACCUCUGGGUUCUGAGCU
hsa-miR-7705	hsa-mir-7705	1.2	0.724659	0.991299	AAUAGCUCAGAAUGUCAGUUCUG
hsa-miR-7706	hsa-mir-7706	-1.15	0.587914	0.859498	UGAAGCGCCUGUGCUCUGCCGAGA
hsa-miR-7848-3p	hsa-mir-7848	1.25	0.518519	0.780317	CUACCCUCGGUCUGCUUACCACA
hsa-miR-7854-3p	hsa-mir-7854	-1.33333	0.373901	0.654563	UGAGGUGACCGCAGAUGGGAA
hsa-miR-7974	hsa-mir-7974	2.4	0.12417	0.654563	AGGCUGUGAUGCUCUCCUGAGCCC
hsa-miR-873-3p	hsa-mir-873	-1.85714	0.53908	0.805126	GGAGACUGAUGAGUUCCCGGGA
hsa-miR-873-5p	hsa-mir-873	-2	0.373901	0.654563	GCAGGAACUUGUGAGUCUCCU
hsa-miR-874-3p	hsa-mir-874	-3.88889	0.175442	0.654563	CUGCCCUGGCCCGAGGGACCGA
hsa-miR-874-5p	hsa-mir-874	-1.33333	0.373901	0.654563	CGGCCCCACGCACCAGGGUAAGA
hsa-miR-876-3p	hsa-mir-876	-2.66667	0.373901	0.654563	UGGUGGUUUACAAAGUAAUUCA
hsa-miR-876-5p	hsa-mir-876	-1.66667	0.373901	0.654563	UGGAUUUCUUUGUGAAUCACCA
hsa-miR-877-3p	hsa-mir-877	-1.66667	0.116117	0.654563	UCCUCUUCUCCCUCCUCCCAG
hsa-miR-877-5p	hsa-mir-877	-1.6	0.507158	0.780317	GUAGAGGAGAUGGCGCAGGG
hsa-miR-885-5p	hsa-mir-885	-1.66667	0.116117	0.654563	UCCAUUACACUACCCUGCCUCU
hsa-miR-889-3p	hsa-mir-889	-1.67442	0.403167	0.696237	UUAAUAUCGGACAACCAUUGU
hsa-miR-92a-1-5p	hsa-mir-92a-1	-1.375	0.416866	0.714405	AGGUUGGGAUCGGUUGCAAUGCU
hsa-miR-92a-3p	hsa-mir-92a-1	-1.06527	0.266322	0.654563	UAUUGCACUUGUCCCGGCCUGU
hsa-miR-92b-3p	hsa-mir-92b	2.72222	0.315192	0.654563	UAUUGCACUCGUCCCGGCCUCC
hsa-miR-93-3p	hsa-mir-93	-1.21429	0.467605	0.776347	ACUGCUGAGCUAGCACUUCCCG
hsa-miR-93-5p	hsa-mir-93	1.66859	0.106338	0.654563	CAAAGUGCUGUUCGUGCAGGUAG
hsa-miR-937-3p	hsa-mir-937	1.66667	0.116117	0.654563	AUCCGCGCUCUGACUCUCUGCC
hsa-miR-9-3p	hsa-mir-9-1	-1.5	0.158302	0.654563	AUAAAGCUAGAUAACCGAAAGU
hsa-miR-941	hsa-mir-941-1	1.95973	0.0879882	0.654563	CACCCGGCUGUGUGCACAUGUGC
hsa-miR-942-3p	hsa-mir-942	1.25	0.518519	0.780317	CACAUGGCCGAAACAGAGAAGU
hsa-miR-942-5p	hsa-mir-942	1.5	0.435331	0.732369	UCUUCUCUGUUUUGGCCAUGUG
hsa-miR-944	hsa-mir-944	1	1	1	AAAUUAUUGUACAUCGGAUGAG
hsa-miR-95-3p	hsa-mir-95	-1.55556	0.203937	0.654563	UUCAACGGGUAUUUAUUGAGCA
hsa-miR-9-5p	hsa-mir-9-1	1.49091	0.205716	0.654563	UCUUUGGUUAUCUAGCUGUAUGA
hsa-miR-96-5p	hsa-mir-96	-3.57143	0.10953	0.654563	UUUGGCACUAGCACAUUUUUGCU
hsa-miR-98-5p	hsa-mir-98	1.7686	0.117066	0.654563	UGAGGUAGUAAGUUGUAUUGUU
hsa-miR-99a-5p	hsa-mir-99a	-1.71942	0.0008248	0.190116	AACCCGUAGAUCCGAUCUUGUG
hsa-miR-99b-3p	hsa-mir-99b	-1.5	0.260575	0.654563	CAAGCUCGUGUCUGUGGGUCCG
hsa-miR-99b-5p	hsa-mir-99b	-1.4	0.43582	0.732369	CACCCGUAGAACCGACCUUGCG
hsa-miR-novel-chr1_15824	hsa-mir-novel-chr1_15824	-1.66667	0.116117	0.654563	UGGGAGUUGUGGUCCGGC
hsa-miR-novel-chr1_15968	hsa-mir-novel-chr1_15968	1.66667	0.116117	0.654563	UCCUGGCUUGUGCUUCUGCA
hsa-miR-novel-chr1_16107	hsa-mir-novel-chr1_16107	-1.33333	0.373901	0.654563	UGCCUGUUCUGGUUUGACCUCCC
hsa-miR-novel-chr1_16367	hsa-mir-novel-chr1_16367	1.33333	0.373901	0.654563	AGCCUCCCAGUCUGGCCUGAGU
hsa-miR-novel-chr1_16602	hsa-mir-novel-chr1_16602	-2	0.158302	0.654563	UUCGGGGCAACAAACUACUAGU
hsa-miR-novel-chr1_16739	hsa-mir-novel-chr1_16739	-1.07692	0.518519	0.780317	AAAAGCUGGGUUGAGAGGGC
hsa-miR-novel-chr1_16942	hsa-mir-novel-chr1_16942	1.33333	0.373901	0.654563	ACACUCAUCAACUGUGCCUGAC
hsa-miR-novel-chr1_17041	hsa-mir-novel-chr1_17041	-2.25	0.34649	0.654563	UGAGGCCGAGAAGGCAACCGCGA
hsa-miR-novel-chr1_17048	hsa-mir-novel-chr1_17048	-1.33333	0.373901	0.654563	CGCCAUCACGCCUCCCUCUGCU
hsa-miR-novel-chr1_17421	hsa-mir-novel-chr1_17421	1	1	1	UUAGUUCUGUGGCAACAUCGA
hsa-miR-novel-chr1_17465	hsa-mir-novel-chr1_17465	1.33333	0.373901	0.654563	AACUUGAAGGAUUACUACUCA
hsa-miR-novel-chr1_17489	hsa-mir-novel-chr1_17489	-1.2	0.724659	0.991299	GAUUUGGUGCAAUAUCU
hsa-miR-novel-chr1_17649	hsa-mir-novel-chr1_17649	-1.33333	0.373901	0.654563	UCAAGGGAUGUCUCACCAAUG
hsa-miR-novel-chr1_17747	hsa-mir-novel-chr1_17747	1.33333	0.373901	0.654563	UUUGGCCUUUUAUGUUCUUGAA
hsa-miR-novel-chr1_17783	hsa-mir-novel-chr1_17783	1	1	1	UGUCUCUGCCUCACCUUCCAGU
hsa-miR-novel-chr1_17847	hsa-mir-novel-chr1_17847	1.33333	0.64333	0.911604	UCAUGUUGCUCUGCUGUUGCC
hsa-miR-novel-chr1_18093	hsa-mir-novel-chr1_18093	-1.66667	0.287864	0.654563	UGGCAGUGUCUUAGCUGGUUGUU
hsa-miR-novel-chr1_18269	hsa-mir-novel-chr1_18269	-1.33333	0.373901	0.654563	UAGGGCAGGAGGCCCUGGGC
hsa-miR-novel-chr1_18294	hsa-mir-novel-chr1_18294	1.25	0.518519	0.780317	UGCUAUGUUCUCAUCCUACAGU
hsa-miR-novel-chr1_18447	hsa-mir-novel-chr1_18447	-1.66667	0.373901	0.654563	UGCCCGGCACCUCCACCA
hsa-miR-novel-chr1_18668	hsa-mir-novel-chr1_18668	-1.33333	0.373901	0.654563	UGAUGGGUGAAUUUGUAGAAGGA
hsa-miR-novel-chr1_18894	hsa-mir-novel-chr1_18894	-1.66667	0.373901	0.654563	UUGGGGCUGUUCUCUCUCCCA
hsa-miR-novel-chr1_18953	hsa-mir-novel-chr1_18953	1.33333	0.373901	0.654563	UCGAAGACGAGGUUAAAUAGA
hsa-miR-novel-chr1_19165	hsa-mir-novel-chr1_19165	1.33333	0.373901	0.654563	ACACUCAUCAACUGUGCCUGAC
hsa-miR-novel-chr1_19274	hsa-mir-novel-chr1_19274	1	1	1	UAGAGCUCCGAUCCCAUCCACC
hsa-miR-novel-chr1_19403	hsa-mir-novel-chr1_19403	-1.33333	0.373901	0.654563	AAGGACUACAACUCCCAGUGUG
hsa-miR-novel-chr1_19467	hsa-mir-novel-chr1_19467	-1.5	0.373901	0.654563	AAAAGUGAUUGCGGAUUUU
hsa-miR-novel-chr1_19556	hsa-mir-novel-chr1_19556	-1.08333	0.841596	1	UAGAGCUGAAUUACUUUCCAGA
hsa-miR-novel-chr1_19557	hsa-mir-novel-chr1_19557	1.33333	0.373901	0.654563	UUCCCAAAGGUGUGGACCUGGCU
hsa-miR-novel-chr1_19582	hsa-mir-novel-chr1_19582	-1.33333	0.373901	0.654563	AGUAGAUGUGUAUUGCCAGGC
hsa-miR-novel-chr1_19643	hsa-mir-novel-chr1_19643	1.28889	0.317849	0.654563	UAUGGAGGUCUCUGUCUGGCU
hsa-miR-novel-chr1_19915	hsa-mir-novel-chr1_19915	-1.25	0.677869	0.941173	AUGACCUAUGAAUUGACAGA
hsa-miR-novel-chr1_19932	hsa-mir-novel-chr1_19932	-1.33333	0.373901	0.654563	AGAAUCUGUUGGUAAAGCCUCU
hsa-miR-novel-chr1_19940	hsa-mir-novel-chr1_19940	-1.07692	0.518519	0.780317	AAAAGCUGGGUUGAGAGGGC
hsa-miR-novel-chr1_19974	hsa-mir-novel-chr1_19974	-1.33333	0.373901	0.654563	AGGAGCUGGGAGAGUCCAGGA
hsa-miR-novel-chr10_104	hsa-mir-novel-chr10_104	-1.33333	0.373901	0.654563	CCUUUUCCUCAGAUGUUGUAGA
hsa-miR-novel-chr10_1074	hsa-mir-novel-chr10_1074	-1.33333	0.373901	0.654563	UUUUAUAAUAUGGACCCUUCUGU
hsa-miR-novel-chr10_1141	hsa-mir-novel-chr10_1141	-1.33333	0.373901	0.654563	UUCGCAAACUCGUGCCUGGCUU
hsa-miR-novel-chr10_1494	hsa-mir-novel-chr10_1494	1.27607	0.11762	0.654563	ACUCGGCGUGGCGUCGGUCGUGG
hsa-miR-novel-chr10_1550	hsa-mir-novel-chr10_1550	1.66667	0.116117	0.654563	AAAUGAAUCAUGUUGGGCCUGUA
hsa-miR-novel-chr10_1565	hsa-mir-novel-chr10_1565	-1.66667	0.373901	0.654563	CUGGGAGCCAGGGACAGGCUUC
hsa-miR-novel-chr10_1602	hsa-mir-novel-chr10_1602	1.33333	0.373901	0.654563	UGAGCCGGCUGAGCAGGAAGCG
hsa-miR-novel-chr10_1657	hsa-mir-novel-chr10_1657	1	1	1	AGAGGCCCAGGCUCUGGAAGACC
hsa-miR-novel-chr10_218	hsa-mir-novel-chr10_218	-1.33333	0.373901	0.654563	UUGAGGACUGGCUCAAAGUG
hsa-miR-novel-chr10_278	hsa-mir-novel-chr10_278	-1.33333	0.373901	0.654563	UGGCUGGCUGCUCCGGGCACU
hsa-miR-novel-chr10_309	hsa-mir-novel-chr10_309	-2.33333	0.205106	0.654563	UGUCUCUCUCUCUCCGUGUCAGU
hsa-miR-novel-chr10_311	hsa-mir-novel-chr10_311	1.33333	0.373901	0.654563	UGUCUGUUCCCUGUCUCUCU
hsa-miR-novel-chr10_40	hsa-mir-novel-chr10_40	-1.33333	0.373901	0.654563	AAACUUAUGAAAAGUGACUGUU
hsa-miR-novel-chr10_46	hsa-mir-novel-chr10_46	1.6	0.250815	0.654563	UUAAUAUGUACUGACAAAGCGU
hsa-miR-novel-chr10_539	hsa-mir-novel-chr10_539	-1.2	0.64333	0.911604	ACCACGAGGAAGAGAGG
hsa-miR-novel-chr10_542	hsa-mir-novel-chr10_542	-1.33333	0.373901	0.654563	UUCUGAAAGUGAUCUGUGAUC
hsa-miR-novel-chr10_608	hsa-mir-novel-chr10_608	1	1	1	UCAGGUCUUCAGACUGUGGGG
hsa-miR-novel-chr10_667	hsa-mir-novel-chr10_667	-1.33333	0.373901	0.654563	CAUUGUCUUUCUGUCUCUCCACA
hsa-miR-novel-chr10_858	hsa-mir-novel-chr10_858	-1.33333	0.373901	0.654563	UUAGGGCCCUGGCUCCAUC
hsa-miR-novel-chr10_898	hsa-mir-novel-chr10_898	-1.33333	0.373901	0.654563	AGGACCUGAGAUCCCGGC
hsa-miR-novel-chr11_2142	hsa-mir-novel-chr11_2142	1.2	0.373901	0.654563	CGGGGCUGCCCUGAACGGGC
hsa-miR-novel-chr11_2176	hsa-mir-novel-chr11_2176	-1.33333	0.373901	0.654563	AGGAACAGGGAAGAUGGC
hsa-miR-novel-chr11_2292	hsa-mir-novel-chr11_2292	-1.33333	0.373901	0.654563	UACCCUGACUGUCCCUCUGUAG
hsa-miR-novel-chr11_2372	hsa-mir-novel-chr11_2372	1	1	1	AGCCAGGCUCUGGGCUAGACU
hsa-miR-novel-chr11_2436	hsa-mir-novel-chr11_2436	1.25	0.518519	0.780317	UAUCCGCUGGCUUACUCUCUCU
hsa-miR-novel-chr11_2578	hsa-mir-novel-chr11_2578	1.33333	0.373901	0.654563	AGUGUGGCACUCAUCUGUAUCCAGA
hsa-miR-novel-chr11_2787	hsa-mir-novel-chr11_2787	1.66667	0.116117	0.654563	AGGGGGCGGGCUCCGGCGG
hsa-miR-novel-chr11_2788	hsa-mir-novel-chr11_2788	1.66667	0.116117	0.654563	AGGGGGCGGGCUCCGGCGG
hsa-miR-novel-chr11_2814	hsa-mir-novel-chr11_2814	-2.18182	0.260404	0.654563	CUGUGCGUGUGACAGCGGCUGAU
hsa-miR-novel-chr11_2907	hsa-mir-novel-chr11_2907	1.66667	0.116117	0.654563	UGGUGCAGCCCUGAGCAGUUC
hsa-miR-novel-chr11_2972	hsa-mir-novel-chr11_2972	-1.33333	0.373901	0.654563	UAGACAAUCUGUGUAGAGUGCUU
hsa-miR-novel-chr11_2997	hsa-mir-novel-chr11_2997	1.33333	0.373901	0.654563	UGUGAGCUAAAUGUGUGCUGGGA
hsa-miR-novel-chr11_3101	hsa-mir-novel-chr11_3101	-1.33333	0.373901	0.654563	ACAGGACCUCUGUGCUUUCACC
hsa-miR-novel-chr11_3279	hsa-mir-novel-chr11_3279	1.33333	0.373901	0.654563	UGGAGGGUGAGGAGUGGCUAU
hsa-miR-novel-chr11_3532	hsa-mir-novel-chr11_3532	-1.66667	0.373901	0.654563	UUGCUAGAUCUCUCCCUCUGUCG
hsa-miR-novel-chr11_3650	hsa-mir-novel-chr11_3650	-1.33333	0.373901	0.654563	AAUGUGGACUGGUGUGACC
hsa-miR-novel-chr11_3742	hsa-mir-novel-chr11_3742	-2	0.373901	0.654563	UCAGGGAGAAAGAAGGGUUAU
hsa-miR-novel-chr11_3814	hsa-mir-novel-chr11_3814	1.33333	0.373901	0.654563	UGCUCCCUGCUUAAUGUGUGUA
hsa-miR-novel-chr12_3953	hsa-mir-novel-chr12_3953	-1.33333	0.373901	0.654563	UGCAUGCUGGGCUUGUAACC
hsa-miR-novel-chr12_4032	hsa-mir-novel-chr12_4032	-1.66667	0.373901	0.654563	AAGAGUUACUAGAACUAUUCA
hsa-miR-novel-chr12_4065	hsa-mir-novel-chr12_4065	1	1	1	AACGUACUAAGAAUAAAUUUCU
hsa-miR-novel-chr12_4080	hsa-mir-novel-chr12_4080	-1.25	0.677869	0.941173	UUUGCUGAACAAAUCUUAUUUCA
hsa-miR-novel-chr12_4093	hsa-mir-novel-chr12_4093	-1.66667	0.116117	0.654563	UUACUAUAUGUGCUGUGGAAGU
hsa-miR-novel-chr12_4107	hsa-mir-novel-chr12_4107	-1.66667	0.116117	0.654563	UUGAGCUGUACCUUUUUAGUAUC
hsa-miR-novel-chr12_4260	hsa-mir-novel-chr12_4260	2.33333	0.0390205	0.654563	UAGGUAGUUUCAUGUUGUUGG
hsa-miR-novel-chr12_4289	hsa-mir-novel-chr12_4289	-1.33333	0.373901	0.654563	UUGGCACCUGCACAGAUGUGGU
hsa-miR-novel-chr12_4382	hsa-mir-novel-chr12_4382	-1.28571	0.561438	0.827792	AAAGCAAAUGUUGGGUGAACGGC
hsa-miR-novel-chr12_4458	hsa-mir-novel-chr12_4458	-1.25	0.518519	0.780317	UUUGGGACUGAUCUUGAUGUC
hsa-miR-novel-chr12_4467	hsa-mir-novel-chr12_4467	1	1	1	GGUUCCAUAGUGUAGUGGU
hsa-miR-novel-chr12_4704	hsa-mir-novel-chr12_4704	-1.33333	0.373901	0.654563	ACUAGGCCUGGAGCGGAACUGA
hsa-miR-novel-chr12_4765	hsa-mir-novel-chr12_4765	1.33333	0.373901	0.654563	AGCGCUGUGACCUCUUGGAG
hsa-miR-novel-chr12_5090	hsa-mir-novel-chr12_5090	-1.33333	0.373901	0.654563	UAGCGCGAGCUCACGUCCACC
hsa-miR-novel-chr12_5110	hsa-mir-novel-chr12_5110	1.33333	0.373901	0.654563	UCCCUUUUCUGGUAGUUCUCA
hsa-miR-novel-chr12_5189	hsa-mir-novel-chr12_5189	1.25	0.518519	0.780317	CAAGCUGCUCUGAAAAG
hsa-miR-novel-chr12_5231	hsa-mir-novel-chr12_5231	1.33333	0.373901	0.654563	UCUUCCAGGGUGGCUCUCAAC
hsa-miR-novel-chr12_5258	hsa-mir-novel-chr12_5258	-1.66667	0.116117	0.654563	AACAGCUUUCUGUAGCAGAGAUC
hsa-miR-novel-chr12_5268	hsa-mir-novel-chr12_5268	-1.66667	0.116117	0.654563	AACAGCUUUCUGUAGCAGAGAUC
hsa-miR-novel-chr12_5441	hsa-mir-novel-chr12_5441	-1.25	0.518519	0.780317	UUUGGGACUGAUCUUGAUGUC
hsa-miR-novel-chr12_5485	hsa-mir-novel-chr12_5485	1.33333	0.373901	0.654563	UCUGGCUCCUUUCUAAUCACU
hsa-miR-novel-chr12_5669	hsa-mir-novel-chr12_5669	-1.33333	0.373901	0.654563	UCAAAAGCGACUGCAGUUUUGC
hsa-miR-novel-chr12_5788	hsa-mir-novel-chr12_5788	-1.25	0.518519	0.780317	CCCCCUUUCCCUGAGCCUGCA
hsa-miR-novel-chr12_5826	hsa-mir-novel-chr12_5826	1.33333	0.373901	0.654563	AAUGGGCUCUGCCAUCCUCUGA
hsa-miR-novel-chr13_5869	hsa-mir-novel-chr13_5869	-1.66667	0.116117	0.654563	UAUGUGCCUAGUGGCUGCUGUCU
hsa-miR-novel-chr13_6204	hsa-mir-novel-chr13_6204	1.33333	0.373901	0.654563	UUUCCCUCAUUGGCUUCUGC
hsa-miR-novel-chr13_6319	hsa-mir-novel-chr13_6319	-1.33333	0.373901	0.654563	AGGGCUGUGCUCUCUUGA
hsa-miR-novel-chr13_6454	hsa-mir-novel-chr13_6454	-1.66667	0.116117	0.654563	UUGUUUUCAACUUACAAUGGGU
hsa-miR-novel-chr13_6473	hsa-mir-novel-chr13_6473	1.25	0.518519	0.780317	UGGUAGAAAUCCAGAAUCUGAG
hsa-miR-novel-chr13_6653	hsa-mir-novel-chr13_6653	-1.33333	0.373901	0.654563	CCUGGUGGACUCUUGCACGUG
hsa-miR-novel-chr14_7189	hsa-mir-novel-chr14_7189	1.33333	0.373901	0.654563	UUUUGUGUGUCAGGGUGCAGGU
hsa-miR-novel-chr14_7249	hsa-mir-novel-chr14_7249	-2.72727	0.111647	0.654563	UCGGAUCCGUCUGAGCUUGGCU
hsa-miR-novel-chr14_7319	hsa-mir-novel-chr14_7319	-1.33333	0.373901	0.654563	AGUAUUACAUGGCCAAUCUCC
hsa-miR-novel-chr14_7395	hsa-mir-novel-chr14_7395	-1.33333	0.373901	0.654563	CAGCCCAGAGCCAGUUCCCGCU
hsa-miR-novel-chr14_7407	hsa-mir-novel-chr14_7407	1	1	1	UGAAAUGUUUAGGACCACUAGA
hsa-miR-novel-chr14_7428	hsa-mir-novel-chr14_7428	-1.33333	0.373901	0.654563	UGGGGUUGUGUCACUGUGGGA
hsa-miR-novel-chr14_7736	hsa-mir-novel-chr14_7736	1.66667	0.116117	0.654563	UGUCAACAUACAGGGAUUUAGA
hsa-miR-novel-chr14_7769	hsa-mir-novel-chr14_7769	1.33333	0.373901	0.654563	UCUCUGGUCUGGAAGAUUCCU
hsa-miR-novel-chr14_7800	hsa-mir-novel-chr14_7800	1.33333	0.373901	0.654563	UCCCCACCCUCCGCUUCCUCUGC
hsa-miR-novel-chr14_7808	hsa-mir-novel-chr14_7808	-1.73684	0.116117	0.654563	GACUAUAGAACUUUCCCCCUCAU
hsa-miR-novel-chr14_7887	hsa-mir-novel-chr14_7887	-1.33333	0.373901	0.654563	UUGAAGAGGAGGUGCUCUGUAGC
hsa-miR-novel-chr14_7906	hsa-mir-novel-chr14_7906	1.33333	0.373901	0.654563	CCUGUUCUUCUCUGGGCGCUUCC
hsa-miR-novel-chr14_7929	hsa-mir-novel-chr14_7929	1	1	1	ACUGUCCUACUUGUGCCUAUCA
hsa-miR-novel-chr14_7972	hsa-mir-novel-chr14_7972	1.66667	0.116117	0.654563	UGUGCCUGCGGCAGCCCAGAAC
hsa-miR-novel-chr14_8050	hsa-mir-novel-chr14_8050	-1.25	0.518519	0.780317	UUGCUCUGCUCUCCCUUGUACU
hsa-miR-novel-chr14_8135	hsa-mir-novel-chr14_8135	-1.33333	0.373901	0.654563	CAUGGGACUGUACGUGGACCCGCA
hsa-miR-novel-chr14_8217	hsa-mir-novel-chr14_8217	1.25	0.518519	0.780317	UGGCUGAGCUGAGAACCACUGUG
hsa-miR-novel-chr15_8509	hsa-mir-novel-chr15_8509	1.33333	0.373901	0.654563	CUUGCUUGGGACUCUGGACGCA
hsa-miR-novel-chr15_8788	hsa-mir-novel-chr15_8788	1.21716	0.492858	0.780317	UGGAAGACUAGUGAUUUUGUUGUU
hsa-miR-novel-chr15_8934	hsa-mir-novel-chr15_8934	-1.33333	0.373901	0.654563	UGCUUCUGUAACAAUGACAAGA
hsa-miR-novel-chr15_8954	hsa-mir-novel-chr15_8954	1.33333	0.373901	0.654563	GUGCACGUGAGGAUGGCUCUGA
hsa-miR-novel-chr15_9008	hsa-mir-novel-chr15_9008	1.33333	0.373901	0.654563	GUGAAUGUGGUGGUUUGGGCCAGA
hsa-miR-novel-chr15_9030	hsa-mir-novel-chr15_9030	-1.33333	0.373901	0.654563	UUCCCAAGGCUCUUCUCUUUGA
hsa-miR-novel-chr15_9131	hsa-mir-novel-chr15_9131	1.33333	0.373901	0.654563	UUGUGCCAGCCCAAACUGUGAGA
hsa-miR-novel-chr15_9225	hsa-mir-novel-chr15_9225	1.66667	0.116117	0.654563	AUCAGUGUUGUCAGGCUCUCAGA
hsa-miR-novel-chr15_9283	hsa-mir-novel-chr15_9283	1.66667	0.116117	0.654563	UGUGGUAAUAUAGAAAUUGAAG
hsa-miR-novel-chr15_9363	hsa-mir-novel-chr15_9363	-1.56962	0.352765	0.654563	UGGGUUUACGUUGGGAGAACUU
hsa-miR-novel-chr15_9499	hsa-mir-novel-chr15_9499	1.25	0.518519	0.780317	UGUAGGCUGAUGUUGAUACUGGA
hsa-miR-novel-chr16_10036	hsa-mir-novel-chr16_10036	1.33333	0.373901	0.654563	CCCGGCCUGGGUAGGAUGAG
hsa-miR-novel-chr16_10056	hsa-mir-novel-chr16_10056	-1.33333	0.373901	0.654563	AGUAAGUGCGGGUCAUAAGCUUGC
hsa-miR-novel-chr16_10319	hsa-mir-novel-chr16_10319	-1.375	0.53908	0.805126	UCACGUCUGCGGCUGUCACGU
hsa-miR-novel-chr16_10697	hsa-mir-novel-chr16_10697	1	1	1	CGGCGGCUCCAGGGACCUGG
hsa-miR-novel-chr16_10746	hsa-mir-novel-chr16_10746	-1.33333	0.373901	0.654563	CAACUGAGGUGUGCGGGCUGG
hsa-miR-novel-chr16_10752	hsa-mir-novel-chr16_10752	1.80979	0.482861	0.780317	GGAAUACCGGGUGCUGUAGGCUU
hsa-miR-novel-chr16_10833	hsa-mir-novel-chr16_10833	-1.33333	0.373901	0.654563	UCCCUGUCACCUCUGGACCUGCA
hsa-miR-novel-chr16_10842	hsa-mir-novel-chr16_10842	1.33333	0.373901	0.654563	CAUCUUGCUUUCUGUCUGUAGGC
hsa-miR-novel-chr16_10891	hsa-mir-novel-chr16_10891	-2.34043	0.211326	0.654563	AGCAGGACGGUGGCCAUGG
hsa-miR-novel-chr16_11042	hsa-mir-novel-chr16_11042	-1.33333	0.373901	0.654563	UUCUCACCGUCUUCUGGCUCC
hsa-miR-novel-chr16_9630	hsa-mir-novel-chr16_9630	1	1	1	AGGCGAUCCAGAUCCAGAACG
hsa-miR-novel-chr16_9762	hsa-mir-novel-chr16_9762	1	1	1	AGCUUGUCGGAUGUGCAGAUU
hsa-miR-novel-chr16_9839	hsa-mir-novel-chr16_9839	2	0.158302	0.654563	UCUGUCUCUUUUCUCUUUAGG
hsa-miR-novel-chr16_9860	hsa-mir-novel-chr16_9860	1.33333	0.373901	0.654563	GCCGGGACACGAGAACGCGCU
hsa-miR-novel-chr16_9899	hsa-mir-novel-chr16_9899	1.27027	0.206151	0.654563	CUGCAGACUCGACCUCCCAGGC
hsa-miR-novel-chr16_9987	hsa-mir-novel-chr16_9987	1.33333	0.373901	0.654563	UCUGACACUGUGGGGAACGUGC
hsa-miR-novel-chr17_11128	hsa-mir-novel-chr17_11128	1.33333	0.373901	0.654563	ACCUGUCCUGACAAACUCCUGUCU
hsa-miR-novel-chr17_11218	hsa-mir-novel-chr17_11218	1.25	0.518519	0.780317	ACAGAGUGCCUUCAGGACUGCAGA
hsa-miR-novel-chr17_11259	hsa-mir-novel-chr17_11259	-1.33333	0.373901	0.654563	CCUGGAUUCUGCUCCCACACA
hsa-miR-novel-chr17_11269	hsa-mir-novel-chr17_11269	-1.33333	0.373901	0.654563	UGUCACUCUUGUGUGUUGCAGA
hsa-miR-novel-chr17_11390	hsa-mir-novel-chr17_11390	1	1	1	ACAGCUGAUGGCUCUGAAGAGU
hsa-miR-novel-chr17_11421	hsa-mir-novel-chr17_11421	1.66667	0.116117	0.654563	UCUGAUGCUGCUCUGGCUCCGU
hsa-miR-novel-chr17_11447	hsa-mir-novel-chr17_11447	1.07572	0.617304	0.89396	AGCUCGGUCUGAGGCCCCUCAGU
hsa-miR-novel-chr17_11491	hsa-mir-novel-chr17_11491	1.11111	0.64333	0.911604	UAAUGCCCCUAAAAAUCCUUAU
hsa-miR-novel-chr17_11499	hsa-mir-novel-chr17_11499	-3	0.116117	0.654563	UCCCUGUCCUCCAGGAGCU
hsa-miR-novel-chr17_11546	hsa-mir-novel-chr17_11546	1.33333	0.373901	0.654563	CUCGUUCUUGUGUGCAAACUACA
hsa-miR-novel-chr17_11637	hsa-mir-novel-chr17_11637	2.33333	0.0161301	0.654563	ACGUGGACUCCAGACUCUCUGUG
hsa-miR-novel-chr17_11846	hsa-mir-novel-chr17_11846	1.37188	0.228264	0.654563	UAGCUUAUCAGACUGAUGUUGAC
hsa-miR-novel-chr17_11994	hsa-mir-novel-chr17_11994	1	1	1	GCUCUGUUGCUUCUCUGGGUCCCAG
hsa-miR-novel-chr17_12022	hsa-mir-novel-chr17_12022	1.33333	0.373901	0.654563	CAGCUGGAGCUCUGACG
hsa-miR-novel-chr17_12066	hsa-mir-novel-chr17_12066	-1.66667	0.373901	0.654563	AGCACCUGCCGAGCACUGAGA
hsa-miR-novel-chr17_12075	hsa-mir-novel-chr17_12075	-1.66667	0.373901	0.654563	UCCCCUGACCUGCCUUUUCCCG
hsa-miR-novel-chr17_12181	hsa-mir-novel-chr17_12181	1	1	1	CCAGCUGUGCUCAACUCUCCUGC
hsa-miR-novel-chr17_12294	hsa-mir-novel-chr17_12294	1.47826	0.286146	0.654563	UAACAGUCUACAGCCAUGGUCG
hsa-miR-novel-chr17_12295	hsa-mir-novel-chr17_12295	1.33333	0.373901	0.654563	ACCUUGGCUCUAGACUGCUUACUG
hsa-miR-novel-chr17_12373	hsa-mir-novel-chr17_12373	1	1	1	CAGCAGCACACUGUGGUUUGUA
hsa-miR-novel-chr17_12374	hsa-mir-novel-chr17_12374	1	1	1	CAGCAGCACACUGUGGUUUGUA
hsa-miR-novel-chr17_12385	hsa-mir-novel-chr17_12385	-1.5	0.116117	0.654563	ACCCUCAGUCCGUAUUGGUCUCU
hsa-miR-novel-chr17_12416	hsa-mir-novel-chr17_12416	-1.66667	0.373901	0.654563	UCGGUCCCUAACCCCCUCCGGA
hsa-miR-novel-chr17_12488	hsa-mir-novel-chr17_12488	1.16667	0.767644	1	CAGGCCUGGCUGGGCUCCCUGGA
hsa-miR-novel-chr17_12725	hsa-mir-novel-chr17_12725	-1.66667	0.373901	0.654563	ACAAGUCAGAGAUUUGGACGGAG
hsa-miR-novel-chr17_12755	hsa-mir-novel-chr17_12755	1.33333	0.373901	0.654563	GAUUGGGAGCUGCCCUUCUGCU
hsa-miR-novel-chr17_12979	hsa-mir-novel-chr17_12979	-1.70324	0.303966	0.654563	UACCCUGUAGAUCCGAAUUUGU
hsa-miR-novel-chr17_12983	hsa-mir-novel-chr17_12983	-1.33333	0.373901	0.654563	GGCGACUGCCUCCCUGCUGUGAGC
hsa-miR-novel-chr17_13090	hsa-mir-novel-chr17_13090	1.06107	0.704717	0.971891	UAGUGCAAUAUUGCUUAUAGGGU
hsa-miR-novel-chr17_13416	hsa-mir-novel-chr17_13416	1.33333	0.373901	0.654563	ACUGGGCUGGUUUUGUCCUUGAAGU
hsa-miR-novel-chr18_13531	hsa-mir-novel-chr18_13531	-1.33333	0.373901	0.654563	UUUGAUCUCCUAGGCUCCAGGAAU
hsa-miR-novel-chr18_13716	hsa-mir-novel-chr18_13716	1	1	1	AACGCUGCGACCUAGAUGUAUUCU
hsa-miR-novel-chr19_14160	hsa-mir-novel-chr19_14160	1.21716	0.492858	0.780317	UGGAAGACUAGUGAUUUUGUUGUU
hsa-miR-novel-chr19_14235	hsa-mir-novel-chr19_14235	-1.33333	0.373901	0.654563	UGGUUUGGGUGUGAAUUCCGG
hsa-miR-novel-chr19_14322	hsa-mir-novel-chr19_14322	1.33333	0.373901	0.654563	UUAGGUUUGUUGUAAGGAUU
hsa-miR-novel-chr19_14332	hsa-mir-novel-chr19_14332	-1.2	0.64333	0.911604	UUCCUGCUGAACUGAGCCAGU
hsa-miR-novel-chr19_14399	hsa-mir-novel-chr19_14399	-1.66667	0.373901	0.654563	CACCUGGUUCGAUGCCAUCAAU
hsa-miR-novel-chr19_14431	hsa-mir-novel-chr19_14431	1.33333	0.373901	0.654563	CCUCCUCCCUCAUCUUGCAGA
hsa-miR-novel-chr19_14446	hsa-mir-novel-chr19_14446	1.2	0.789282	1	GUGUGUGCACCUGUGUCUGUCUGU
hsa-miR-novel-chr19_14512	hsa-mir-novel-chr19_14512	1.33333	0.373901	0.654563	CCCAGGCUGGAGUGCAGUG
hsa-miR-novel-chr19_14605	hsa-mir-novel-chr19_14605	-1.66667	0.373901	0.654563	UUUACUGUUGCUACUAUUACUAGU
hsa-miR-novel-chr19_14847	hsa-mir-novel-chr19_14847	1.33333	0.373901	0.654563	ACACUUGUAUGCUAGCUCAGGU
hsa-miR-novel-chr19_14862	hsa-mir-novel-chr19_14862	-1.66667	0.373901	0.654563	CGGAAGCAGAUCGCGUGGAGUGAA
hsa-miR-novel-chr19_14944	hsa-mir-novel-chr19_14944	-2	0.241746	0.654563	UUAGUGGCUCCCUCUGCCUGCA
hsa-miR-novel-chr19_14988	hsa-mir-novel-chr19_14988	-1.33333	0.373901	0.654563	UGUCCUCUAGAACUCGGCGUUU
hsa-miR-novel-chr19_14999	hsa-mir-novel-chr19_14999	-1.33333	0.373901	0.654563	GUGGCGGAGGUUUCUGAGAAGU
hsa-miR-novel-chr19_15092	hsa-mir-novel-chr19_15092	1.25	0.518519	0.780317	CAGCCCGGAUCCCAGCCCACU
hsa-miR-novel-chr19_15210	hsa-mir-novel-chr19_15210	-1.33333	0.373901	0.654563	CUCACUGCAGCCUCUCUUUUCCAG
hsa-miR-novel-chr19_15214	hsa-mir-novel-chr19_15214	1.33333	0.373901	0.654563	AACCCGGCCCUCCUUGUCCACA
hsa-miR-novel-chr19_15278	hsa-mir-novel-chr19_15278	1.33333	0.373901	0.654563	CUACUGUCACUCUCUCGUC
hsa-miR-novel-chr19_15362	hsa-mir-novel-chr19_15362	-2	0.373901	0.654563	CAUGUUGACUCUCCUACCUGGG
hsa-miR-novel-chr19_15510	hsa-mir-novel-chr19_15510	1.33333	0.373901	0.654563	AGGGACUGGAGUGUGGGC
hsa-miR-novel-chr19_15664	hsa-mir-novel-chr19_15664	1.33333	0.373901	0.654563	GCGGAUCCCGUGGAAUGA
hsa-miR-novel-chr19_15699	hsa-mir-novel-chr19_15699	-1.66667	0.116117	0.654563	UGAGGAGGAUCUGAAGGAUUG
hsa-miR-novel-chr2_23475	hsa-mir-novel-chr2_23475	1.33333	0.373901	0.654563	AAUGAUGGUUGCUUUGCAGGAGG
hsa-miR-novel-chr2_23721	hsa-mir-novel-chr2_23721	-1.33333	0.373901	0.654563	UCUUAUCUGUGCUUUCCCUCCAUU
hsa-miR-novel-chr2_23727	hsa-mir-novel-chr2_23727	1.2	0.373901	0.654563	UCAGGACACUUCUGAACUUGGA
hsa-miR-novel-chr2_23749	hsa-mir-novel-chr2_23749	-2.5	0.184074	0.654563	UGGGCUUCUCUCUGGCCACA
hsa-miR-novel-chr2_24312	hsa-mir-novel-chr2_24312	-1.35	0.0114469	0.654563	UACCCUGUAGAACCGAAUUUGU
hsa-miR-novel-chr2_24357	hsa-mir-novel-chr2_24357	-1.66667	0.373901	0.654563	GAGGACUGUGGCUCAGAGUUGC
hsa-miR-novel-chr2_24412	hsa-mir-novel-chr2_24412	1.66667	0.116117	0.654563	AGAUAUUGGGCUGUACCA
hsa-miR-novel-chr2_24693	hsa-mir-novel-chr2_24693	-1.33333	0.373901	0.654563	AUGGGCAGAAGGGCAGCUGACA
hsa-miR-novel-chr2_24785	hsa-mir-novel-chr2_24785	-1.33333	0.373901	0.654563	AGUGCCCCUCAGCUGCUGAA
hsa-miR-novel-chr2_24813	hsa-mir-novel-chr2_24813	-1.66667	0.373901	0.654563	AAUCCUCACUUUGAAUCCAUGUU
hsa-miR-novel-chr2_24821	hsa-mir-novel-chr2_24821	1.33333	0.373901	0.654563	GUCCCCAGACUCUCCCGGGCUGU
hsa-miR-novel-chr2_24932	hsa-mir-novel-chr2_24932	-1.33333	0.373901	0.654563	UCUUCUCUACCAGCACUGCAU
hsa-miR-novel-chr2_25020	hsa-mir-novel-chr2_25020	-2	0.373901	0.654563	GUGAGCUGUGCGUGCGCCUUGG
hsa-miR-novel-chr2_25194	hsa-mir-novel-chr2_25194	-1.875	0.0572352	0.654563	UUCAUUUGCCUCCCAGCCUACA
hsa-miR-novel-chr2_25252	hsa-mir-novel-chr2_25252	-2	0.476621	0.780317	CAGUUCAAUGGUGUUCAGCAGA
hsa-miR-novel-chr2_25280	hsa-mir-novel-chr2_25280	-1.33333	0.373901	0.654563	AGCCCUCUGUGCUGUGCUCUGC
hsa-miR-novel-chr2_25292	hsa-mir-novel-chr2_25292	-1.25	0.518519	0.780317	AAUCAUCUAUGAACACUGAAGU
hsa-miR-novel-chr2_25324	hsa-mir-novel-chr2_25324	1	1	1	CUCUCCGCCACCUCCACCGCGG
hsa-miR-novel-chr2_25703	hsa-mir-novel-chr2_25703	-1.33333	0.373901	0.654563	UGGGAGGUUUGUCUCUGAUCCA
hsa-miR-novel-chr2_25800	hsa-mir-novel-chr2_25800	1.33333	0.373901	0.654563	UUGAACUUGGGACUAAGCCUG
hsa-miR-novel-chr2_26089	hsa-mir-novel-chr2_26089	1.33333	0.373901	0.654563	UGGACUGGUGCCCCACAGGCUUC
hsa-miR-novel-chr2_26154	hsa-mir-novel-chr2_26154	2	0	0	UUUAUUUCAAAGGACAGCUGGA
hsa-miR-novel-chr2_26259	hsa-mir-novel-chr2_26259	-1.33333	0.373901	0.654563	UCUCAGUCACUGCAGUUCUU
hsa-miR-novel-chr20_20176	hsa-mir-novel-chr20_20176	1.33333	0.373901	0.654563	UCCUGCUGGAAAGAACCUGAGAG
hsa-miR-novel-chr20_20314	hsa-mir-novel-chr20_20314	1.66667	0.116117	0.654563	AUCUGAUCUCACUGUUUAUGUUG
hsa-miR-novel-chr20_20511	hsa-mir-novel-chr20_20511	-1.33333	0.373901	0.654563	UGACCCACUGUCUGUGCCUUCCA
hsa-miR-novel-chr20_20626	hsa-mir-novel-chr20_20626	-2.09091	0.0550406	0.654563	UCCGGGAUGGGCACUCUGCUC
hsa-miR-novel-chr20_20671	hsa-mir-novel-chr20_20671	-2.71429	0.124638	0.654563	UUUGGUCCCCUUCAACCAGCUGU
hsa-miR-novel-chr20_20707	hsa-mir-novel-chr20_20707	-1.66667	0.373901	0.654563	UUGGGAGUGGCUGCCGCUUUGC
hsa-miR-novel-chr20_20947	hsa-mir-novel-chr20_20947	1.33333	0.373901	0.654563	UUUCCCUUCAGAGCCUGGCUU
hsa-miR-novel-chr20_21033	hsa-mir-novel-chr20_21033	-1.66667	0.373901	0.654563	CACCCUUGGCUCCUUACCUGUCC
hsa-miR-novel-chr20_21121	hsa-mir-novel-chr20_21121	-1.25	0.677869	0.941173	UCUGUCCUGGGACGCUUGGUG
hsa-miR-novel-chr20_21189	hsa-mir-novel-chr20_21189	1.33333	0.158302	0.654563	UGAGGUAGUAGUUUGUG
hsa-miR-novel-chr20_21244	hsa-mir-novel-chr20_21244	1.33333	0.373901	0.654563	GCUGUCCCUGGGAAGUCUCAGA
hsa-miR-novel-chr21_21352	hsa-mir-novel-chr21_21352	5.25	0.0490719	0.654563	CCGCCCCCCGGCCCCGCGUCCUCCC
hsa-miR-novel-chr21_21817	hsa-mir-novel-chr21_21817	1.5	0.373901	0.654563	UCUCUGGGCCUGUGUCUU
hsa-miR-novel-chr21_21818	hsa-mir-novel-chr21_21818	1.5	0.373901	0.654563	UCUCUGGGCCUGUGUCUU
hsa-miR-novel-chr21_22200	hsa-mir-novel-chr21_22200	-1.5	0.373901	0.654563	UGAAACUCUGAGCAAGAACUC
hsa-miR-novel-chr22_22316	hsa-mir-novel-chr22_22316	1.33333	0.373901	0.654563	AAGCCCGUGGGGGACCUGUUC
hsa-miR-novel-chr22_22347	hsa-mir-novel-chr22_22347	-1.33333	0.373901	0.654563	AGAACGGACUUGGGAGCCCUCCUU
hsa-miR-novel-chr22_22358	hsa-mir-novel-chr22_22358	-1.33333	0.373901	0.654563	UGGUCCAACGACAGGAGUAGGC
hsa-miR-novel-chr22_22662	hsa-mir-novel-chr22_22662	-1.33333	0.373901	0.654563	AGGCGGGAAUUCCAUCUCAUUGC
hsa-miR-novel-chr22_22849	hsa-mir-novel-chr22_22849	-1.33333	0.373901	0.654563	ACUCCCUGCAGCGGUCAGAGG
hsa-miR-novel-chr22_22926	hsa-mir-novel-chr22_22926	-3.5	0.0681604	0.654563	CAAAAACUGCAUUACUUUUGC
hsa-miR-novel-chr22_23045	hsa-mir-novel-chr22_23045	1	1	1	AAUGGACAUUUCCCUGAAGGCC
hsa-miR-novel-chr22_23238	hsa-mir-novel-chr22_23238	-1.66667	0.373901	0.654563	AGUGGGCCCAAGCCCCUCUGG
hsa-miR-novel-chr3_26342	hsa-mir-novel-chr3_26342	-1.33333	0.373901	0.654563	CUUCCUGUCUGACUUGACUCUUCC
hsa-miR-novel-chr3_26484	hsa-mir-novel-chr3_26484	1.33333	0.373901	0.654563	UUUCAGUGUGUUGUAUUUUGC
hsa-miR-novel-chr3_26538	hsa-mir-novel-chr3_26538	-2.33333	0.373901	0.654563	AGCUGGUGUUGUGAAUCAGGCCGU
hsa-miR-novel-chr3_26543	hsa-mir-novel-chr3_26543	-1.33333	0.373901	0.654563	ACAGUACCUGGGUUCUUCU
hsa-miR-novel-chr3_26563	hsa-mir-novel-chr3_26563	1.33333	0.373901	0.654563	UAUUCAUUUCAAAGGGAGAGAG
hsa-miR-novel-chr3_26630	hsa-mir-novel-chr3_26630	1.33333	0.373901	0.654563	AGGGGCUAGCUCUGUUUGCU
hsa-miR-novel-chr3_26645	hsa-mir-novel-chr3_26645	-1.16667	0.64333	0.911604	CCUUCUCGAGCCUUGAGUGUGC
hsa-miR-novel-chr3_26837	hsa-mir-novel-chr3_26837	-1.33333	0.373901	0.654563	CAAAUUGACAUUUGGGAACUGA
hsa-miR-novel-chr3_26861	hsa-mir-novel-chr3_26861	-1.33333	0.373901	0.654563	UGAGUUUGUUCUGAAAUAGA
hsa-miR-novel-chr3_26964	hsa-mir-novel-chr3_26964	-1.33333	0.373901	0.654563	UGGGCCUGGCUCUUCUGGCUGGC
hsa-miR-novel-chr3_27011	hsa-mir-novel-chr3_27011	1.33333	0.373901	0.654563	UAGAACUCUCUUCUCUUGCAGU
hsa-miR-novel-chr3_27370	hsa-mir-novel-chr3_27370	-1.33333	0.373901	0.654563	AAGACAGAGUGCCACUUACUGA
hsa-miR-novel-chr3_27439	hsa-mir-novel-chr3_27439	1.33333	0.373901	0.654563	AACUGCUGGAACCCACUGAG
hsa-miR-novel-chr3_27587	hsa-mir-novel-chr3_27587	1.33333	0.373901	0.654563	AUUCCCAGGGAAGUGCUCUGAUA
hsa-miR-novel-chr3_27595	hsa-mir-novel-chr3_27595	-1.66667	0.373901	0.654563	UAGGGUGUCUCUAAUAUUUAUU
hsa-miR-novel-chr3_27637	hsa-mir-novel-chr3_27637	1.33333	0.373901	0.654563	CCACGUGGCCUGAGAUGAUU
hsa-miR-novel-chr3_27782	hsa-mir-novel-chr3_27782	-1.33333	0.373901	0.654563	UUGACUCGGGGCCCUCACUCUG
hsa-miR-novel-chr3_27839	hsa-mir-novel-chr3_27839	-1.33333	0.373901	0.654563	AAUUAAUCGUGAUUUCUGCCAUU
hsa-miR-novel-chr3_27874	hsa-mir-novel-chr3_27874	-1.33333	0.373901	0.654563	UUUGUCCUCUAGUAUAAAGAAG
hsa-miR-novel-chr3_28008	hsa-mir-novel-chr3_28008	-1.33333	0.373901	0.654563	UGAGUUUGUUCUGAAAUAGA
hsa-miR-novel-chr3_28064	hsa-mir-novel-chr3_28064	-1.33333	0.373901	0.654563	AUAGUGGUGUGGAUCAGUUGG
hsa-miR-novel-chr3_28123	hsa-mir-novel-chr3_28123	1.33333	0.373901	0.654563	GAGAAGGAGCUGGGCUGAUCUGA
hsa-miR-novel-chr3_28247	hsa-mir-novel-chr3_28247	1.5	0.373901	0.654563	UGUUUAGCAUCCUGUAGCCUGC
hsa-miR-novel-chr3_28325	hsa-mir-novel-chr3_28325	-1.66667	0.373901	0.654563	AUUGAAUUUUUGUUUGUGACC
hsa-miR-novel-chr3_28484	hsa-mir-novel-chr3_28484	-1.25	0.677869	0.941173	CAAUAGACUGUGAGCUCCUUGAG
hsa-miR-novel-chr4_28577	hsa-mir-novel-chr4_28577	1.33333	0.373901	0.654563	AGCCCAGGAUGAAACUCUGACA
hsa-miR-novel-chr4_28646	hsa-mir-novel-chr4_28646	1	1	1	ACUUUGUGUGAGGACUUUGGU
hsa-miR-novel-chr4_28684	hsa-mir-novel-chr4_28684	-1.66667	0.373901	0.654563	UUUGCAGAAUGGUGCUUGUGCU
hsa-miR-novel-chr4_28760	hsa-mir-novel-chr4_28760	-1.33333	0.373901	0.654563	UGAGCUAGGGAUAUCUCCUGAG
hsa-miR-novel-chr4_28895	hsa-mir-novel-chr4_28895	-1.33333	0.373901	0.654563	CUCCUGGUGCUGGGGCUG
hsa-miR-novel-chr4_29078	hsa-mir-novel-chr4_29078	-1.66667	0.373901	0.654563	AUCCAGCAUCUGGCAGGACGUG
hsa-miR-novel-chr4_29259	hsa-mir-novel-chr4_29259	-1.33333	0.373901	0.654563	CAAGAACUGCAGUUACUUUUGC
hsa-miR-novel-chr4_29421	hsa-mir-novel-chr4_29421	-1.33333	0.373901	0.654563	CAAAGGUAACUGCAGUUUUUGC
hsa-miR-novel-chr4_29594	hsa-mir-novel-chr4_29594	1	1	1	UUGAAGGGGAAGGAACUG
hsa-miR-novel-chr4_29658	hsa-mir-novel-chr4_29658	-1.33333	0.373901	0.654563	AAUAGGAUACGCCGACUUUUAAUUC
hsa-miR-novel-chr4_29747	hsa-mir-novel-chr4_29747	1.33333	0.373901	0.654563	GAUACAGAGCUAAUUCCGAAUGA
hsa-miR-novel-chr4_29787	hsa-mir-novel-chr4_29787	-1.33333	0.373901	0.654563	CCCGCAGGAGGAGGAGGAUCGG
hsa-miR-novel-chr4_30024	hsa-mir-novel-chr4_30024	1.25	0.518519	0.780317	UACAGCCUCUUAUGCUUUCCA
hsa-miR-novel-chr5_30164	hsa-mir-novel-chr5_30164	-1.33333	0.373901	0.654563	GGGCUGGCUGGAACCCUG
hsa-miR-novel-chr5_30363	hsa-mir-novel-chr5_30363	-1.5	0.116117	0.654563	AGCCCACCGCUGCCACCA
hsa-miR-novel-chr5_30636	hsa-mir-novel-chr5_30636	1.33333	0.373901	0.654563	CUGUGGUGAUGACAGACCUGAGCAG
hsa-miR-novel-chr5_30702	hsa-mir-novel-chr5_30702	-1.33333	0.373901	0.654563	UGAAACUGGAAAAUGAAACUG
hsa-miR-novel-chr5_30736	hsa-mir-novel-chr5_30736	-1.33333	0.373901	0.654563	CGCGGCGGCCGCGGCGGGUGCUG
hsa-miR-novel-chr5_30802	hsa-mir-novel-chr5_30802	-1.33333	0.373901	0.654563	AAGUGUGGGCUCUAGAGUUG
hsa-miR-novel-chr5_30847	hsa-mir-novel-chr5_30847	-1.33333	0.373901	0.654563	UAUCUGUGGAGGAGUCCAGC
hsa-miR-novel-chr5_30896	hsa-mir-novel-chr5_30896	-1.1	0.845015	1	AAAGAACUUUGAAAAGAG
hsa-miR-novel-chr5_30901	hsa-mir-novel-chr5_30901	-2.00909	0.207528	0.654563	UGAGAUGAAGCACUGUAGCUCA
hsa-miR-novel-chr5_30980	hsa-mir-novel-chr5_30980	-1.33333	0.373901	0.654563	CAUUAAGACCAGUGCUCACUAUGAA
hsa-miR-novel-chr5_30981	hsa-mir-novel-chr5_30981	1	1	1	UCAAAAGGGCUCAGAGCACAG
hsa-miR-novel-chr5_30983	hsa-mir-novel-chr5_30983	-1.33333	0.373901	0.654563	UUCCUCACUUUUCCCUGCCUGAC
hsa-miR-novel-chr5_31079	hsa-mir-novel-chr5_31079	-1.33333	0.373901	0.654563	CACGGAGCUCUGUGUGAACGG
hsa-miR-novel-chr5_31108	hsa-mir-novel-chr5_31108	1.33333	0.373901	0.654563	UGGGGAGGACAGCCAUGACAGGA
hsa-miR-novel-chr5_31225	hsa-mir-novel-chr5_31225	-2.33333	0.0161301	0.654563	UCUUGGGCCCCACCCCUGGAGA
hsa-miR-novel-chr5_31360	hsa-mir-novel-chr5_31360	-2.39412	0.0826825	0.654563	UAACUGGUUGAACAACUGAACC
hsa-miR-novel-chr5_31497	hsa-mir-novel-chr5_31497	1.33333	0.373901	0.654563	UAAAAGGCUGUUAAAUGGUGAU
hsa-miR-novel-chr5_31599	hsa-mir-novel-chr5_31599	1.33333	0.373901	0.654563	AAGUAGGCCGUCUGUAUAUG
hsa-miR-novel-chr5_31816	hsa-mir-novel-chr5_31816	-1.25	0.677869	0.941173	UUGACUGAAGCUGAUGA
hsa-miR-novel-chr5_31952	hsa-mir-novel-chr5_31952	1.33333	0.373901	0.654563	GAUGAAUGAUGACAAGAAA
hsa-miR-novel-chr5_31973	hsa-mir-novel-chr5_31973	-3.33333	0.00219213	0.433102	ACUGAGUGUGGCUGAAGC
hsa-miR-novel-chr5_32004	hsa-mir-novel-chr5_32004	-1.4	0.579015	0.848282	CAAAAAUUGUAAUUACUUUGGC
hsa-miR-novel-chr5_32010	hsa-mir-novel-chr5_32010	1.33333	0.373901	0.654563	UGCUGUGUGAUUUUGAGUGACC
hsa-miR-novel-chr5_32031	hsa-mir-novel-chr5_32031	-1.75	0.101192	0.654563	AUCUGAAAUCUGAUGAGAAAUU
hsa-miR-novel-chr5_32102	hsa-mir-novel-chr5_32102	-1.33333	0.373901	0.654563	CUCUGGAGUGGGACCCAGUGAU
hsa-miR-novel-chr6_32256	hsa-mir-novel-chr6_32256	-1.2	0.64333	0.911604	ACCAGGCAAGAACUACUGUCU
hsa-miR-novel-chr6_32400	hsa-mir-novel-chr6_32400	1.33333	0.373901	0.654563	AUCAGGCCUAAGAGUACACAUGGA
hsa-miR-novel-chr6_32422	hsa-mir-novel-chr6_32422	1.33333	0.373901	0.654563	UUGAUCCCUUAUGUUCUCCUAG
hsa-miR-novel-chr6_32524	hsa-mir-novel-chr6_32524	1.75	0.101192	0.654563	UAGAUGACAUGGAGCUCGAAGA
hsa-miR-novel-chr6_32805	hsa-mir-novel-chr6_32805	-1.66667	0.373901	0.654563	UACUUGACCUUGACUCUCCCUCA
hsa-miR-novel-chr6_32828	hsa-mir-novel-chr6_32828	-1.25	0.518519	0.780317	UCAGGUGUGGAAACUGAGGCAGG
hsa-miR-novel-chr6_33323	hsa-mir-novel-chr6_33323	-1.0775	0.769069	1	UAGUGGGUUAUCAGAAC
hsa-miR-novel-chr6_33392	hsa-mir-novel-chr6_33392	-1.33333	0.373901	0.654563	UAGGACUUUUGAAGGAAGAGUU
hsa-miR-novel-chr6_34286	hsa-mir-novel-chr6_34286	1.28571	0.491767	0.780317	GCCCGGAGAGCUGGGAGCCAGA
hsa-miR-novel-chr6_34538	hsa-mir-novel-chr6_34538	-1.20761	0.649053	0.918772	UAAAAACCGUGACUACUUCUG
hsa-miR-novel-chr6_34575	hsa-mir-novel-chr6_34575	1	1	1	AUCUGGGUCUGCGUGAGUAACU
hsa-miR-novel-chr6_34749	hsa-mir-novel-chr6_34749	-2.25	0.457253	0.760987	UGACUACUUUGUUUGAUUUUGU
hsa-miR-novel-chr6_34758	hsa-mir-novel-chr6_34758	1	1	1	CUAUAGGAUUAUAAUGAAGCUGA
hsa-miR-novel-chr6_34922	hsa-mir-novel-chr6_34922	1.33333	0.373901	0.654563	GUGCGAUGAGGGGAGUCCUGAGCA
hsa-miR-novel-chr7_35090	hsa-mir-novel-chr7_35090	1	1	1	AGUGCCUGAGGGAGUAAGAGC
hsa-miR-novel-chr7_35104	hsa-mir-novel-chr7_35104	1	1	1	AGUGCCUGAGGGAGUAAGAGC
hsa-miR-novel-chr7_35263	hsa-mir-novel-chr7_35263	1	1	1	AUAUAUAGUGGAUUCUGGGAUU
hsa-miR-novel-chr7_35339	hsa-mir-novel-chr7_35339	-1.0198	0.966219	1	UAAUUUUAUGUAUAAGCUAGU
hsa-miR-novel-chr7_35487	hsa-mir-novel-chr7_35487	1.33333	0.373901	0.654563	CUGCACGAACAGCACUUUGGA
hsa-miR-novel-chr7_35633	hsa-mir-novel-chr7_35633	1.66667	0.116117	0.654563	CGGCUCUGGCCUCCUGACCCAG
hsa-miR-novel-chr7_35651	hsa-mir-novel-chr7_35651	-1.33333	0.373901	0.654563	CUCUGUGAUGGAGCCCAUG
hsa-miR-novel-chr7_35695	hsa-mir-novel-chr7_35695	1.02235	0.927168	1	UUUUUCAUUAUUGCUCCUGACC
hsa-miR-novel-chr7_35727	hsa-mir-novel-chr7_35727	-1.19044	0.688776	0.95353	UAGUGGGUUAUCAGAACU
hsa-miR-novel-chr7_35759	hsa-mir-novel-chr7_35759	-1.66667	0.373901	0.654563	UGAGCAUCGGCCUCCUGUG
hsa-miR-novel-chr7_35762	hsa-mir-novel-chr7_35762	-1.06122	0.936341	1	UCGGCUGUGUAUCUCUGUGUC
hsa-miR-novel-chr7_35861	hsa-mir-novel-chr7_35861	1.29091	0.0232152	0.654563	UCCGGUUCUCAGGGCUCCACC
hsa-miR-novel-chr7_35889	hsa-mir-novel-chr7_35889	2	0	0	UGGAAUGGCCUGAAGGUGGA
hsa-miR-novel-chr7_35983	hsa-mir-novel-chr7_35983	-1.45963	0.14222	0.654563	UGAGAACCACGUCUGCUCUGA
hsa-miR-novel-chr7_36103	hsa-mir-novel-chr7_36103	-1.33333	0.373901	0.654563	UGUCUUACUCCCUCAGGCACA
hsa-miR-novel-chr7_36231	hsa-mir-novel-chr7_36231	1.33333	0.373901	0.654563	AAAUGACUGUAGCUGUGAU
hsa-miR-novel-chr7_36320	hsa-mir-novel-chr7_36320	1.33333	0.373901	0.654563	UGCUGGGGCUGUGAAGGAUUUC
hsa-miR-novel-chr7_36703	hsa-mir-novel-chr7_36703	-2.96154	0.132314	0.654563	UUUGGCAAUGGUAGAACUCACA
hsa-miR-novel-chr7_36820	hsa-mir-novel-chr7_36820	-1.1	0.802482	1	UAGGACGUAUGCUUACCCUGUC
hsa-miR-novel-chr7_36947	hsa-mir-novel-chr7_36947	-1.33333	0.373901	0.654563	AGCUCCCCUCCUCCCCGGGA
hsa-miR-novel-chr8_37007	hsa-mir-novel-chr8_37007	1.25	0.518519	0.780317	AGUGGUUCUCUUGUGGCUCAAG
hsa-miR-novel-chr8_37114	hsa-mir-novel-chr8_37114	-1.41284	0.0838165	0.654563	UUGGCUGGUCUCUGCUCCGCAG
hsa-miR-novel-chr8_37221	hsa-mir-novel-chr8_37221	-1.33333	0.373901	0.654563	AAAAGCUGGGUUGAGAGG
hsa-miR-novel-chr8_37277	hsa-mir-novel-chr8_37277	1.33333	0.373901	0.654563	UAAGGCACGCGGUGAAUGC
hsa-miR-novel-chr8_37341	hsa-mir-novel-chr8_37341	1.33333	0.373901	0.654563	AAGGUGCUUGGGAACUGCUGGUU
hsa-miR-novel-chr8_37485	hsa-mir-novel-chr8_37485	1.33333	0.373901	0.654563	AUAGAGGAUUAAAGUGAGGACC
hsa-miR-novel-chr8_37508	hsa-mir-novel-chr8_37508	-1.33333	0.373901	0.654563	UUCUGGACUUGGCCUGCUUUU
hsa-miR-novel-chr8_37528	hsa-mir-novel-chr8_37528	-1.33333	0.373901	0.654563	ACUGGGAUUGUCCAUCAUGAUG
hsa-miR-novel-chr8_37687	hsa-mir-novel-chr8_37687	1.33333	0.373901	0.654563	AUCCUCCUGAUCCCUUU
hsa-miR-novel-chr8_37753	hsa-mir-novel-chr8_37753	-2.0625	0.0663037	0.654563	AGAGGCUGUUUCUGAGC
hsa-miR-novel-chr8_37774	hsa-mir-novel-chr8_37774	-1.66667	0.116117	0.654563	UGCCCAGGGGCUGUGAGA
hsa-miR-novel-chr8_37777	hsa-mir-novel-chr8_37777	1.66667	0.116117	0.654563	UCAGGCUCAGUCCCCUCC
hsa-miR-novel-chr8_37936	hsa-mir-novel-chr8_37936	-1.33333	0.373901	0.654563	UUGGCUAACCCAAAACAGAGACU
hsa-miR-novel-chr8_38030	hsa-mir-novel-chr8_38030	-2	0	0	UUAUCCUCCAGUAGACUAGGGA
hsa-miR-novel-chr8_38035	hsa-mir-novel-chr8_38035	-1.66667	0.373901	0.654563	UUUGAUAAGCUGACAUGGGAC
hsa-miR-novel-chr8_38114	hsa-mir-novel-chr8_38114	-1.25	0.518519	0.780317	GUGCUCUGAAUGUCAUA
hsa-miR-novel-chr8_38124	hsa-mir-novel-chr8_38124	1.5	0.373901	0.654563	UUAGAGCUUCAACCUCCAGUGUGA
hsa-miR-novel-chr8_38290	hsa-mir-novel-chr8_38290	-1.82497	0.053082	0.654563	CUAGACUGAAGCUCCUUGAGG
hsa-miR-novel-chr9_38373	hsa-mir-novel-chr9_38373	1	1	1	UGCUCUUCGCCCUGCUGUUGGA
hsa-miR-novel-chr9_38524	hsa-mir-novel-chr9_38524	-1.33333	0.373901	0.654563	UUUCCUAUAGAAAGCUGUGUAGAC
hsa-miR-novel-chr9_38575	hsa-mir-novel-chr9_38575	-1.33333	0.373901	0.654563	UUAGGUUUAUGUAGAGAGCGUCU
hsa-miR-novel-chr9_38814	hsa-mir-novel-chr9_38814	1.33333	0.373901	0.654563	AACAUGCCACCGUAUUCUUCAUU
hsa-miR-novel-chr9_38987	hsa-mir-novel-chr9_38987	-1.33333	0.373901	0.654563	UCUCUCUCUCCCCCGCUCCCC
hsa-miR-novel-chr9_39134	hsa-mir-novel-chr9_39134	-2.33333	0.373901	0.654563	UGGAAAAUUCCUGGGAAGUCU
hsa-miR-novel-chr9_39145	hsa-mir-novel-chr9_39145	1.66667	0.116117	0.654563	AAAAGCUGUCCACUGUAGAGUU
hsa-miR-novel-chr9_39152	hsa-mir-novel-chr9_39152	-1.33333	0.373901	0.654563	CCUUUCACUGAUGUGCUCCACU
hsa-miR-novel-chr9_39212	hsa-mir-novel-chr9_39212	-1.25	0.518519	0.780317	AUUGCGUUGGCCACUUUACU
hsa-miR-novel-chr9_39323	hsa-mir-novel-chr9_39323	1.21716	0.492858	0.780317	UGGAAGACUAGUGAUUUUGUUGUU
hsa-miR-novel-chr9_39403	hsa-mir-novel-chr9_39403	-1.33913	0.190429	0.654563	CGGGUGCUGUAGGCUUU
hsa-miR-novel-chr9_39444	hsa-mir-novel-chr9_39444	1.33333	0.373901	0.654563	UCUCAGGCUCUUGGAAUCUG
hsa-miR-novel-chr9_39515	hsa-mir-novel-chr9_39515	1.33333	0.373901	0.654563	AACAUGCCACCGUAUUCUUCAUU
hsa-miR-novel-chr9_39626	hsa-mir-novel-chr9_39626	-1.43887	0.198894	0.654563	ACAGUAGUCUGCACAUUGGUU
hsa-miR-novel-chr9_39630	hsa-mir-novel-chr9_39630	1.25	0.518519	0.780317	CCAGGUGUCUUCCAUUCUGUCC
hsa-miR-novel-chr9_39643	hsa-mir-novel-chr9_39643	-1.33333	0.373901	0.654563	AGCUGUGGCCUCCAGGGC
hsa-miR-novel-chrX_40137	hsa-mir-novel-chrX_40137	-1.33333	0.373901	0.654563	UAGGAUAUUUUCAACUCACGA
hsa-miR-novel-chrX_40200	hsa-mir-novel-chrX_40200	-1.33333	0.373901	0.654563	UCAGAGGUGCUUGGAAUGC
hsa-miR-novel-chrX_40284	hsa-mir-novel-chrX_40284	1.33333	0.373901	0.654563	AAGGUAGGAUUAGAUCAUUAGCU
hsa-miR-novel-chrX_40352	hsa-mir-novel-chrX_40352	1.33333	0.373901	0.654563	GCACCUUCGAUAGGCUGGGCUCUU
hsa-miR-novel-chrX_40388	hsa-mir-novel-chrX_40388	-1.33333	0.373901	0.654563	UGCUUCCUUCAUAAUUAUAUUGA
hsa-miR-novel-chrX_40440	hsa-mir-novel-chrX_40440	-1.66667	0.116117	0.654563	UUUUUUUUGGUCUGAGGA
hsa-miR-novel-chrX_40633	hsa-mir-novel-chrX_40633	1.6	0.348641	0.654563	ACUCCUCAUUUGUAAACUCAGG
hsa-miR-novel-chrX_40770	hsa-mir-novel-chrX_40770	1.33333	0.373901	0.654563	CCGCUCUCAGCCUCUCAUCUGU
hsa-miR-novel-chrX_40798	hsa-mir-novel-chrX_40798	-1.33333	0.373901	0.654563	UAGGAUAUUUUCAACUCACGA
hsa-miR-novel-chrX_40866	hsa-mir-novel-chrX_40866	-1.26878	0.543035	0.808415	AGCUACAUUGUCUGCUGGGUUUC
hsa-miR-novel-chrX_40888	hsa-mir-novel-chrX_40888	-1.33333	0.373901	0.654563	GAUUGAGUUGGUCUAACCCCUGGCU
hsa-miR-novel-chrX_40939	hsa-mir-novel-chrX_40939	-1.25	0.518519	0.780317	UAUCGUGCAUAUAUCUACCACA
hsa-miR-novel-chrX_41142	hsa-mir-novel-chrX_41142	-1.84375	0.29871	0.654563	ACUCCAGCCCCACAGCCUCAGC
hsa-miR-novel-chrX_41207	hsa-mir-novel-chrX_41207	1.125	0.743643	1	UUUUGCGAUGUGUUCCUAAU
hsa-miR-novel-chrX_41210	hsa-mir-novel-chrX_41210	-2	0.0316629	0.654563	UGUGACAGAUUGAUAACUGAAA
hsa-miR-novel-chrX_41214	hsa-mir-novel-chrX_41214	1.96154	0.151051	0.654563	CAAAACGUGAGGCGCUGCUAU
hsa-miR-novel-chrX_41246	hsa-mir-novel-chrX_41246	1.33333	0.373901	0.654563	GUAAGGCACCCUUCUGAGUAGA
hsa-miR-novel-chrX_41248	hsa-mir-novel-chrX_41248	-1.33333	0.373901	0.654563	UGAUUGUAGCCUUUUGGAGUAG
hsa-miR-novel-chrY_41353	hsa-mir-novel-chrY_41353	1.33333	0.373901	0.654563	GAGACAAUAUAGGACCAGAA
hsa-miR-novel-chrY_41355	hsa-mir-novel-chrY_41355	-1.25	0.677869	0.941173	UCCUGCUAAAUGUUGCUGCUGU
hsa-miR-novel-chrY_41466	hsa-mir-novel-chrY_41466	1.33333	0.373901	0.654563	CAUUGAAUUUGUGGAUUACUG
