# Supplementary material for: Integrated analysis of lncRNA, miRNA and mRNA profiles reveals potential lncRNA functions during early HIV infection
Source: J Transl Med. 2021 Apr 1;19:135. doi: 10.1186/s12967-021-02802-9 (PMC8015739; doi:10.1186/s12967-021-02802-9)
Supplement: Supplementary file 5 — Additional file 5: Table S5. Predictive cis-target mRNAs of differentially expressed lncRNAs. [file 12967_2021_2802_MOESM5_ESM.xlsx]

## Sheet: Overlap
Table S5 Predictive cis-target mRNAs of differentially expressed lncRNAs.a
LncRNA Transcript ID	Regulation	Strand	Chr	Start	Stop	category	Log2(Fold Change)	p value	Gene Symbol	Gene ID	Gene Strand	Gene Chr	Gene Start	Gene Stop	Log2(Fold Change)	p value		a. Predictive target mRNAs overlap with differentially expressed lncRNAs.
ENST00000602478	Up	+	chr22	43011249	43011913	bidirectional	2.87758	0.0003	CYB5R3	ENSG00000100243	-	chr22	43013845	43045574	1.12783	0.0119
ENST00000604546	Up	+	chr1	154909845	154910535	bidirectional	2.33829	0.00325	PMVK	ENSG00000163344	-	chr1	154897209	154909467	-0.0696956	0.8396
BC042735	Up	+	chr13	25497105	25498564	bidirectional	2.06112	0.0048	CENPJ	ENSG00000151849	-	chr13	25456411	25497026	-0.627196	0.08125
ENST00000563103	Up	-	chr15	45384847	45493373	intron sense-overlapping	1.84458	0.0134	DUOX2	ENSG00000140279	-	chr15	45384847	45493373	-0.466991	1
ENST00000365188	Up	-	chr22	42949622	42978044	intronic antisense	1.63236	5e-05	SERHL2	ENSG00000183569	+	chr22	42949622	42978044	-0.806011	1
ENST00000364558	Up	+	chr12	112597991	112819896	intronic antisense	1.5102	0.01495	HECTD4	ENSG00000173064	-	chr12	112597991	112819896	0.0122662	0.97595
ENST00000607241	Up	+	chr2	9696027	9696904	bidirectional	1.43579	0.0341	ADAM17	ENSG00000151694	-	chr2	9613786	9695921	0.127507	0.72205
ENST00000563105	Up	+	chr6	109703997	109704869	bidirectional	1.35033	0.0158	CD164	ENSG00000135535	-	chr6	109687716	109703762	0.525391	0.06085
ENST00000594721	Up	+	chr19	55402038	55402786	exon sense-overlapping	1.26432	0.00325	FCAR	ENSG00000186431	+	chr19	55385703	55401838	1.25906	0.0001
uc003niu.1	Up	-	chr6	27092761	27100571	exon sense-overlapping	1.06056	0.021	HIST1H2BJ	ENSG00000124635	-	chr6	27092761	27100571	1.34964	0.0011
ENST00000564481	Down	-	chr8	42009289	42010281	bidirectional	-1.53345	0.01495	AP3M2	ENSG00000070718	+	chr8	42010463	42029191	-1.21239	0.00155
ENST00000554360	Down	-	chr14	58466452	58764857	intronic antisense	-1.23379	0.01045	C14orf37	ENSG00000139971	-	chr14	58466452	58764857	2.72016	0.209
ENST00000458325	Down	-	chr1	239549864	240080255	intronic antisense	-1.87465	0.0486	CHRM3	ENSG00000133019	+	chr1	239549864	240080255	0.196401	1
ENST00000427859	Down	-	chr1	239549864	240080255	intronic antisense	-2.68683	0.00015	CHRM3	ENSG00000133019	+	chr1	239549864	240080255	0.196401	1
NR_045672	Down	-	chr6	45866189	46048132	exon sense-overlapping	-1.50566	0.0058	CLIC5	ENSG00000112782	-	chr6	45866189	46048132	-1.14776	1
uc001rpo.1	Down	-	chr12	47469489	47630443	intronic antisense	-1.96838	0.0016	PCED1B	ENSG00000179715	+	chr12	47469489	47630443	-1.19262	0.1724
ENST00000500365	Down	-	chr12	47469489	47630443	natural antisense	-1.597	0.0157	PCED1B	ENSG00000179715	+	chr12	47469489	47630443	-1.19262	0.1724
uc003dkz.3	Down	-	chr3	59735035	61237133	exon sense-overlapping	-2.70917	0.00025	FHIT	ENSG00000189283	-	chr3	59735035	61237133	-0.893874	0.29675
ENST00000439298	Down	+	chr9	130577290	130617035	natural antisense	-2.10796	0.0168	FPGS	ENSG00000136877	+	chr9	130556875	130576606	-0.805186	0.086
NR_131188	Down	-	chr19	49199227	49209207	natural antisense	-2.23958	0.0071	FUT2	ENSG00000176920	+	chr19	49199227	49209207	0	1
uc002nyj.1	Down	+	chr19	35645632	35660786	exon sense-overlapping	-1.41795	0.0077	FXYD7	ENSG00000221946	+	chr19	35615416	35645204	-4.42346	1
ENST00000469070	Down	+	chr3	119813741	119855630	bidirectional	-2.03975	0.01385	GSK3B	ENSG00000082701	-	chr3	119540169	119813264	0.448476	0.17075
ENST00000433933	Down	+	chr2	197059093	197458416	intronic antisense	-2.33376	0.03905	HECW2	ENSG00000138411	-	chr2	197059093	197458416	0.0167368	0.99105
uc003nti.1	Down	-	chr6	31321648	31325414	exon sense-overlapping	-25.366	0.0422	HLA-B	ENSG00000234745	-	chr6	31321648	31325414	0.0593334	0.8523
ENST00000605725	Down	-	chr1	62207669	62208096	bidirectional	-inf	5e-05	INADL	ENSG00000132849	+	chr1	62208148	62629592	-1.68479	5e-05
ENST00000609190	Down	-	chr3	155755489	156256545	natural antisense	-1.26036	0.0322	KCNAB1	ENSG00000169282	+	chr3	155755489	156256545	0.606921	1
ENST00000607145	Down	+	chr1	11086579	11107290	natural antisense	-1.38086	0.0014	MASP2	ENSG00000009724	-	chr1	11086579	11107290	0.604696	1
ENST00000221169	Down	-	chr8	24808467	24814624	exon sense-overlapping	-3.46768	0.0002	NEFL	NA	NA	NA	NA	NA	NA	NA
U54776	Down	+	chr6	136172833	136546761	exon sense-overlapping	-1.56659	0.0018	PDE7B	ENSG00000171408	+	chr6	136172833	136546761	-0.330228	0.6742
ENST00000452622	Down	+	chr7	560027	564869	bidirectional	-1.27583	0.02075	PDGFA	ENSG00000197461	-	chr7	536894	559933	-0.204653	0.59785
ENST00000602455	Down	+	chrX	49126305	49157929	intron sense-overlapping	-1.32661	0.02845	PPP1R3F	ENSG00000049769	+	chrX	49126305	49157929	-2.81696	5e-05
ENST00000445427	Down	+	chr10	6622380	6633059	bidirectional	-1.02525	0.0108	PRKCQ	ENSG00000065675	-	chr10	6469104	6622263	-0.417768	0.1079
uc004ckd.3	Down	+	chr9	139869545	139880862	exon sense-overlapping	-2.9374	0.018	PTGDS	ENSG00000107317	+	chr9	139869545	139880862	-1.17533	0.1236
ENST00000605896	Down	-	chr6	35182189	35220856	intronic antisense	-1.25793	0.0173	SCUBE3	ENSG00000146197	+	chr6	35182189	35220856	-0.179989	1
ENST00000450589	Down	-	chr1	173832385	173872687	bidirectional	-1.66517	0.04075	SERPINC1	ENSG00000117601	-	chr1	173872946	173886516	0.299405	1
ENST00000534918	Down	+	chr5	473350	524447	natural antisense	-2.36601	0.005	SLC9A3	ENSG00000066230	-	chr5	473350	524447	0	1
ENST00000566814	Down	+	chr22	26908502	26910534	bidirectional	-1.44386	0.0126	TFIP11	ENSG00000100109	-	chr22	26879842	26908471	0.013305	0.9726
ENST00000514042	Down	-	chr5	79287133	79379477	natural antisense	-2.06785	0.00315	THBS4	ENSG00000113296	+	chr5	79287133	79379477	-1.12677	1
ENST00000434182	Down	+	chr1	151810294	151826173	intronic antisense	-2.17303	0.0094	THEM5	ENSG00000196407	-	chr1	151810294	151826173	0	1
NR_024237	Down	+	chr1	151810294	151826173	natural antisense	-1.77069	0.04855	THEM5	ENSG00000196407	-	chr1	151810294	151826173	0	1
ENST00000563192	Down	-	chr16	2204797	2205359	bidirectional	-1.84947	0.0027	TRAF7	ENSG00000131653	+	chr16	2205698	2246526	0.371739	0.3664
ENST00000604340	Down	+	chr2	158733213	158992666	intron sense-overlapping	-2.70822	0.01995	UPP2	ENSG00000007001	+	chr2	158733213	158992666	inf	1
ENST00000602575	Down	-	chr8	10753554	11058875	intron sense-overlapping	-1.692	0.0169	XKR6	ENSG00000171044	-	chr8	10753554	11058875	-1.17118	0.205
ENST00000530248	Down	-	chr8	10753554	11058875	intron sense-overlapping	-1.32332	0.0142	XKR6	ENSG00000171044	-	chr8	10753554	11058875	-1.17118	0.205

## Sheet: Nearby
Table S5 Predictive cis-target mRNAs of differentially expressed lncRNAs.b
LncRNA Transcript ID	Regulation	Strand	category	Log2(Fold Change)	p value		Start	Stop	Start-300000	Stop+300000	Gene Name	Gene Regulation	Gene ID	Gene Strand	Log2(Fold Change)	p value	gene Chr	Gene Strand	Gene Stop		b. Predictive target mRNAs nearby differentially expressed lncRNAs.
ENST00000492960	down	-	intergenic	-2.15203	5e-05	chr2	98081082	98100408	97781082	98400408	ZAP70	DOWN	ENSG00000115085	+	-1.2753	5e-05	chr2	98330022	98356325
TCONS_00006930	down	+	intergenic	-1.03036	0.01015	chr3	112315409	112322286	112015409	112622286	BTLA	DOWN	ENSG00000186265	-	-1.2087	0.0065	chr3	112182814	112218408
ENST00000597355	Up	-	intergenic	inf	0.02285	chr19	54949191	54949528	54649191	55249528	LILRB4	UP	ENSG00000186818	+	1.5607	0.00765	chr19	55173578	55181810
ENST00000574365	down	+	intergenic	-2.30602	0.0148	chr17	47911600	47913816	47611600	48213816	ITGA3	DOWN	ENSG00000005884	+	-1.34117	0.0218	chr17	48133331	48167845
ENST00000587762	Up	-	intergenic	1.18134	0.0002	chr19	13945329	13947173	13645329	14247173	MRI1	DOWN	ENSG00000037757	+	-1.53214	0.0044	chr19	13875345	13889276
ENST00000221169	down	-	exon sense-overlapping	-3.46768	0.0002	chr8	24808467	24814624	24508467	25114624	ADAM28	DOWN	ENSG00000042980	+	-1.51323	0.00025	chr8	24151552	24769586
ENST00000602455	down	+	intron sense-overlapping	-1.32661	0.02845	chrX	49126305	49157929	48826305	49457929	PPP1R3F	DOWN	ENSG00000049769	+	-2.81696	5e-05	chrX	49126305	49157929
ENST00000439898	down	+	intergenic	-1.05389	0.0257	chr3	50297734	50300790	49997734	50600790	RASSF1	DOWN	ENSG00000068028	-	-1.16211	5e-05	chr3	50367218	50378411
ENST00000598393	down	-	intergenic	-2.13308	0.0052	chr11	64552392	64553092	64252392	64853092	PYGM	DOWN	ENSG00000068976	-	-2.33468	0.0003	chr11	64513860	64527769
ENST00000564481	down	-	bidirectional	-1.53345	0.01495	chr8	42009289	42010281	41709289	42310281	AP3M2	DOWN	ENSG00000070718	+	-1.21239	0.00155	chr8	42010463	42029191
ENST00000563105	Up	+	bidirectional	1.35033	0.0158	chr6	109703997	109704869	109403997	110004869	SESN1	UP	ENSG00000080546	-	-1.14238	0.0053	chr6	109307639	109416022
NR_024344	down	-	intergenic	-2.66922	5e-05	chr11	133766329	133771634	133466329	134071634	IGSF9B	DOWN	ENSG00000080854	-	-1.56229	0.04155	chr11	133778458	133826880
NR_109859	down	+	intergenic	-2.91573	0.0309	chr20	3789140	3793080	3489140	4093080	SIGLEC1	UP	ENSG00000088827	-	3.70283	5e-05	chr20	3667616	3687775
ENST00000456129	down	+	intergenic	-1.72111	0.00225	chr22	27042391	27176855	26742391	27476855	SEZ6L	DOWN	ENSG00000100095	+	-1.28836	0.01025	chr22	26565439	26779562
ENST00000566814	down	+	bidirectional	-1.44386	0.0126	chr22	26908502	26910534	26608502	27210534	SEZ6L	DOWN	ENSG00000100095	+	-1.28836	0.01025	chr22	26565439	26779562
ENST00000423278	down	+	intergenic	-1.41555	0.0001	chr22	27042391	27176855	26742391	27476855	SEZ6L	DOWN	ENSG00000100095	+	-1.28836	0.01025	chr22	26565439	26779562
ENST00000430080	down	+	intergenic	-1.39222	0.01005	chr22	27042391	27176855	26742391	27476855	SEZ6L	DOWN	ENSG00000100095	+	-1.28836	0.01025	chr22	26565439	26779562
ENST00000365188	Up	-	intronic antisense	1.63236	5e-05	chr22	42949622	42978044	42649622	43278044	CYB5R3	UP	ENSG00000100243	-	1.12783	0.0119	chr22	43013845	43045574
ENST00000602478	Up	+	bidirectional	2.87758	0.0003	chr22	43011249	43011913	42711249	43311913	CYB5R3	UP	ENSG00000100243	-	1.12783	0.0119	chr22	43013845	43045574
AK021609	Up	+	intergenic	1.22323	0.0319	chr20	42097797	42100648	41797797	42400648	MYBL2	UP	ENSG00000101057	+	2.31352	5e-05	chr20	42295753	42345136
NR_024121	down	-	bidirectional	-inf	0.0001	chr16	576846	577406	276846	877406	CAPN15	DOWN	ENSG00000103326	+	-1.0953	0.01695	chr16	577716	604636
ENST00000571340	down	+	intergenic	-2.5992	0.00065	chr16	53420855	53422997	53120855	53722997	RPGRIP1L	DOWN	ENSG00000103494	-	-1.32263	0.01275	chr16	53631594	53737850
uc002nyj.1	down	+	exon sense-overlapping	-1.41795	0.0077	chr19	35645632	35660786	35345632	35960786	LSR	DOWN	ENSG00000105699	+	-1.61821	0.03125	chr19	35739232	35758867
ENST00000598368	down	+	intergenic	-1.78293	0.03805	chr10	104209573	104220863	103909573	104520863	FBXL15	DOWN	ENSG00000107872	+	-2.0725	5e-05	chr10	104162373	104182893
ENST00000473970	down	+	natural antisense	-1.44451	0.0076	chr10	104209573	104220863	103909573	104520863	FBXL15	DOWN	ENSG00000107872	+	-2.0725	5e-05	chr10	104162373	104182893
ENST00000605896	down	-	intronic antisense	-1.25793	0.0173	chr6	35182189	35220856	34882189	35520856	FANCE	UP	ENSG00000112039	+	-1.01664	0.01305	chr6	35420137	35434880
ENST00000444259	down	+	intergenic	-1.79199	0.0072	chr6	111599134	111599945	111299134	111899945	SLC16A10	UP	ENSG00000112394	+	-2.5727	0.0001	chr6	111408780	111580237
ENST00000607386	down	+	intergenic	-1.27889	0.00545	chr6	111616703	111619806	111316703	111919806	SLC16A10	UP	ENSG00000112394	+	-2.5727	0.0001	chr6	111408780	111580237
ENST00000534918	down	+	natural antisense	-2.36601	0.005	chr5	473350	524447	173350	824447	CEP72	DOWN	ENSG00000112877	+	-1.22565	0.0084	chr5	612386	693510
ENST00000458748	down	+	intergenic	-1.33652	5e-05	chr1	109642814	109643241	109342814	109943241	KIAA1324	DOWN	ENSG00000116299	+	-1.97073	0.00145	chr1	109648572	109749401
TCONS_00010556	Up	-	intergenic	1.91076	0.03805	chr5	172233451	172234198	171933451	172534198	DUSP1	UP	ENSG00000120129	-	1.27487	5e-05	chr5	172185228	172204777
ENST00000591976	down	+	intergenic	-1.5145	0.00945	chr19	37978900	37979554	37678900	38279554	ZFP30	DOWN	ENSG00000120784	-	-1.58598	0.00235	chr19	37988062	38210691
											ZNF607	DOWN	ENSG00000198182	-	-1.74126	0.0141	chr19	37988062	38210691
											ZNF793	DOWN	ENSG00000188227	+	-2.08976	0.0019	chr19	37988062	38210691
TCONS_00008049	Up	+	intergenic	1.46281	0.004	chr4	38749926	38754585	38449926	39054585	TMEM156	DOWN	ENSG00000121895	-	-1.15977	0.0143	chr4	38968364	39034542
ENST00000604340	down	+	intron sense-overlapping	-2.70822	0.01995	chr2	158733213	158992666	158433213	159292666	ACVR1C	DOWN	ENSG00000123612	-	-2.39747	0.00065	chr2	158383278	158485517
uc003niu.1	Up	-	exon sense-overlapping	1.06056	0.021	chr6	27092761	27100571	26792761	27400571	HIST1H2BJ	UP	ENSG00000124635	-	1.34964	0.0011	chr6	27092761	27100571
NR_024368	down	+	intergenic	-1.11389	5e-05	chr7	128281294	128301051	127981294	128601051	CCDC136	DOWN	ENSG00000128596	+	-1.66714	0.0044	chr7	128430810	128462186
ENST00000592381	down	+	intergenic	-1.01513	0.0089	chr17	33895138	33901811	33595138	34201811	MMP28	DOWN	ENSG00000129270	-	-3.8573	0.0004	chr17	34083267	34122711
ENST00000594816	down	-	intergenic	-1.37958	0.01165	chr19	58939998	58942515	58639998	59242515	ZNF132	DOWN	ENSG00000131849	-	-1.60881	0.0001	chr19	58944180	58951589
ENST00000605725	down	-	bidirectional	-inf	5e-05	chr1	62207669	62208096	61907669	62508096	INADL	DOWN	ENSG00000132849	+	-1.68479	5e-05	chr1	62208148	62629592
uc003jvo.3	Up	-	bidirectional	1.54395	0.0153	chr5	68477524	68485292	68177524	68785292	CCNB1	UP	ENSG00000134057	+	1.36864	0.0012	chr5	68462836	68474072
ENST00000517927	down	+	intergenic	-1.9926	0.0002	chr5	159895274	159914433	159595274	160214433	CCNJL	DOWN	ENSG00000135083	-	-1.96831	0.0021	chr5	159678658	159772403
ENST00000427548	down	-	exon sense-overlapping	-1.46527	0.0154	chr9	115759494	115774507	115459494	116074507	ZFP37	DOWN	ENSG00000136866	-	-1.22805	0.015	chr9	115800659	115819039
ENST00000574939	down	+	intergenic	-2.90169	0.0085	chr9	35772159	35790429	35472159	36090429	SPAG8	DOWN	ENSG00000137098	-	-1.34999	0.03845	chr9	35792150	35812269
											NPR2	DOWN	ENSG00000159899	+	-2.21069	0.0114	chr9	35792150	35812269
ENST00000499966	down	+	intergenic	-1.08462	0.02545	chr16	66442426	66446038	66142426	66746038	CMTM2	DOWN	ENSG00000140932	+	-4.4834	5e-05	chr16	66613350	66622178
ENST00000481898	down	+	natural antisense	-1.59054	0.00415	chr17	16342135	16395467	16042135	16695467	ZNF287	DOWN	ENSG00000141040	-	-1.36218	0.01105	chr17	16454700	16472520
ENST00000593936	down	+	intergenic	-2.44847	0.01135	chr17	80251591	80252786	79951591	80552786	SECTM1	UP	ENSG00000141574	-	1.57352	5e-05	chr17	80278899	80291950
ENST00000525217	down	+	intergenic	-1.50737	0.0463	chr11	287304	288987	-12696	588987	ATHL1	DOWN	ENSG00000142102	+	-1.55772	5e-05	chr11	289134	296107
ENST00000418218	down	-	natural antisense	-1.57407	0.0169	chr2	241858201	241932728	241558201	242232728	CAPN10	DOWN	ENSG00000142330	+	-1.14358	0.0019	chr2	241526132	241570676
uc001bxa.1	down	-	intergenic	-1.32864	0.0082	chr1	33607471	33608830	33307471	33908830	ADC	DOWN	ENSG00000142920	+	-2.36693	0.00035	chr1	33546704	33586131
uc001enh.1	down	-	intronic antisense	-1.52402	0.0188	chr1	145372087	145382434	145072087	145682434	ITGA10	DOWN	ENSG00000143127	+	-1.5811	0.0422	chr1	145524890	145543868
ENST00000523840	down	-	intergenic	-1.81947	0.0215	chr8	25283036	25284096	24983036	25584096	GNRH1	DOWN	ENSG00000147437	-	-1.74745	0.0006	chr8	25276775	25282170
ENST00000517664	down	+	intergenic	-1.0988	0.0477	chr8	73964412	73975296	73664412	74275296	RPL7	DOWN	ENSG00000147604	-	-1.09725	0.00035	chr8	74202505	74268696
uc004ckd.3	down	+	exon sense-overlapping	-2.9374	0.018	chr9	139869545	139880862	139569545	140180862	C9orf142	DOWN	ENSG00000148362	+	-1.36845	0.0001	chr9	139886869	139888436
ENST00000606645	down	+	intergenic	-1.09758	0.02615	chr1	2477903	2478899	2177903	2778899	PLCH2	DOWN	ENSG00000149527	+	-1.16965	0.0438	chr1	2357418	2436969
ENST00000364880	Up	-	intergenic	3.57632	0.03555	chr17	18966761	18967449	18666761	19267449	GRAP	DOWN	ENSG00000154016	-	-1.27647	5e-05	chr17	18853657	18950950
ENST00000571722	Up	-	intergenic	2.35757	0.00095	chr17	18966761	18967449	18666761	19267449	GRAP	DOWN	ENSG00000154016	-	-1.27647	5e-05	chr17	18853657	18950950
ENST00000577988	Up	+	intergenic	2.37574	0.0226	chr17	18965224	18965807	18665224	19265807	GRAP	DOWN	ENSG00000154016	-	-1.27647	5e-05	chr17	18853657	18950950
ENST00000606452	down	+	intergenic	-1.5872	0.0098	chr8	144683415	144685394	144383415	144985394	RHPN1	DOWN	ENSG00000158106	+	-2.06671	0.0006	chr8	144451056	144466390
ENST00000434182	down	+	intronic antisense	-2.17303	0.0094	chr1	151810294	151826173	151510294	152126173	THEM4	DOWN	ENSG00000159445	-	-1.72253	0.0006	chr1	151846059	151882284
NR_024237	down	+	natural antisense	-1.77069	0.04855	chr1	151810294	151826173	151510294	152126173	THEM4	DOWN	ENSG00000159445	-	-1.72253	0.0006	chr1	151846059	151882284
ENST00000566575	down	-	intergenic	-1.90919	0.00745	chr22	42318026	42319104	42018026	42619104	TNFRSF13C	DOWN	ENSG00000159958	-	-1.10774	0.0483	chr22	42321044	42322822
ENST00000564287	Up	+	intergenic	2.21928	0.00815	chr1	212731174	212733073	212431174	213033073	ATF3	UP	ENSG00000162772	+	2.60914	5e-05	chr1	212738675	212794119
ENST00000604546	Up	+	bidirectional	2.33829	0.00325	chr1	154909845	154910535	154609845	155210535	PBXIP1	DOWN	ENSG00000163346	-	-1.44637	5e-05	chr1	154916551	154928599
ENST00000499502	down	-	intergenic	-1.3208	0.0039	chr4	6689174	6692746	6389174	6992746	S100P	DOWN	ENSG00000163993	+	-2.65332	0.0029	chr4	6694795	6698897
ENST00000511861	down	+	intergenic	-inf	5e-05	chr5	55354876	55363199	55054876	55663199	ANKRD55	DOWN	ENSG00000164512	-	-3.25907	5e-05	chr5	55395506	55529186
ENST00000449175	down	-	intergenic	-1.99662	0.00175	chr9	125871772	126030855	125571772	126330855	STRBP	DOWN	ENSG00000165209	-	-1.15844	0.0017	chr9	125871772	126030855
ENST00000600308	down	-	intergenic	-1.5618	0.0084	chr11	6223130	6224483	5923130	6524483	APBB1	DOWN	ENSG00000166313	-	-1.39699	0.0001	chr11	6416353	6440644
ENST00000580180	down	+	intergenic	-1.19247	0.0152	chr17	16342135	16395467	16042135	16695467	CENPV	DOWN	ENSG00000166582	-	-2.17975	0.01805	chr17	15879873	16256970
TCONS_l2_00017201	down	-	intergenic	-2.2183	5e-05	chr21	33937195	33940381	33637195	34240381	EVA1C	DOWN	ENSG00000166979	+	-1.20112	0.0253	chr21	33784313	33887709
ENST00000439298	down	+	natural antisense	-2.10796	0.0168	chr9	130577290	130617035	130277290	130917035	TTC16	DOWN	ENSG00000167094	+	-1.03561	0.03765	chr9	130374543	130497604
ENST00000563192	down	-	bidirectional	-1.84947	0.0027	chr16	2204797	2205359	1904797	2505359	E4F1	DOWN	ENSG00000167967	+	-1.05782	0.00055	chr16	2273566	2288712
TCONS_00002272	Up	+	intergenic	1.06286	0.02625	chr1	247496211	247556960	247196211	247856960	GCSAML	DOWN	ENSG00000169224	+	-2.18938	0.0002	chr1	247670359	247910364
AK123455	down	-	intergenic	-1.05979	0.03995	chr14	75477971	75479553	75177971	75779553	FOS	UP	ENSG00000170345	+	1.41861	0.0002	chr14	75745476	75748933
TCONS_l2_00012689	down	+	intergenic	-2.38433	5e-05	chr19	53700310	53723112	53400310	54023112	ZNF415	DOWN	ENSG00000170954	-	-2.00323	0.0002	chr19	53611131	53662328
											ZNF347	DOWN	ENSG00000197937	-	-1.27783	0.0047	chr19	53611131	53662328
uc003wgl.2	down	+	exon sense-overlapping	-1.29969	0.0176	chr7	149535455	149564568	149235455	149864568	ATP6V0E2	DOWN	ENSG00000171130	+	-1.13702	0.0089	chr7	149564785	149577784
NR_045672	down	-	exon sense-overlapping	-1.50566	0.0058	chr6	45866189	46048132	45566189	46348132	RCAN2	UP	ENSG00000172348	-	1.14411	0.0139	chr6	46188474	46459709
ENST00000587128	down	-	intergenic	-1.59762	0.04385	chr19	44376514	44405957	44076514	44705957	ZNF404	DOWN	ENSG00000176222	-	-1.34513	0.0204	chr19	44376514	44405957
ENST00000538731	down	-	intergenic	-1.42611	0.00265	chr12	132671286	132674240	132371286	132974240	PUS1	DOWN	ENSG00000177192	+	-1.17178	0.0014	chr12	132409280	132428406
ENST00000602405	down	-	exon sense-overlapping	-1.53899	0.001	chr17	8128138	8128798	7828138	8428798	TMEM107	DOWN	ENSG00000179029	-	2.51201	5e-05	chr17	8076554	8079717
ENST00000324348	down	-	intergenic	-1.05581	0.02495	chr17	7816641	7819271	7516641	8119271	PER1	DOWN	ENSG00000179094	-	1.51023	0.01075	chr17	8043787	8066864
ENST00000603385	down	+	intergenic	-2.28925	0.00475	chrX	53122891	53200364	52822891	53500364	FAM156B	DOWN	ENSG00000179304	+	-3.16431	5e-05	chrX	52920335	52937587
ENST00000457302	down	+	intergenic	-1.1691	0.0338	chr9	139931491	139932407	139631491	140232407	FUT7	DOWN	ENSG00000180549	-	-1.19572	0.0393	chr9	139901685	139931234
ENST00000429456	down	+	intergenic	-1.63882	0.04495	chr2	242823513	243026289	242523513	243326289	D2HGDH	DOWN	ENSG00000180902	+	-1.06526	0.0209	chr2	242673993	242708231
ENST00000433036	down	+	intergenic	-1.34162	0.0127	chr2	242629828	242633704	242329828	242933704	D2HGDH	DOWN	ENSG00000180902	+	-1.06526	0.0209	chr2	242673993	242708231
ENST00000576602	down	+	intergenic	-1.91186	0.0183	chr17	54946307	54946925	54646307	55246925	NOG	DOWN	ENSG00000183691	+	-2.21241	5e-05	chr17	54671059	54672951
ENST00000594721	Up	+	exon sense-overlapping	1.26432	0.00325	chr19	55402038	55402786	55102038	55702786	FCAR	UP	ENSG00000186431	+	1.25906	0.0001	chr19	55385703	55401838
ENST00000599382	down	-	intergenic	-1.69427	0.025	chr19	54949846	54950362	54649846	55250362	LILRB4	UP	ENSG00000186818	+	1.5607	0.00765	chr19	55155339	55161049
ENST00000445118	down	+	intergenic	-1.40796	0.00335	chr1	762970	794826	462970	1094826	KLHL17	DOWN	ENSG00000187961	+	-1.72974	0.00625	chr1	895966	901098
ENST00000573866	Up	-	intergenic	2.70969	5e-05	chr17	19015312	19015949	18715312	19315949	GRAPL	DOWN	ENSG00000189152	+	-2.37628	0.00575	chr17	19030781	19062489
TCONS_l2_00026976	down	-	intergenic	-4.17705	0.02225	chr7	150245545	150260951	149945545	150560951	ZNF775	DOWN	ENSG00000196456	+	-1.44381	0.03175	chr7	150060865	150109558
ENST00000433465	down	+	intergenic	-1.42393	0.01	chr21	46713199	46717269	46413199	47017269	ADARB1	DOWN	ENSG00000197381	+	-1.00075	0.01985	chr21	46491647	46646478
ENST00000449500	down	+	bidirectional	-1.72814	0.0119	chr20	62258579	62260177	61958579	62560177	STMN3	DOWN	ENSG00000197457	-	-1.68305	5e-05	chr20	62271057	62284962
ENST00000609190	down	-	natural antisense	-1.26036	0.0322	chr3	155755489	156256545	155455489	156556545	LEKR1	DOWN	ENSG00000197980	+	-2.14975	0.00745	chr3	156543269	156763918
ENST00000363046	Up	-	bidirectional	1.04363	0.0316	chr9	35657747	35658015	35357747	35958015	TPM2	DOWN	ENSG00000198467	-	-2.71571	5e-05	chr9	35681988	35691017
uc010jub.1	Up	-	intergenic	3.64452	0.0022	chr6	32546122	32546496	32246122	32846496	HLA-DRB5	UP	ENSG00000198502	-	1.23574	0.00015	chr6	32485119	32498064
ENST00000566551	down	-	intergenic	-1.93568	5e-05	chr1	23607801	23613245	23307801	23913245	TCEA3	DOWN	ENSG00000204219	-	-2.54975	5e-05	chr1	23707553	23751233
ENST00000399196	down	-	intergenic	-1.80353	5e-05	chr6	30766430	30798436	30466430	31098436	DDR1/IER3	DOWN	ENSG00000204580	+	-1.70557	5e-05	chr6	30844197	30867933
ENST00000607622	Up	+	intergenic	1.91894	0.0322	chr8	66754986	66755566	66454986	67055566	PDE7A	DOWN	ENSG00000205268	-	-1.0528	0.0001	chr8	66556968	66754557
uc003nti.1	down	-	exon sense-overlapping	-25.366	0.0422	chr6	31321648	31325414	31021648	31625414	HCG27	DOWN	ENSG00000206344	+	-1.30929	0.03115	chr6	31162976	31171745
ENST00000602575	down	-	intron sense-overlapping	-1.692	0.0169	chr8	10753554	11058875	10453554	11358875	AF131215.5	DOWN	ENSG00000215346	-	-1.35678	0.0341	chr8	10753554	11058875
ENST00000530248	down	-	intron sense-overlapping	-1.32332	0.0142	chr8	10753554	11058875	10453554	11358875	AF131215.5	DOWN	ENSG00000215346	-	-1.35678	0.0341	chr8	10753554	11058875
ENST00000606743	down	-	intergenic	-1.45026	0.0027	chr6	31362065	31363272	31062065	31663272	LTA	DOWN	ENSG00000226979	+	-1.03189	0.0496	chr6	31539830	31542101
uc031pyb.1	down	+	intergenic	-2.49877	0.03425	chr11	777577	784297	477577	1084297	AP006621.5	DOWN	ENSG00000255284	+	-1.71625	0.02305	chr11	777577	784297
