# Supplementary material for: Integrated analysis of lncRNA, miRNA and mRNA profiles reveals potential lncRNA functions during early HIV infection
Source: J Transl Med. 2021 Apr 1;19:135. doi: 10.1186/s12967-021-02802-9 (PMC8015739; doi:10.1186/s12967-021-02802-9)
Supplement: Supplementary file 6 — Additional file 6: Table S6. Experimentally validated miRNA-mRNA interactions from miRTarBase in ceRNA network. [file 12967_2021_2802_MOESM6_ESM.xlsx]

## Sheet: Sheet1
Table S6 Experimentally validated miRNA-mRNA interactions from miRTarBase in ceRNA network.
miRNA	Regulation	Target Gene	Experiments	Support Type	References (PMID)
hsa-miR-31-5p	Down	E2F2	Luciferase reporter assay//qRT-PCR//Western blot//Immunohistochemistry	Functional MTI	27174918
hsa-miR-101-3p	Down	FOS	Western blot	Non-Functional MTI	19008416
hsa-miR-101-3p	Down	FOS	qRT-PCR//Luciferase reporter assay//Western blot	Functional MTI	19133651
hsa-miR-101-3p	Down	FOS	Luciferase reporter assay	Functional MTI	27073439
hsa-miR-101-3p	Down	DUSP1	Luciferase reporter assay//qRT-PCR//Western blot	Functional MTI	21068409
hsa-miR-139-5p	Down	JUN	ChIP-seq//Flow//Luciferase reporter assay//qRT-PCR//Western blot	Functional MTI	25499265
hsa-miR-139-5p	Down	FOS	qRT-PCR//Western blot	Functional MTI	23001723
hsa-miR-139-5p	Down	FOS	qRT-PCR//Western blot	Functional MTI	27668889
hsa-miR-101-3p	Down	FOS	qRT-PCR	Functional MTI (Weak)	20712078
hsa-miR-101-3p	Down	TRIB1	PAR-CLIP	Functional MTI (Weak)	26701625
hsa-miR-27b-3p	Down	GNB4	CLASH	Functional MTI (Weak)	23622248
hsa-miR-27b-3p	Down	PLAGL2	PAR-CLIP	Functional MTI (Weak)	24398324
hsa-miR-27b-3p	Down	PLAGL2	PAR-CLIP	Functional MTI (Weak)	20371350
hsa-miR-27b-3p	Down	UBE2D1	PAR-CLIP	Functional MTI (Weak)	24398324
hsa-miR-27b-3p	Down	UBE2D1	PAR-CLIP	Functional MTI (Weak)	21572407
hsa-miR-27b-3p	Down	UBE2D1	PAR-CLIP	Functional MTI (Weak)	20371350
hsa-miR-27b-3p	Down	E2F7	HITS-CLIP	Functional MTI (Weak)	22473208
hsa-miR-548ah-3p	Down	DEPDC1B	PAR-CLIP	Functional MTI (Weak)	20371350
hsa-miR-99a-5p	Down	TRIB1	Sequencing	Functional MTI (Weak)	20371350
hsa-miR-99a-5p	Down	TRIB1	PAR-CLIP	Functional MTI (Weak)	26701625
hsa-let-7c-5p	Down	DUSP1	PAR-CLIP	Functional MTI (Weak)	21572407
hsa-let-7c-5p	Down	PLAGL2	PAR-CLIP	Functional MTI (Weak)	23592263
hsa-let-7c-5p	Down	PLAGL2	PAR-CLIP	Functional MTI (Weak)	26701625
hsa-let-7c-5p	Down	RRM2	PAR-CLIP	Functional MTI (Weak)	21572407
hsa-let-7c-5p	Down	ESPL1	PAR-CLIP	Functional MTI (Weak)	23446348
hsa-let-7c-5p	Down	ESPL1	PAR-CLIP	Functional MTI (Weak)	21572407
hsa-let-7a-5p	Up	CCR7	Luciferase reporter assay//Northern blot//qRT-PCR//Western blot	Functional MTI	22251626
hsa-miR-200c-3p	Up	ACVR2B	Luciferase reporter assay//Western blot	Functional MTI	22431721
hsa-miR-200c-3p	Up	PTPN13	FACS//Luciferase reporter assay//qRT-PCR//Western blot//Reporter assay	Functional MTI	20620960
hsa-miR-484	Up	TRAT1	HITS-CLIP	Functional MTI (Weak)	23313552
hsa-miR-484	Up	NEO1	CLASH	Functional MTI (Weak)	23622248
hsa-let-7a-5p	Up	NME4	CLASH	Functional MTI (Weak)	23622248
hsa-let-7a-5p	Up	EPHA4	PAR-CLIP	Functional MTI (Weak)	21572407
hsa-let-7a-5p	Up	MTUS1	CLASH	Functional MTI (Weak)	23622248
hsa-let-7a-5p	Up	GRPEL2	PAR-CLIP	Functional MTI (Weak)	23592263
hsa-let-7a-5p	Up	GRPEL2	PAR-CLIP	Functional MTI (Weak)	24398324
hsa-let-7a-5p	Up	GRPEL2	PAR-CLIP	Functional MTI (Weak)	23446348
hsa-let-7a-5p	Up	GRPEL2	PAR-CLIP	Functional MTI (Weak)	21572407
hsa-let-7a-5p	Up	GRPEL2	PAR-CLIP	Functional MTI (Weak)	20371350
hsa-let-7a-5p	Up	GRPEL2	PAR-CLIP	Functional MTI (Weak)	26701625
hsa-let-7a-5p	Up	SEMA4C	PAR-CLIP	Functional MTI (Weak)	24398324
hsa-let-7a-5p	Up	SEMA4C	PAR-CLIP	Functional MTI (Weak)	23446348
hsa-let-7a-5p	Up	SEMA4C	PAR-CLIP	Functional MTI (Weak)	20371350
hsa-let-7a-5p	Up	ZNF566	PAR-CLIP	Functional MTI (Weak)	23446348
hsa-let-7a-5p	Up	ZNF566	PAR-CLIP	Functional MTI (Weak)	21572407
hsa-let-7a-5p	Up	ZNF566	PAR-CLIP	Functional MTI (Weak)	20371350
hsa-let-7a-5p	Up	PEG10	PAR-CLIP	Functional MTI (Weak)	20371350
hsa-miR-200c-3p	Up	SESN1	PAR-CLIP	Functional MTI (Weak)	26701625
hsa-miR-200c-3p	Up	SESN1	PAR-CLIP	Functional MTI (Weak)	27292025
hsa-miR-200c-3p	Up	PLCG1	PAR-CLIP	Functional MTI (Weak)	24398324
hsa-miR-200c-3p	Up	NOG	qRT-PCR	Functional MTI (Weak)	23294929
