# Supplementary material for: Integrated analysis of lncRNA, miRNA and mRNA profiles reveals potential lncRNA functions during early HIV infection
Source: J Transl Med. 2021 Apr 1;19:135. doi: 10.1186/s12967-021-02802-9 (PMC8015739; doi:10.1186/s12967-021-02802-9)
Supplement: Supplementary file 7 — Additional file 7: Table S7. Enrichment analyses of target mRNAs in ceRNA neworks. [file 12967_2021_2802_MOESM7_ESM.xlsx]

## Sheet: Biological process
Table S7 Enrichment analyses of target mRNAs in ceRNA neworks.a
Term	Count	%	pvalue	Genes	List Total	Pop Hits	Pop Total	Fold Enrichment	Bonferroni	Benjamini	FDR		a. Biological process analyses of target mRNAs in ceRNA neworks.
GO:0009791~post-embryonic development	6	3.46821	0.000621	ENSG00000165646, ENSG00000114739, ENSG00000144655, ENSG00000153234, ENSG00000126003, ENSG00000112294	159	73	16792	8.68028	0.499779	0.499779	0.990253
GO:0032870~cellular response to hormone stimulus	5	2.89017	0.000833	ENSG00000142178, ENSG00000125740, ENSG00000177606, ENSG00000170345, ENSG00000120129	159	45	16792	11.7345	0.604982	0.371495	1.32555
GO:0000122~negative regulation of transcription from RNA polymerase II promoter	17	9.82659	0.00125686	ENSG00000125740, ENSG00000171033, ENSG00000183691, ENSG00000135334, ENSG00000138738, ENSG00000113645, ENSG00000162772, ENSG00000072401, ENSG00000167967, ENSG00000165891, ENSG00000179348, ENSG00000114739, ENSG00000128016, ENSG00000153234, ENSG00000148737, ENSG00000060138, ENSG00000008405	159	720	16792	2.49357	0.753965	0.373387	1.99445
GO:0050862~positive regulation of T cell receptor signaling pathway	3	1.7341	0.00237342	ENSG00000163519, ENSG00000104783, ENSG00000126353	159	8	16792	39.6038	0.929314	0.484376	3.73493
GO:0035556~intracellular signal transduction	11	6.35838	0.00487735	ENSG00000142178, ENSG00000124181, ENSG00000079308, ENSG00000128016, ENSG00000035499, ENSG00000115896, ENSG00000165304, ENSG00000151320, ENSG00000065357, ENSG00000120129, ENSG00000065802	159	403	16792	2.88266	0.99571	0.663888	7.53322
GO:0014066~regulation of phosphatidylinositol 3-kinase signaling	5	2.89017	0.00627557	ENSG00000163519, ENSG00000124882, ENSG00000163629, ENSG00000113070, ENSG00000178562	159	78	16792	6.76988	0.999106	0.689597	9.5926
GO:0051897~positive regulation of protein kinase B signaling	5	2.89017	0.00812959	ENSG00000148737, ENSG00000173083, ENSG00000113070, ENSG00000178562, ENSG00000126353	159	84	16792	6.28631	0.999889	0.727528	12.2571
GO:0051591~response to cAMP	4	2.31214	0.00922867	ENSG00000125740, ENSG00000177606, ENSG00000170345, ENSG00000120129	159	46	16792	9.18348	0.999968	0.725339	13.8016
GO:0045944~positive regulation of transcription from RNA polymerase II promoter	18	10.4046	0.0109933	ENSG00000125740, ENSG00000183691, ENSG00000135334, ENSG00000029153, ENSG00000162772, ENSG00000164985, ENSG00000170345, ENSG00000185630, ENSG00000165891, ENSG00000179348, ENSG00000177606, ENSG00000144655, ENSG00000153234, ENSG00000148737, ENSG00000126003, ENSG00000204103, ENSG00000100644, ENSG00000178562	159	981	16792	1.9378	0.999996	0.745764	16.2284
GO:1902895~positive regulation of pri-miRNA transcription from RNA polymerase II promoter	3	1.7341	0.0149577	ENSG00000177606, ENSG00000170345, ENSG00000100644	159	20	16792	15.8415	1	0.813698	21.4485
GO:0032496~response to lipopolysaccharide	6	3.46821	0.019513	ENSG00000177606, ENSG00000135334, ENSG00000170345, ENSG00000173334, ENSG00000131979, ENSG00000126353	159	164	16792	3.86378	1	0.864321	27.0697
GO:0006027~glycosaminoglycan catabolic process	3	1.7341	0.0246634	ENSG00000162512, ENSG00000135677, ENSG00000173083	159	26	16792	12.1858	1	0.901763	32.9702
GO:0045840~positive regulation of mitotic nuclear division	3	1.7341	0.0246634	ENSG00000124882, ENSG00000137804, ENSG00000178562	159	26	16792	12.1858	1	0.901763	32.9702
GO:0009749~response to glucose	4	2.31214	0.0262435	ENSG00000123612, ENSG00000114739, ENSG00000148737, ENSG00000169031	159	68	16792	6.21236	1	0.897813	34.6888
GO:0021533~cell differentiation in hindbrain	2	1.15607	0.0279646	ENSG00000183691, ENSG00000179348	159	3	16792	70.4067	1	0.895536	36.5136
GO:0019228~neuronal action potential	3	1.7341	0.0283376	ENSG00000151150, ENSG00000153253, ENSG00000100346	159	28	16792	11.3154	1	0.881974	36.9027
GO:0030203~glycosaminoglycan metabolic process	3	1.7341	0.0302519	ENSG00000162512, ENSG00000135677, ENSG00000038427	159	29	16792	10.9252	1	0.88243	38.8647
GO:0040001~establishment of mitotic spindle localization	2	1.15607	0.0371124	ENSG00000135476, ENSG00000137804	159	4	16792	52.805	1	0.916295	45.4368
GO:0010634~positive regulation of epithelial cell migration	3	1.7341	0.038397	ENSG00000177606, ENSG00000124181, ENSG00000100644	159	33	16792	9.60091	1	0.911553	46.5913
GO:0090266~regulation of mitotic cell cycle spindle assembly checkpoint	2	1.15607	0.0461746	ENSG00000136014, ENSG00000120129	159	5	16792	42.244	1	0.937605	53.1062
GO:0032570~response to progesterone	3	1.7341	0.0519638	ENSG00000125740, ENSG00000170345, ENSG00000004468	159	39	16792	8.12385	1	0.948951	57.4635
GO:0007160~cell-matrix adhesion	4	2.31214	0.0530735	ENSG00000088827, ENSG00000127990, ENSG00000173083, ENSG00000105855	159	90	16792	4.69378	1	0.944728	58.2541
GO:0006366~transcription from RNA polymerase II promoter	10	5.78035	0.0536497	ENSG00000125740, ENSG00000177606, ENSG00000144655, ENSG00000162772, ENSG00000170345, ENSG00000185630, ENSG00000126003, ENSG00000204103, ENSG00000179348, ENSG00000100644	159	513	16792	2.05868	1	0.938868	58.6592
GO:0018108~peptidyl-tyrosine phosphorylation	5	2.89017	0.0565769	ENSG00000124882, ENSG00000116106, ENSG00000165304, ENSG00000113070, ENSG00000133216	159	153	16792	3.45131	1	0.940596	60.6607
GO:0046854~phosphatidylinositol phosphorylation	4	2.31214	0.0589627	ENSG00000163519, ENSG00000124882, ENSG00000113070, ENSG00000178562	159	94	16792	4.49405	1	0.940596	62.2244
GO:0007595~lactation	3	1.7341	0.0592957	ENSG00000113494, ENSG00000159399, ENSG00000100644	159	42	16792	7.54358	1	0.934535	62.4379
GO:0061298~retina vasculature development in camera-type eye	2	1.15607	0.0640455	ENSG00000114739, ENSG00000100644	159	7	16792	30.1743	1	0.941485	65.3635
GO:0035335~peptidyl-tyrosine dephosphorylation	4	2.31214	0.0667368	ENSG00000158402, ENSG00000163629, ENSG00000111266, ENSG00000120129	159	99	16792	4.26707	1	0.942286	66.9249
GO:0001755~neural crest cell migration	3	1.7341	0.0669594	ENSG00000135622, ENSG00000168758, ENSG00000100644	159	45	16792	7.04067	1	0.936701	67.0511
GO:0006351~transcription, DNA-templated	26	15.0289	0.0684571	ENSG00000198131, ENSG00000135334, ENSG00000130956, ENSG00000181666, ENSG00000138738, ENSG00000113645, ENSG00000143365, ENSG00000167967, ENSG00000143842, ENSG00000170954, ENSG00000165891, ENSG00000187187, ENSG00000153234, ENSG00000157554, ENSG00000060138, ENSG00000008405, ENSG00000147180, ENSG00000186017, ENSG00000029153, ENSG00000164985, ENSG00000151623, ENSG00000179348, ENSG00000145734, ENSG0000…	159	1955	16792	1.40453	1	0.934551	67.8882
GO:0003151~outflow tract morphogenesis	3	1.7341	0.0695835	ENSG00000177606, ENSG00000183691, ENSG00000100644	159	46	16792	6.88761	1	0.931476	68.5046
GO:0042753~positive regulation of circadian rhythm	2	1.15607	0.0728558	ENSG00000029153, ENSG00000143365	159	8	16792	26.4025	1	0.934179	70.2328
GO:0021952~central nervous system projection neuron axonogenesis	2	1.15607	0.0728558	ENSG00000153234, ENSG00000133216	159	8	16792	26.4025	1	0.934179	70.2328
GO:0070244~negative regulation of thymocyte apoptotic process	2	1.15607	0.0728558	ENSG00000143365, ENSG00000100644	159	8	16792	26.4025	1	0.934179	70.2328
GO:0030148~sphingolipid biosynthetic process	3	1.7341	0.0749309	ENSG00000118402, ENSG00000165389, ENSG00000078124	159	48	16792	6.60063	1	0.93372	71.2823
GO:0048015~phosphatidylinositol-mediated signaling	4	2.31214	0.0783607	ENSG00000163519, ENSG00000124882, ENSG00000113070, ENSG00000178562	159	106	16792	3.98529	1	0.936527	72.9413
GO:0016477~cell migration	5	2.89017	0.079987	ENSG00000162512, ENSG00000124181, ENSG00000035499, ENSG00000113645, ENSG00000157554	159	172	16792	3.07006	1	0.935039	73.6961
GO:0007165~signal transduction	17	9.82659	0.0800858	ENSG00000163519, ENSG00000151150, ENSG00000004468, ENSG00000143376, ENSG00000134769, ENSG00000151623, ENSG00000186818, ENSG00000114739, ENSG00000124181, ENSG00000114450, ENSG00000153234, ENSG00000138669, ENSG00000157554, ENSG00000113070, ENSG00000100346, ENSG00000077238, ENSG00000100644	159	1161	16792	1.5464	1	0.930001	73.7413
GO:0045647~negative regulation of erythrocyte differentiation	2	1.15607	0.0815837	ENSG00000128016, ENSG00000204103	159	9	16792	23.4689	1	0.928344	74.4179
GO:0071277~cellular response to calcium ion	3	1.7341	0.0831872	ENSG00000125740, ENSG00000177606, ENSG00000170345	159	51	16792	6.21236	1	0.927	75.1241
GO:0019722~calcium-mediated signaling	3	1.7341	0.0831872	ENSG00000175471, ENSG00000172348, ENSG00000124181	159	51	16792	6.21236	1	0.927	75.1241
GO:0042472~inner ear morphogenesis	3	1.7341	0.0859988	ENSG00000204103, ENSG00000179348, ENSG00000133216	159	52	16792	6.09289	1	0.928535	76.3183
GO:0042416~dopamine biosynthetic process	2	1.15607	0.0902299	ENSG00000153234, ENSG00000131979	159	10	16792	21.122	1	0.933032	78.0147
GO:0008347~glial cell migration	2	1.15607	0.0902299	ENSG00000038427, ENSG00000116106	159	10	16792	21.122	1	0.933032	78.0147
GO:0045766~positive regulation of angiogenesis	4	2.31214	0.0945013	ENSG00000111961, ENSG00000124181, ENSG00000179348, ENSG00000100644	159	115	16792	3.67339	1	0.937158	79.6112
GO:0007173~epidermal growth factor receptor signaling pathway	3	1.7341	0.0975216	ENSG00000124882, ENSG00000124181, ENSG00000113070	159	56	16792	5.65768	1	0.93861	80.6737
GO:0030431~sleep	2	1.15607	0.0987953	ENSG00000170345, ENSG00000100346	159	11	16792	19.2018	1	0.936807	81.106
GO:0043306~positive regulation of mast cell degranulation	2	1.15607	0.0987953	ENSG00000179348, ENSG00000077238	159	11	16792	19.2018	1	0.936807	81.106
GO:0045060~negative thymic T cell selection	2	1.15607	0.0987953	ENSG00000178562, ENSG00000126353	159	11	16792	19.2018	1	0.936807	81.106

## Sheet: Molecular function
Table S7 Enrichment analyses of target mRNAs in ceRNA neworks.b
Term	Count	%	pvalue	Genes	List Total	Pop Hits	Pop Total	Fold Enrichment	Bonferroni	Benjamini	FDR		b. Molecular function analyses of target mRNAs in ceRNA neworks.
GO:0000982~transcription factor activity, RNA polymerase II core promoter proximal region sequence-specific binding	5	2.89017	5.02341e-05	ENSG00000125740, ENSG00000177606, ENSG00000029153, ENSG00000162772, ENSG00000170345	154	23	16881	23.8298	0.0167374	0.0167374	0.0682655
GO:0003700~transcription factor activity, sequence-specific DNA binding	23	13.2948	5.52901e-05	ENSG00000125740, ENSG00000147180, ENSG00000198131, ENSG00000029153, ENSG00000162772, ENSG00000143842, ENSG00000143365, ENSG00000167967, ENSG00000170345, ENSG00000185630, ENSG00000170954, ENSG00000165891, ENSG00000151623, ENSG00000179348, ENSG00000177606, ENSG00000187187, ENSG00000144655, ENSG00000007968, ENSG00000148737, ENSG00000126003, ENSG00000157554, ENSG00000060138, ENSG00000100644	154	961	16881	2.62351	0.0184065	0.00924598	0.0751338
GO:0043565~sequence-specific DNA binding	16	9.24855	7.4681e-05	ENSG00000125740, ENSG00000147180, ENSG00000138738, ENSG00000162772, ENSG00000143365, ENSG00000143842, ENSG00000170345, ENSG00000185630, ENSG00000151623, ENSG00000177606, ENSG00000144655, ENSG00000153234, ENSG00000148737, ENSG00000126003, ENSG00000157554, ENSG00000100644	154	518	16881	3.38585	0.0247815	0.0083297	0.101472
GO:0008134~transcription factor binding	11	6.35838	0.000268749	ENSG00000125740, ENSG00000177606, ENSG00000007968, ENSG00000148737, ENSG00000170345, ENSG00000185630, ENSG00000204103, ENSG00000173334, ENSG00000179348, ENSG00000100644, ENSG00000008405	154	284	16881	4.24572	0.0863539	0.022325	0.364714
GO:0001077~transcriptional activator activity, RNA polymerase II core promoter proximal region sequence-specific binding	9	5.20231	0.00141052	ENSG00000125740, ENSG00000177606, ENSG00000153234, ENSG00000170345, ENSG00000185630, ENSG00000126003, ENSG00000204103, ENSG00000179348, ENSG00000100644	154	236	16881	4.1803	0.377661	0.0904943	1.90049
GO:0019901~protein kinase binding	11	6.35838	0.00228435	ENSG00000142178, ENSG00000111961, ENSG00000158402, ENSG00000174500, ENSG00000124181, ENSG00000128016, ENSG00000148737, ENSG00000198901, ENSG00000100644, ENSG00000008405, ENSG00000178562	154	376	16881	3.20688	0.536254	0.120208	3.06101
GO:0005515~protein binding	96	55.4913	0.0075424	ENSG00000142178, ENSG00000137266, ENSG00000111335, ENSG00000198131, ENSG00000135334, ENSG00000113645, ENSG00000111331, ENSG00000023839, ENSG00000170345, ENSG00000170954, ENSG00000173083, ENSG00000100100, ENSG00000134769, ENSG00000165891, ENSG00000150672, ENSG00000080546, ENSG00000135604, ENSG00000144476, ENSG00000124882, ENSG00000165185, ENSG00000150625, ENSG00000169031, ENSG00000120129, ENSG0000…	154	8785	16881	1.19786	0.921437	0.304697	9.77992
GO:0001228~transcriptional activator activity, RNA polymerase II transcription regulatory region sequence-specific binding	5	2.89017	0.0109215	ENSG00000144655, ENSG00000162772, ENSG00000204103, ENSG00000179348, ENSG00000100644	154	95	16881	5.76931	0.975023	0.369489	13.8673
GO:0000977~RNA polymerase II regulatory region sequence-specific DNA binding	7	4.04624	0.0118113	ENSG00000147180, ENSG00000162772, ENSG00000167967, ENSG00000143842, ENSG00000165891, ENSG00000060138, ENSG00000179348	154	208	16881	3.68903	0.981541	0.358265	14.9147
GO:0003677~DNA binding	25	14.4509	0.0159246	ENSG00000125740, ENSG00000198131, ENSG00000181666, ENSG00000167967, ENSG00000143365, ENSG00000170345, ENSG00000170954, ENSG00000165891, ENSG00000242265, ENSG00000177606, ENSG00000187187, ENSG00000153234, ENSG00000165185, ENSG00000137804, ENSG00000157554, ENSG00000060138, ENSG00000008405, ENSG00000147180, ENSG00000186017, ENSG00000185630, ENSG00000145734, ENSG00000165209, ENSG00000104177, ENSG0000…	154	1674	16881	1.63705	0.995455	0.416885	19.6049
GO:0035257~nuclear hormone receptor binding	3	1.7341	0.0167406	ENSG00000148737, ENSG00000100644, ENSG00000008405	154	22	16881	14.9478	0.996561	0.402904	20.5064
GO:0046934~phosphatidylinositol-4,5-bisphosphate 3-kinase activity	4	2.31214	0.0186991	ENSG00000163519, ENSG00000124882, ENSG00000113070, ENSG00000178562	154	62	16881	7.07206	0.99824	0.41053	22.632
GO:0042802~identical protein binding	14	8.09249	0.0187603	ENSG00000100376, ENSG00000178038, ENSG00000177606, ENSG00000107593, ENSG00000162772, ENSG00000116106, ENSG00000134709, ENSG00000165891, ENSG00000197249, ENSG00000198785, ENSG00000198901, ENSG00000037757, ENSG00000133216, ENSG00000178562	154	749	16881	2.04891	0.998276	0.387059	22.6976
GO:0019838~growth factor binding	3	1.7341	0.0246991	ENSG00000123612, ENSG00000114739, ENSG00000120129	154	27	16881	12.1797	0.999776	0.451311	28.8209
GO:0016779~nucleotidyltransferase activity	3	1.7341	0.0246991	ENSG00000111335, ENSG00000198682, ENSG00000111331	154	27	16881	12.1797	0.999776	0.451311	28.8209
GO:0001730~2'-5'-oligoadenylate synthetase activity	2	1.15607	0.035767	ENSG00000111335, ENSG00000111331	154	4	16881	54.8084	0.999995	0.557741	39.05
GO:0003779~actin binding	7	4.04624	0.0411892	ENSG00000174500, ENSG00000079308, ENSG00000134709, ENSG00000123159, ENSG00000117519, ENSG00000157827, ENSG00000146021	154	278	16881	2.76014	0.999999	0.586581	43.5477
GO:0008017~microtubule binding	6	3.46821	0.0412038	ENSG00000180834, ENSG00000159433, ENSG00000137804, ENSG00000134709, ENSG00000117519, ENSG00000198901	154	208	16881	3.16203	0.999999	0.564663	43.5594
GO:0000978~RNA polymerase II core promoter proximal region sequence-specific DNA binding	8	4.62428	0.0431071	ENSG00000125740, ENSG00000177606, ENSG00000162772, ENSG00000138738, ENSG00000148737, ENSG00000170345, ENSG00000185630, ENSG00000204103	154	355	16881	2.47024	1	0.560678	45.0635
GO:0032947~protein complex scaffold	3	1.7341	0.0508691	ENSG00000111961, ENSG00000113645, ENSG00000151320	154	40	16881	8.22127	1	0.602781	50.8214
GO:0004725~protein tyrosine phosphatase activity	4	2.31214	0.062536	ENSG00000158402, ENSG00000163629, ENSG00000111266, ENSG00000120129	154	100	16881	4.38468	1	0.662062	58.4322
GO:0005005~transmembrane-ephrin receptor activity	2	1.15607	0.0786934	ENSG00000116106, ENSG00000133216	154	9	16881	24.3593	1	0.730557	67.1815
GO:0003707~steroid hormone receptor activity	3	1.7341	0.0915579	ENSG00000153234, ENSG00000143365, ENSG00000151623	154	56	16881	5.87233	1	0.76928	72.8917
GO:0000979~RNA polymerase II core promoter sequence-specific DNA binding	3	1.7341	0.0943438	ENSG00000153234, ENSG00000170345, ENSG00000179348	154	57	16881	5.76931	1	0.764879	74.0002
GO:0005003~ephrin receptor activity	2	1.15607	0.0953275	ENSG00000116106, ENSG00000133216	154	11	16881	19.9303	1	0.754031	74.3815
GO:0001227~transcriptional repressor activity, RNA polymerase II transcription regulatory region sequence-specific binding	3	1.7341	0.0999877	ENSG00000167967, ENSG00000165891, ENSG00000060138	154	59	16881	5.57374	1	0.757284	76.1184

## Sheet: Cellular component
Table S7 Enrichment analyses of target mRNAs in ceRNA neworks.c
Term	Count	%	pvalue	Genes	List Total	Pop Hits	Pop Total	Fold Enrichment	Bonferroni	Benjamini	FDR		c. Cellular component analyses of target mRNAs in ceRNA neworks.
GO:0005667~transcription factor complex	9	5.20231	0.00042978	ENSG00000177606, ENSG00000029153, ENSG00000007968, ENSG00000170345, ENSG00000185630, ENSG00000165891, ENSG00000204103, ENSG00000179348, ENSG00000100644	169	193	18224	5.02854	0.0808032	0.0808032	0.535578
GO:0009986~cell surface	14	8.09249	0.00157423	ENSG00000151150, ENSG00000107593, ENSG00000079308, ENSG00000023839, ENSG00000004468, ENSG00000116106, ENSG00000105855, ENSG00000126353, ENSG00000144476, ENSG00000162512, ENSG00000113494, ENSG00000196371, ENSG00000113070, ENSG00000178562	169	542	18224	2.78539	0.265666	0.143067	1.94891
GO:0005886~plasma membrane	52	30.0578	0.0120232	ENSG00000088827, ENSG00000111331, ENSG00000023839, ENSG00000163600, ENSG00000004468, ENSG00000100100, ENSG00000150672, ENSG00000123612, ENSG00000165646, ENSG00000135604, ENSG00000144476, ENSG00000153253, ENSG00000162512, ENSG00000171714, ENSG00000150625, ENSG00000107593, ENSG00000067141, ENSG00000126353, ENSG00000163606, ENSG00000168952, ENSG00000114739, ENSG00000114450, ENSG00000113494, ENSG0000…	169	4121	18224	1.36069	0.906597	0.546281	14.0247
GO:0045211~postsynaptic membrane	7	4.04624	0.0135765	ENSG00000135622, ENSG00000151150, ENSG00000168758, ENSG00000116106, ENSG00000178695, ENSG00000150672, ENSG00000198785	169	211	18224	3.57744	0.931383	0.488192	15.6981
GO:0043235~receptor complex	5	2.89017	0.0300623	ENSG00000163606, ENSG00000107593, ENSG00000114739, ENSG00000151623, ENSG00000077238	169	127	18224	4.24545	0.997478	0.697755	31.7036
GO:0005622~intracellular	20	11.5607	0.0381644	ENSG00000163519, ENSG00000198131, ENSG00000186017, ENSG00000181666, ENSG00000079308, ENSG00000172348, ENSG00000170542, ENSG00000115896, ENSG00000170954, ENSG00000143376, ENSG00000109654, ENSG00000065802, ENSG00000065357, ENSG00000126353, ENSG00000158402, ENSG00000124882, ENSG00000187187, ENSG00000124181, ENSG00000171714, ENSG00000128512	169	1332	18224	1.61913	0.999513	0.719481	38.4982
GO:0043202~lysosomal lumen	4	2.31214	0.0439018	ENSG00000162512, ENSG00000135677, ENSG00000038427, ENSG00000173083	169	85	18224	5.07456	0.999849	0.715508	42.9274
GO:0043197~dendritic spine	4	2.31214	0.0651545	ENSG00000116106, ENSG00000123159, ENSG00000117519, ENSG00000150625	169	100	18224	4.31337	0.999998	0.808078	56.901
GO:0014069~postsynaptic density	5	2.89017	0.0907336	ENSG00000168758, ENSG00000116106, ENSG00000150672, ENSG00000198785, ENSG00000117519	169	184	18224	2.93028	1	0.873996	69.5246
GO:0030672~synaptic vesicle membrane	3	1.7341	0.0914068	ENSG00000165646, ENSG00000168758, ENSG00000115155	169	55	18224	5.88187	1	0.847229	69.8053

## Sheet: KEGG
Table S7 Enrichment analyses of target mRNAs in ceRNA neworks.d
Term	Count	%	pvalue	Genes	List Total	Pop Hits	Pop Total	Fold Enrichment	Bonferroni	Benjamini	FDR		d. KEGG analyses of target mRNAs in ceRNA neworks.
hsa04514:Cell adhesion molecules (CAMs)	8	4.62428	0.00177604	ENSG00000088827, ENSG00000197646, ENSG00000162512, ENSG00000163600, ENSG00000067141, ENSG00000038427, ENSG00000105855, ENSG00000178562	86	142	6879	4.50639	0.26343	0.26343	2.14952
hsa05031:Amphetamine addiction	5	2.89017	0.00874895	ENSG00000165646, ENSG00000125740, ENSG00000177606, ENSG00000170345, ENSG00000198785	86	66	6879	6.05973	0.779408	0.530328	10.1849
hsa05030:Cocaine addiction	4	2.31214	0.0223023	ENSG00000165646, ENSG00000125740, ENSG00000177606, ENSG00000198785	86	49	6879	6.52966	0.979337	0.725592	24.0965
hsa04660:T cell receptor signaling pathway	5	2.89017	0.034776	ENSG00000177606, ENSG00000124181, ENSG00000163600, ENSG00000170345, ENSG00000178562	86	100	6879	3.99942	0.99773	0.781722	35.1223
hsa05231:Choline metabolism in cancer	5	2.89017	0.0358794	ENSG00000177606, ENSG00000124181, ENSG00000170345, ENSG00000065357, ENSG00000100644	86	101	6879	3.95982	0.998135	0.715477	36.0232
hsa04012:ErbB signaling pathway	4	2.31214	0.0922848	ENSG00000177606, ENSG00000124882, ENSG00000124181, ENSG00000113070	86	87	6879	3.67763	1	0.93769	69.3818
